# Supplementary material for: Non-pharmaceutical interventions restructured the upper respiratory bacterial microbiota in children under 2 during COVID-19: implications for infection control strategies
Source: Front Microbiol. 2026 Feb 9;17:1737843. doi: 10.3389/fmicb.2026.1737843 (PMC12926401; doi:10.3389/fmicb.2026.1737843)
Supplement: Supplementary file 1 [file Table_1.xlsx]

## Sheet: Sheet1
	observed_otus	shannon	simpson	chao1	goods_coverage	pielou_e
A1	75	0.626138	0.149649	81.9545	0.998743	0.100523
bocavirus1	222	4.80638	0.889771	245.154	0.996998	0.616644
bocavirus10	128	2.10431	0.542326	140	0.998325	0.300616
bocavirus11	236	4.16876	0.786427	265.333	0.997696	0.528853
bocavirus12	187	3.01361	0.598127	212.615	0.997417	0.399318
bocavirus13	177	3.72909	0.751859	210.913	0.997208	0.499369
bocavirus14	184	3.78829	0.788548	199.75	0.998045	0.503524
bocavirus15	193	4.06453	0.854978	238.6	0.996021	0.535338
bocavirus16	165	3.76383	0.793876	180.037	0.997976	0.510952
bocavirus17	217	4.02292	0.885341	231.875	0.997557	0.518313
bocavirus18	173	1.50973	0.294719	214	0.997138	0.203068
bocavirus19	189	4.40966	0.899596	216.824	0.996928	0.583116
bocavirus2	213	4.1095	0.873993	246.6	0.996579	0.531307
bocavirus20	157	4.92192	0.917761	164.8	0.999092	0.674733
bocavirus21	176	4.93412	0.913908	198.966	0.997417	0.661461
bocavirus22	128	2.70696	0.590976	135	0.998953	0.386708
bocavirus23	118	3.19794	0.786319	139.368	0.997976	0.464638
bocavirus24	124	5.10322	0.938386	126	0.999651	0.733833
bocavirus25	235	3.2444	0.621045	253.525	0.997277	0.411908
bocavirus26	194	3.54939	0.75218	239.536	0.99644	0.467031
bocavirus27	112	3.42276	0.813989	168.1	0.997627	0.502803
bocavirus28	288	4.26793	0.777261	310.941	0.997208	0.522395
bocavirus29	226	3.86269	0.767334	254.889	0.997208	0.493939
bocavirus3	171	3.99967	0.842973	201.37	0.997138	0.539195
bocavirus30	177	3.59544	0.822293	206.878	0.99651	0.481472
bocavirus31	175	4.16561	0.889588	198.917	0.997068	0.559051
bocavirus32	219	4.95185	0.912726	250.41	0.99651	0.636912
bocavirus33	200	3.34328	0.738106	216.579	0.997487	0.437381
bocavirus34	294	5.03522	0.877271	302.724	0.998394	0.614076
bocavirus35	229	5.53078	0.93868	241.5	0.998255	0.705528
bocavirus36	157	2.27311	0.660952	170.594	0.997906	0.311614
bocavirus37	264	6.40399	0.966094	264	1	0.796081
bocavirus38	179	4.01177	0.856876	199.5	0.997068	0.53606
bocavirus39	207	1.89101	0.35962	229.677	0.997347	0.245793
bocavirus4	167	4.46092	0.897612	193.64	0.997417	0.604158
bocavirus40	201	5.25275	0.931653	220.556	0.997696	0.68654
bocavirus41	231	3.05109	0.550381	238.037	0.998604	0.388588
bocavirus42	1367	9.27762	0.995345	1419.8	0.992042	0.89064
bocavirus43	154	1.21822	0.332174	190.263	0.9963	0.167642
bocavirus44	136	0.623175	0.105429	177.577	0.996719	0.0879264
bocavirus45	244	3.16216	0.558405	262.6	0.997836	0.398722
bocavirus46	182	4.47327	0.900807	218.033	0.996719	0.595817
bocavirus47	199	3.75083	0.8065	240.25	0.996161	0.491163
bocavirus5	217	4.81175	0.887165	252.062	0.997627	0.619948
bocavirus6	216	2.00768	0.408245	287.5	0.995393	0.258893
bocavirus7	157	3.08966	0.737708	184.774	0.997068	0.423554
bocavirus8	200	4.45104	0.893137	263.214	0.995812	0.582303
bocavirus9	169	1.4607	0.299929	194.083	0.996998	0.197368
F1	272	3.36554	0.789981	315.333	0.995462	0.416143
F11	199	1.15337	0.19643	223.6	0.997068	0.151031
F16	171	1.50028	0.285878	186	0.997906	0.202252
F2	162	2.29239	0.511845	206.4	0.997417	0.312321
F3	147	0.928621	0.179708	166.077	0.997766	0.128981
F4	108	1.24943	0.240344	113	0.999232	0.184967
F5	57	0.294656	0.0526895	74	0.998743	0.0505163
F6	210	2.21644	0.439664	231.579	0.997138	0.287318
F8	228	4.27501	0.858779	253.107	0.997347	0.545777
F9	153	3.1057	0.633362	169.867	0.998394	0.427936
J1	164	2.80686	0.737097	181.885	0.997836	0.381494
J10	229	4.22234	0.845839	264.037	0.996928	0.538619
J12	308	4.43349	0.866327	345.347	0.995742	0.536301
J13	209	5.27716	0.949424	235.25	0.997487	0.684691
J14	151	2.26564	0.531508	166.529	0.997696	0.313003
J16	119	2.47586	0.609308	126.5	0.998883	0.35909
J18	150	2.10712	0.61091	171.484	0.997417	0.291489
J19	187	2.53934	0.696664	202.162	0.997627	0.336475
J2	184	5.15834	0.95199	204.812	0.997417	0.685625
J20	214	4.82374	0.925823	229.529	0.997696	0.623104
J24	201	1.08801	0.184282	225.118	0.997138	0.142204
J25	198	3.63937	0.805667	215.526	0.997417	0.477023
J26	214	3.7201	0.803916	231.714	0.997766	0.480541
J29	176	3.12482	0.671739	186.12	0.998394	0.418909
J30	192	1.07838	0.179564	225.913	0.997208	0.142174
J31	136	3.09662	0.799225	142.652	0.998743	0.436915
J32	139	4.1777	0.888305	145.562	0.998953	0.586843
J33	158	1.05794	0.188955	170.429	0.997906	0.144848
J36	179	1.82843	0.381458	200.577	0.997627	0.244318
J37	173	2.10321	0.620699	201.276	0.997138	0.282894
J4	178	3.34855	0.801884	193	0.997836	0.447922
J40	240	3.87138	0.823009	263.27	0.997068	0.489621
J43	144	1.09115	0.202514	158.625	0.998115	0.152185
J44	226	2.07394	0.493274	251.568	0.996928	0.265203
J46	184	1.55335	0.293371	195.323	0.998115	0.206465
J48	147	3.40407	0.807288	156.625	0.998464	0.472809
J5	139	0.919337	0.169828	165.897	0.997208	0.12914
J6	109	0.846944	0.158715	117.053	0.998743	0.125136
J7	211	2.61109	0.609223	237.452	0.997138	0.338176
J8	213	4.45513	0.88457	232.833	0.997557	0.575992
J9	179	3.25293	0.777399	193.04	0.998115	0.434662
M1	156	2.17308	0.627643	175.84	0.997766	0.298279
M10	157	1.7509	0.527905	184.045	0.997557	0.240026
M11	147	0.866961	0.1537	168.25	0.997557	0.120417
M12	223	5.32678	0.931378	254.059	0.997696	0.682841
M15	150	2.28382	0.546266	175.588	0.997906	0.315932
M16	199	1.83849	0.381386	238.261	0.996998	0.240746
M20	196	3.80756	0.845482	214.5	0.997417	0.500026
M22	120	3.28141	0.787782	128	0.998883	0.475093
M23	160	1.20859	0.258268	193.913	0.997208	0.165065
M25	115	3.8413	0.855824	125.909	0.998883	0.561144
M29	144	3.10597	0.760441	160.667	0.998255	0.433194
M30	121	1.24448	0.246713	128.65	0.998743	0.179867
M31	160	3.08852	0.674145	180	0.998255	0.421819
M32	127	0.684982	0.117272	153.714	0.997627	0.0980131
M33	186	1.92686	0.458841	218.237	0.99651	0.255581
M35	240	2.57916	0.602934	277.243	0.9963	0.326191
M37	128	1.97714	0.480893	150.556	0.997976	0.282449
M39	115	0.973312	0.195839	138.214	0.998185	0.142183
M4	208	3.57422	0.85906	243.357	0.996859	0.464158
M40	133	1.91961	0.493818	143.12	0.998394	0.272081
M41	134	1.22435	0.237544	155.938	0.998115	0.173272
M6	137	1.39946	0.360895	145.724	0.998394	0.197162
N1	200	2.0352	0.405132	224.7	0.997277	0.266253
N10	257	4.79131	0.869574	275.594	0.997557	0.598493
N11	172	1.79336	0.424513	192.182	0.997417	0.241489
N12	77	1.73419	0.39903	83	0.999162	0.276727
N13	215	2.30475	0.528451	235.323	0.997487	0.297457
N14	190	2.80789	0.642213	198.724	0.998394	0.37093
N15	179	2.27731	0.524901	209.938	0.996859	0.304299
N16	141	0.729322	0.125587	160.556	0.997696	0.102152
N17	200	3.57563	0.827067	236.12	0.996998	0.467778
N18	181	1.86318	0.580297	219.636	0.99644	0.248429
N19	200	2.35807	0.453142	223.25	0.997836	0.308492
N2	157	1.25883	0.24625	180.375	0.997627	0.172569
N20	157	1.18614	0.231974	182.625	0.997138	0.162605
N21	164	2.74816	0.721358	176.5	0.998255	0.373516
N22	189	1.12041	0.193786	211.941	0.997208	0.148158
N23	212	2.81291	0.633303	231.588	0.997417	0.363993
N3	214	3.06222	0.669255	232.222	0.997138	0.39556
N4	196	4.78844	0.924725	216.312	0.998185	0.62884
N5	177	2.86439	0.704552	185.625	0.998325	0.383575
N6	187	2.70517	0.694374	200.047	0.997627	0.358449
N7	301	3.63794	0.722066	331.357	0.99644	0.44184
N8	164	2.59122	0.589355	191.789	0.997696	0.352185
N9	219	4.46431	0.908927	237.03	0.997557	0.574204
negative1	242	4.10341	0.80981	315.077	0.994695	0.518182
negative10	355	5.19597	0.926654	420.442	0.994206	0.613334
negative11	292	2.78574	0.594635	338.884	0.995532	0.340146
negative12	375	4.67303	0.858901	414.938	0.994974	0.546505
negative13	236	1.72111	0.319218	262.278	0.996928	0.218342
negative14	310	2.02011	0.418737	372.045	0.993647	0.244089
negative15	270	2.70185	0.702941	304.22	0.995881	0.334519
negative16	206	4.76071	0.915008	243.243	0.9963	0.61936
negative17	102	4.2756	0.890229	104.571	0.999372	0.640786
negative18	145	4.46918	0.908303	168.619	0.997766	0.622456
negative19	193	3.89302	0.867728	254.385	0.996021	0.512749
negative2	328	2.34861	0.43637	400.857	0.994066	0.281017
negative3	340	2.64896	0.477993	395.222	0.995044	0.315
negative4	353	3.33919	0.703396	399.471	0.994415	0.394538
negative5	248	5.57104	0.952118	258.542	0.998394	0.70039
negative6	383	5.36121	0.924345	434.333	0.994625	0.624763
negative7	369	2.48354	0.495974	435.452	0.993089	0.29124
negative8	266	1.3192	0.218827	306.234	0.995672	0.163768
negative9	351	4.20745	0.782224	390	0.995393	0.49761
O10	160	2.81994	0.755655	165.276	0.998743	0.385137
O11	171	1.30259	0.250704	201.441	0.996789	0.175602
O12	165	2.68884	0.710071	188.903	0.997277	0.365018
O5	166	2.90607	0.621437	186.217	0.997836	0.394041
O6	172	2.80524	0.645918	186.5	0.997976	0.377746
O7	230	4.53678	0.885969	246.5	0.997627	0.578266
O8	138	3.24847	0.779878	151.143	0.998325	0.456982
O9	192	2.39873	0.518396	205	0.998115	0.316248
othervirus1	353	4.62877	0.890577	434.429	0.993298	0.546909
othervirus10	254	2.73361	0.603099	293.1	0.995183	0.342185
othervirus100	338	5.41283	0.915493	411.636	0.994346	0.644318
othervirus101	381	3.93399	0.789689	500.016	0.991553	0.458847
othervirus102	187	1.48672	0.428919	225.936	0.995742	0.196998
othervirus103	223	2.36166	0.63228	271.487	0.995672	0.302742
othervirus104	214	1.14484	0.200658	257.171	0.995812	0.147885
othervirus105	250	2.51132	0.583758	290.234	0.995672	0.315263
othervirus106	342	3.01987	0.632123	393.247	0.993927	0.358746
othervirus107	194	0.870667	0.149072	236.778	0.996091	0.114563
othervirus108	238	3.51818	0.760361	307.028	0.995044	0.445631
othervirus109	232	4.14043	0.81123	262.837	0.99637	0.526908
othervirus11	399	4.66398	0.874119	458.412	0.992949	0.539797
othervirus110	317	3.91772	0.799548	386.052	0.993717	0.471541
othervirus111	257	3.8982	0.815901	292.775	0.99623	0.486933
othervirus112	300	2.81452	0.598184	340.639	0.994625	0.342033
othervirus113	119	2.01086	0.620805	144.87	0.997557	0.291648
othervirus114	294	4.68064	0.837758	350.269	0.994625	0.570833
othervirus12	408	4.46008	0.822291	476.471	0.993229	0.514283
othervirus13	291	1.78811	0.322976	342.942	0.994834	0.218465
othervirus14	254	1.13624	0.18994	315.5	0.994276	0.142232
othervirus15	192	1.04738	0.190853	210.717	0.997068	0.138086
othervirus16	454	5.78399	0.949489	512.235	0.993019	0.655295
othervirus17	54	2.7433	0.739254	55.2	0.999721	0.476691
othervirus18	242	2.24144	0.638032	312.222	0.994415	0.283051
othervirus19	288	3.38691	0.772314	425.571	0.992461	0.414558
othervirus2	368	3.85694	0.749266	438.545	0.993229	0.452504
othervirus20	380	5.11768	0.875815	464.245	0.993368	0.597172
othervirus21	328	5.61938	0.954373	365.475	0.995323	0.672372
othervirus22	308	2.00655	0.447411	363.625	0.993717	0.242724
othervirus23	311	4.41067	0.838822	342.053	0.995812	0.53264
othervirus24	333	3.32671	0.716965	396.333	0.993298	0.397011
othervirus25	276	1.10669	0.179064	356.944	0.993438	0.136485
othervirus26	345	4.01258	0.814963	445.258	0.992182	0.475963
othervirus27	279	1.17464	0.19299	354.566	0.993717	0.144587
othervirus28	42	0.126127	0.0205431	59.1	0.998674	0.02339
othervirus29	354	4.5888	0.863733	406.5	0.994066	0.541925
othervirus3	301	3.24735	0.764576	373.857	0.994066	0.394401
othervirus30	342	1.5861	0.259441	412.562	0.99288	0.188421
othervirus31	305	4.09404	0.820271	356.35	0.994485	0.496087
othervirus32	394	3.9336	0.743286	490.3	0.992461	0.456225
othervirus33	296	1.43269	0.241672	375.918	0.993787	0.174517
othervirus34	393	4.13224	0.789371	510.017	0.991693	0.479468
othervirus35	340	4.22341	0.844706	447.018	0.992391	0.502225
othervirus36	419	3.86805	0.752317	538.013	0.990576	0.444052
othervirus37	23	0.156334	0.0296051	37	0.999442	0.0345599
othervirus38	311	1.48743	0.243661	386.833	0.993647	0.179624
othervirus39	318	4.10727	0.816169	361.125	0.995113	0.494085
othervirus4	217	1.93039	0.48657	290.484	0.995253	0.248712
othervirus40	323	3.10385	0.65088	399.347	0.993927	0.37237
othervirus41	316	1.55684	0.266227	373.214	0.993717	0.187486
othervirus42	289	2.0121	0.37695	378	0.993717	0.24613
othervirus43	364	4.03272	0.763778	411.034	0.994764	0.474003
othervirus44	308	3.5494	0.730146	360.133	0.995183	0.429357
othervirus45	235	3.66064	0.794201	300.538	0.994974	0.464754
othervirus46	230	4.10525	0.838777	302.625	0.994136	0.523262
othervirus47	324	2.25872	0.407479	359.164	0.995393	0.270834
othervirus48	310	2.60847	0.642927	387.938	0.993927	0.31518
othervirus49	285	5.76044	0.953445	312.029	0.996928	0.706385
othervirus5	249	1.57746	0.286738	286.078	0.995672	0.198173
othervirus50	235	4.65348	0.871516	289.558	0.995183	0.590804
othervirus51	377	6.11333	0.953991	436.375	0.994695	0.714306
othervirus52	249	5.25087	0.930916	306.778	0.995462	0.659657
othervirus53	368	5.01527	0.92705	419.776	0.994555	0.588401
othervirus54	347	3.06787	0.644793	403.717	0.994206	0.363544
othervirus55	326	3.20043	0.671154	346.788	0.996719	0.383344
othervirus56	470	5.01486	0.841779	544.795	0.99267	0.564958
othervirus57	357	2.81331	0.533378	425.357	0.993857	0.331766
othervirus58	199	3.44735	0.771331	250.692	0.995532	0.451423
othervirus59	421	4.13478	0.815944	491.484	0.991972	0.474299
othervirus6	397	4.53209	0.828457	489.75	0.9926	0.524973
othervirus60	180	2.28003	0.710392	257.538	0.995532	0.304334
othervirus61	340	3.94095	0.80818	401.188	0.993787	0.468637
othervirus62	176	1.09623	0.196017	213.276	0.996719	0.146958
othervirus63	238	3.8291	0.811607	277.783	0.995742	0.485014
othervirus64	244	3.53211	0.798321	313.667	0.994625	0.44537
othervirus65	312	4.52629	0.904269	376.5	0.993927	0.546297
othervirus66	419	5.48059	0.933935	478.623	0.994415	0.629172
othervirus67	240	2.72606	0.621629	286.884	0.995532	0.344771
othervirus68	387	4.27519	0.825372	467.361	0.991902	0.497335
othervirus69	422	5.37957	0.927866	532.164	0.991483	0.616845
othervirus7	302	4.29826	0.875803	343.591	0.995742	0.521735
othervirus70	153	0.534435	0.086493	200.903	0.996161	0.0736402
othervirus71	244	3.66386	0.83235	308.31	0.994834	0.461982
othervirus72	178	1.48528	0.282737	192.588	0.997766	0.198681
othervirus73	255	3.94503	0.88383	306.383	0.995113	0.493477
othervirus74	524	6.22115	0.935809	578.122	0.993717	0.688681
othervirus75	341	5.257	0.940085	388.634	0.995602	0.62482
othervirus76	222	2.98404	0.688662	248.727	0.996579	0.382843
othervirus77	167	1.80426	0.392064	194.045	0.997557	0.244357
othervirus78	336	5.25114	0.913567	439.837	0.993368	0.625708
othervirus79	390	4.49269	0.84964	476.623	0.991902	0.52196
othervirus8	70	2.18516	0.565322	76.875	0.999232	0.356511
othervirus80	350	3.70176	0.714046	423.905	0.993229	0.438016
othervirus81	253	1.18299	0.19711	312.375	0.994695	0.148189
othervirus82	305	3.19915	0.695614	375.435	0.994346	0.38765
othervirus83	307	4.5302	0.875693	356.459	0.995742	0.548311
othervirus84	211	1.55413	0.32532	252.732	0.995881	0.201283
othervirus85	374	5.21318	0.902338	467.396	0.993019	0.60995
othervirus86	449	4.65832	0.846313	489.04	0.994555	0.52872
othervirus87	363	4.50276	0.869277	431.692	0.993368	0.529498
othervirus88	184	2.64396	0.70757	207.636	0.997208	0.351424
othervirus89	140	2.42384	0.514402	151.667	0.998534	0.339983
othervirus9	81	0.949738	0.202512	106.5	0.998743	0.149805
othervirus90	216	1.70117	0.408706	264.487	0.995672	0.219368
othervirus91	219	0.992605	0.16609	290.154	0.994764	0.12767
othervirus92	286	5.22992	0.924161	315.684	0.996649	0.640932
othervirus93	222	1.66087	0.292595	234.75	0.997627	0.213085
othervirus94	370	5.3095	0.93997	435.143	0.993298	0.622349
othervirus95	183	2.71162	0.620229	217.138	0.996859	0.360794
othervirus96	258	2.28575	0.4428	305.275	0.995672	0.285318
othervirus97	391	4.00563	0.809332	505.863	0.990925	0.465174
othervirus98	301	4.8766	0.877036	330.571	0.996789	0.592279
othervirus99	179	0.880879	0.152908	212.15	0.99637	0.117705
