# Supplementary material for: Non-pharmaceutical interventions restructured the upper respiratory bacterial microbiota in children under 2 during COVID-19: implications for infection control strategies
Source: Front Microbiol. 2026 Feb 9;17:1737843. doi: 10.3389/fmicb.2026.1737843 (PMC12926401; doi:10.3389/fmicb.2026.1737843)
Supplement: Supplementary file 2 [file Table_2.xlsx]

## Sheet: Sheet1
	A1	bocavirus1	bocavirus10	bocavirus11	bocavirus12	bocavirus13	bocavirus14	bocavirus15	bocavirus16	bocavirus17	bocavirus18	bocavirus19	bocavirus2	bocavirus20	bocavirus21	bocavirus22	bocavirus23	bocavirus24	bocavirus25	bocavirus26	bocavirus27	bocavirus28	bocavirus29	bocavirus3	bocavirus30	bocavirus31	bocavirus32	bocavirus33	bocavirus34	bocavirus35	bocavirus36	bocavirus37	bocavirus38	bocavirus39	bocavirus4	bocavirus40	bocavirus41	bocavirus42	bocavirus43	bocavirus44	bocavirus45	bocavirus46	bocavirus47	bocavirus5	bocavirus6	bocavirus7	bocavirus8	bocavirus9	F1
A1	0	0.986248	0.983944	0.986248	0.982269	0.980873	0.992042	0.987016	0.985061	0.976754	0.150436	0.968098	0.987993	0.972077	0.991134	0.981361	0.991065	0.995044	0.983246	0.979197	0.982339	0.983665	0.987295	0.985131	0.96733	0.98555	0.986178	0.988063	0.975079	0.991134	0.486981	0.964607	0.980942	0.976754	0.988202	0.983106	0.980593	0.991763	0.994764	0.0720419	0.325096	0.98904	0.987016	0.9637	0.981361	0.990227	0.963072	0.153229	0.655846
bocavirus1	0.986248	0	0.977452	0.978988	0.854311	0.837906	0.984433	0.423246	0.496824	0.915253	0.943037	0.564468	0.889843	0.468133	0.529773	0.787295	0.969634	0.986806	0.817731	0.67993	0.539756	0.953927	0.967679	0.42164	0.613473	0.479092	0.517627	0.634695	0.841955	0.980942	0.928447	0.754415	0.438674	0.893473	0.462199	0.556998	0.849005	0.990716	0.991553	0.981152	0.96733	0.474904	0.408098	0.932565	0.841466	0.657731	0.446562	0.886492	0.933054
bocavirus10	0.983944	0.977452	0	0.958534	0.952531	0.970332	0.954764	0.986527	0.987016	0.970541	0.96719	0.982757	0.972496	0.976475	0.977941	0.355672	0.980942	0.955462	0.961187	0.97822	0.639232	0.950785	0.959023	0.987574	0.645585	0.97466	0.978499	0.985899	0.67651	0.942478	0.622548	0.9563	0.98178	0.973822	0.987784	0.969005	0.325026	0.990087	0.994974	0.990227	0.983805	0.969494	0.984712	0.833368	0.333613	0.969284	0.985969	0.982688	0.980663
bocavirus11	0.986248	0.978988	0.958534	0	0.509529	0.943525	0.494241	0.988901	0.988621	0.905829	0.951763	0.984433	0.741571	0.98178	0.955672	0.985829	0.984712	0.732635	0.514695	0.982967	0.975777	0.455916	0.455497	0.988482	0.976824	0.911414	0.979825	0.988202	0.80719	0.665061	0.981082	0.867923	0.982478	0.975846	0.990017	0.956649	0.973403	0.993578	0.995393	0.990925	0.98178	0.972635	0.987155	0.590017	0.983805	0.535358	0.986318	0.983455	0.983176
bocavirus12	0.982269	0.854311	0.952531	0.509529	0	0.842094	0.529983	0.870506	0.879581	0.839511	0.907086	0.871902	0.686702	0.856126	0.857731	0.872461	0.966981	0.772984	0.26534	0.874276	0.864852	0.441675	0.451937	0.8726	0.872251	0.797976	0.858988	0.862408	0.680977	0.697731	0.92719	0.742827	0.863874	0.899686	0.875253	0.84	0.875253	0.990646	0.994276	0.979825	0.961396	0.855288	0.867853	0.582967	0.883002	0.415637	0.864782	0.8874	0.928168
bocavirus13	0.980873	0.837906	0.970332	0.943525	0.842094	0	0.962024	0.860384	0.870227	0.726073	0.932077	0.862129	0.894101	0.838953	0.874066	0.830227	0.963211	0.864712	0.825969	0.835602	0.837208	0.914206	0.899407	0.848935	0.844119	0.844538	0.80007	0.849005	0.831344	0.888796	0.93075	0.822618	0.851867	0.901152	0.858918	0.841396	0.859267	0.990087	0.994415	0.984084	0.966492	0.849703	0.855288	0.902967	0.861222	0.849494	0.860454	0.895218	0.928656
bocavirus14	0.992042	0.984433	0.954764	0.494241	0.529983	0.962024	0	0.991693	0.992251	0.917347	0.958674	0.989529	0.727609	0.985131	0.957696	0.988621	0.982827	0.790716	0.531169	0.983805	0.980873	0.511972	0.500663	0.991274	0.992112	0.911414	0.980803	0.989599	0.816126	0.739756	0.982618	0.874695	0.98897	0.983665	0.991972	0.961326	0.978709	0.991065	0.9963	0.993508	0.986387	0.965515	0.989738	0.638115	0.986527	0.548272	0.991763	0.989319	0.982757
bocavirus15	0.987016	0.423246	0.986527	0.988901	0.870506	0.860384	0.991693	0	0.433159	0.929703	0.950366	0.529634	0.898569	0.472112	0.577731	0.804677	0.971588	0.994625	0.828272	0.669319	0.50925	0.966073	0.982408	0.381291	0.552182	0.39281	0.517696	0.62904	0.867086	0.989878	0.934311	0.791972	0.339895	0.906248	0.411937	0.55986	0.885724	0.991972	0.993019	0.980454	0.968237	0.449913	0.351972	0.94911	0.848796	0.639721	0.420942	0.886492	0.935986
bocavirus16	0.985061	0.496824	0.987016	0.988621	0.879581	0.870227	0.992251	0.433159	0	0.927749	0.944084	0.593927	0.898918	0.5563	0.577312	0.80356	0.972007	0.995462	0.833927	0.663316	0.566562	0.970681	0.982199	0.392949	0.611099	0.495707	0.567749	0.659197	0.87637	0.992251	0.937522	0.795602	0.431693	0.911553	0.513438	0.591623	0.889494	0.991065	0.993647	0.978778	0.963839	0.518953	0.374869	0.952461	0.851309	0.620524	0.513089	0.893054	0.93466
bocavirus17	0.976754	0.915253	0.970541	0.905829	0.839511	0.726073	0.917347	0.929703	0.927749	0	0.914206	0.921187	0.877906	0.910157	0.910855	0.925654	0.971239	0.863246	0.858918	0.921396	0.927469	0.853613	0.829599	0.9237	0.921396	0.86541	0.905131	0.925515	0.829878	0.865271	0.92733	0.843839	0.925724	0.916161	0.926143	0.902897	0.911902	0.990925	0.993438	0.970122	0.956649	0.915044	0.925166	0.85815	0.925724	0.871344	0.917976	0.916021	0.930052
bocavirus18	0.150436	0.943037	0.96719	0.951763	0.907086	0.932077	0.958674	0.950366	0.944084	0.914206	0	0.935218	0.930681	0.933473	0.943037	0.953438	0.973124	0.958534	0.923141	0.948691	0.953787	0.925375	0.946038	0.953997	0.94185	0.930122	0.936405	0.943735	0.903665	0.953717	0.503316	0.889494	0.94918	0.938569	0.95274	0.919791	0.93466	0.990366	0.981571	0.144712	0.306946	0.937592	0.943455	0.909948	0.94555	0.929215	0.922443	0.115881	0.633787
bocavirus19	0.968098	0.564468	0.982757	0.984433	0.871902	0.862129	0.989529	0.529634	0.593927	0.921187	0.935218	0	0.894171	0.503246	0.642862	0.808447	0.971588	0.99288	0.83267	0.675602	0.609005	0.961815	0.976824	0.586736	0.590855	0.525934	0.620942	0.485096	0.857033	0.987853	0.912112	0.794346	0.53836	0.902478	0.544921	0.607888	0.875323	0.990925	0.994974	0.965445	0.949668	0.564887	0.520558	0.929913	0.854101	0.689145	0.519442	0.873019	0.913229
bocavirus2	0.987993	0.889843	0.972496	0.741571	0.686702	0.894101	0.727609	0.898569	0.898918	0.877906	0.930681	0.894171	0	0.890541	0.885794	0.900524	0.969913	0.810332	0.681396	0.891588	0.896475	0.723979	0.75986	0.90171	0.900314	0.822129	0.893473	0.899337	0.725305	0.759581	0.937243	0.785271	0.898709	0.909948	0.896963	0.882443	0.895707	0.991274	0.9963	0.984293	0.969843	0.884258	0.900733	0.713647	0.892496	0.691379	0.899058	0.913229	0.940175
bocavirus20	0.972077	0.468133	0.976475	0.98178	0.856126	0.838953	0.985131	0.472112	0.5563	0.910157	0.933473	0.503246	0.890541	0	0.584363	0.784154	0.970052	0.990506	0.817522	0.657452	0.541012	0.955323	0.975428	0.491867	0.571658	0.453473	0.532775	0.623316	0.831344	0.984503	0.911065	0.744154	0.445654	0.887469	0.46171	0.50548	0.840209	0.991693	0.995113	0.970471	0.956161	0.47288	0.450541	0.93075	0.848796	0.652705	0.445864	0.869808	0.918604
bocavirus21	0.991134	0.529773	0.977941	0.955672	0.857731	0.874066	0.957696	0.577731	0.577312	0.910855	0.943037	0.642862	0.885794	0.584363	0	0.823106	0.975428	0.961745	0.817452	0.675253	0.61836	0.944154	0.941152	0.562304	0.673578	0.554625	0.562653	0.693682	0.857801	0.958674	0.946457	0.787853	0.593019	0.921955	0.600489	0.619895	0.877417	0.989529	0.986108	0.97089	0.97452	0.594834	0.560908	0.927818	0.875393	0.653613	0.556789	0.906178	0.929634
bocavirus22	0.981361	0.787295	0.355672	0.985829	0.872461	0.830227	0.988621	0.804677	0.80356	0.925654	0.953438	0.808447	0.900524	0.784154	0.823106	0	0.965445	0.990646	0.833438	0.800279	0.463316	0.965026	0.933962	0.793647	0.468342	0.778569	0.755672	0.808447	0.571798	0.986108	0.580314	0.757417	0.77445	0.880698	0.793787	0.795183	0.224154	0.990925	0.99644	0.986108	0.968237	0.798325	0.806143	0.824991	0.226527	0.839651	0.8037	0.887749	0.93466
bocavirus23	0.991065	0.969634	0.980942	0.984712	0.966981	0.963211	0.982827	0.971588	0.972007	0.971239	0.973124	0.971588	0.969913	0.970052	0.975428	0.965445	0	0.990855	0.967818	0.966143	0.97103	0.97438	0.980105	0.969424	0.958604	0.969354	0.966353	0.970262	0.968796	0.984782	0.971449	0.965375	0.972147	0.968935	0.971518	0.97089	0.967818	0.992391	0.996649	0.985131	0.979825	0.972216	0.970611	0.966841	0.966213	0.969005	0.97082	0.972216	0.978848
bocavirus24	0.995044	0.986806	0.955462	0.732635	0.772984	0.864712	0.790716	0.994625	0.995462	0.863246	0.958534	0.99288	0.810332	0.990506	0.961745	0.990646	0.990855	0	0.800209	0.983455	0.965375	0.664712	0.665689	0.994415	0.992042	0.915951	0.971588	0.993229	0.815777	0.602932	0.989808	0.875881	0.992112	0.986457	0.995044	0.955672	0.974939	0.995881	0.994206	0.997277	0.991274	0.976475	0.992112	0.683351	0.991344	0.809703	0.995044	0.992391	0.987016
bocavirus25	0.983246	0.817731	0.961187	0.514695	0.26534	0.825969	0.531169	0.828272	0.833927	0.858918	0.923141	0.83267	0.681396	0.817522	0.817452	0.833438	0.967818	0.800209	0	0.830366	0.823316	0.483141	0.481396	0.833368	0.835812	0.755881	0.826876	0.835602	0.705689	0.740942	0.93075	0.731449	0.829738	0.908482	0.839162	0.805026	0.874625	0.987644	0.989738	0.981501	0.96726	0.823106	0.824642	0.638604	0.858639	0.393159	0.835812	0.891728	0.923909
bocavirus26	0.979197	0.67993	0.97822	0.982967	0.874276	0.835602	0.983805	0.669319	0.663316	0.921396	0.948691	0.675602	0.891588	0.657452	0.675253	0.800279	0.966143	0.983455	0.830366	0	0.682653	0.962862	0.965724	0.670436	0.704293	0.655567	0.683351	0.697592	0.856126	0.984852	0.930052	0.801396	0.676091	0.896684	0.676928	0.671274	0.846213	0.988063	0.994415	0.984084	0.965864	0.674346	0.685166	0.942199	0.83637	0.686702	0.674555	0.888586	0.926143
bocavirus27	0.982339	0.539756	0.639232	0.975777	0.864852	0.837208	0.980873	0.50925	0.566562	0.927469	0.953787	0.609005	0.896475	0.541012	0.61836	0.463316	0.97103	0.965375	0.823316	0.682653	0	0.959442	0.966003	0.511065	0.289075	0.511414	0.567818	0.635951	0.580873	0.961396	0.595672	0.813403	0.518953	0.905969	0.511553	0.569494	0.543176	0.992461	0.995672	0.982967	0.967818	0.50548	0.537452	0.810681	0.517906	0.65466	0.517836	0.890052	0.934171
bocavirus28	0.983665	0.953927	0.950785	0.455916	0.441675	0.914206	0.511972	0.966073	0.970681	0.853613	0.925375	0.961815	0.723979	0.955323	0.944154	0.965026	0.97438	0.664712	0.483141	0.962862	0.959442	0	0.414311	0.962932	0.962094	0.894031	0.958743	0.963979	0.775497	0.631274	0.955532	0.830925	0.962932	0.95281	0.963979	0.928237	0.95274	0.990925	0.991204	0.981012	0.974241	0.951065	0.964119	0.535637	0.962792	0.507714	0.963351	0.962234	0.967679
bocavirus29	0.987295	0.967679	0.959023	0.455497	0.451937	0.899407	0.500663	0.982408	0.982199	0.829599	0.946038	0.976824	0.75986	0.975428	0.941152	0.933962	0.980105	0.665689	0.481396	0.965724	0.966003	0.414311	0	0.97103	0.96726	0.874904	0.926702	0.979895	0.786387	0.630576	0.975707	0.816265	0.960838	0.947155	0.979895	0.93829	0.93801	0.991832	0.995672	0.988831	0.980454	0.966283	0.975986	0.557906	0.972565	0.514764	0.978639	0.979686	0.978639
bocavirus3	0.985131	0.42164	0.987574	0.988482	0.8726	0.848935	0.991274	0.381291	0.392949	0.9237	0.953997	0.586736	0.90171	0.491867	0.562304	0.793647	0.969424	0.994415	0.833368	0.670436	0.511065	0.962932	0.97103	0	0.601047	0.424014	0.52363	0.627714	0.882234	0.990017	0.936754	0.802583	0.399511	0.897731	0.467574	0.55644	0.878813	0.990087	0.993997	0.983455	0.968168	0.460244	0.364538	0.953298	0.855148	0.625201	0.445026	0.893682	0.937871
bocavirus30	0.96733	0.613473	0.645585	0.976824	0.872251	0.844119	0.992112	0.552182	0.611099	0.921396	0.94185	0.590855	0.900314	0.571658	0.673578	0.468342	0.958604	0.992042	0.835812	0.704293	0.289075	0.962094	0.96726	0.601047	0	0.542408	0.623665	0.696963	0.584921	0.987784	0.58904	0.804258	0.542897	0.904642	0.555881	0.658709	0.54185	0.991344	0.994834	0.969913	0.958464	0.629459	0.584642	0.818778	0.533543	0.710576	0.552251	0.886213	0.922583
bocavirus31	0.98555	0.479092	0.97466	0.911414	0.797976	0.844538	0.911414	0.39281	0.495707	0.86541	0.930122	0.525934	0.822129	0.453473	0.554625	0.778569	0.969354	0.915951	0.755881	0.655567	0.511414	0.894031	0.874904	0.424014	0.542408	0	0.455986	0.624921	0.803351	0.913019	0.938778	0.711344	0.354695	0.889005	0.352251	0.54171	0.850052	0.990227	0.996021	0.984712	0.968447	0.431553	0.432112	0.876649	0.846841	0.536265	0.414031	0.892077	0.937452
bocavirus32	0.986178	0.517627	0.978499	0.979825	0.858988	0.80007	0.980803	0.517696	0.567749	0.905131	0.936405	0.620942	0.893473	0.532775	0.562653	0.755672	0.966353	0.971588	0.826876	0.683351	0.567818	0.958743	0.926702	0.52363	0.623665	0.455986	0	0.633229	0.852914	0.981012	0.935707	0.755672	0.497173	0.882513	0.523002	0.58541	0.84363	0.990576	0.993019	0.982339	0.967609	0.513159	0.518045	0.940314	0.842373	0.669808	0.512042	0.892496	0.933473
bocavirus33	0.988063	0.634695	0.985899	0.988202	0.862408	0.849005	0.989599	0.62904	0.659197	0.925515	0.943735	0.485096	0.899337	0.623316	0.693682	0.808447	0.970262	0.993229	0.835602	0.697592	0.635951	0.963979	0.979895	0.627714	0.696963	0.624921	0.633229	0	0.85096	0.989878	0.93445	0.783805	0.630925	0.903455	0.627365	0.63644	0.86897	0.990366	0.99288	0.980733	0.966283	0.619616	0.645375	0.951553	0.854311	0.701012	0.633578	0.880768	0.933264
bocavirus34	0.975079	0.841955	0.67651	0.80719	0.680977	0.831344	0.816126	0.867086	0.87637	0.829878	0.903665	0.857033	0.725305	0.831344	0.857801	0.571798	0.968796	0.815777	0.705689	0.856126	0.580873	0.775497	0.786387	0.882234	0.584921	0.803351	0.852914	0.85096	0	0.802723	0.620314	0.63267	0.857033	0.880349	0.873578	0.848796	0.534031	0.98925	0.993508	0.975148	0.958743	0.848377	0.855497	0.637766	0.57801	0.710646	0.856963	0.877208	0.920698
bocavirus35	0.991134	0.980942	0.942478	0.665061	0.697731	0.888796	0.739756	0.989878	0.992251	0.865271	0.953717	0.987853	0.759581	0.984503	0.958674	0.986108	0.984782	0.602932	0.740942	0.984852	0.961396	0.631274	0.630576	0.990017	0.987784	0.913019	0.981012	0.989878	0.802723	0	0.983246	0.870436	0.986736	0.980035	0.990576	0.954974	0.973194	0.995812	0.9963	0.995044	0.98904	0.973962	0.988272	0.635672	0.984991	0.766003	0.989878	0.987435	0.988342
bocavirus36	0.486981	0.928447	0.622548	0.981082	0.92719	0.93075	0.982618	0.934311	0.937522	0.92733	0.503316	0.912112	0.937243	0.911065	0.946457	0.580314	0.971449	0.989808	0.93075	0.930052	0.595672	0.955532	0.975707	0.936754	0.58904	0.938778	0.935707	0.93445	0.620314	0.983246	0	0.904433	0.933194	0.921187	0.936056	0.930401	0.570541	0.990436	0.993857	0.535358	0.521326	0.932426	0.935428	0.805724	0.580314	0.936963	0.912042	0.483072	0.624782
bocavirus37	0.964607	0.754415	0.9563	0.867923	0.742827	0.822618	0.874695	0.791972	0.795602	0.843839	0.889494	0.794346	0.785271	0.744154	0.787853	0.757417	0.965375	0.875881	0.731449	0.801396	0.813403	0.830925	0.816265	0.802583	0.804258	0.711344	0.755672	0.783805	0.63267	0.870436	0.904433	0	0.773613	0.85075	0.786108	0.764956	0.790855	0.988691	0.990785	0.96349	0.94548	0.782199	0.798813	0.815707	0.839092	0.720419	0.799511	0.855218	0.907923
bocavirus38	0.980942	0.438674	0.98178	0.982478	0.863874	0.851867	0.98897	0.339895	0.431693	0.925724	0.94918	0.53836	0.898709	0.445654	0.593019	0.77445	0.972147	0.992112	0.829738	0.676091	0.518953	0.962932	0.960838	0.399511	0.542897	0.354695	0.497173	0.630925	0.857033	0.986736	0.933194	0.773613	0	0.879372	0.382548	0.537243	0.849145	0.990716	0.995393	0.98185	0.964049	0.42548	0.343176	0.944363	0.845096	0.641047	0.41438	0.881606	0.933682
bocavirus39	0.976754	0.893473	0.973822	0.975846	0.899686	0.901152	0.983665	0.906248	0.911553	0.916161	0.938569	0.902478	0.909948	0.887469	0.921955	0.880698	0.968935	0.986457	0.908482	0.896684	0.905969	0.95281	0.947155	0.897731	0.904642	0.889005	0.882513	0.903455	0.880349	0.980035	0.921187	0.85075	0.879372	0	0.902408	0.897801	0.86897	0.990576	0.994276	0.979267	0.963281	0.903316	0.90548	0.935707	0.900803	0.911902	0.908133	0.901152	0.938778
bocavirus4	0.988202	0.462199	0.987784	0.990017	0.875253	0.858918	0.991972	0.411937	0.513438	0.926143	0.95274	0.544921	0.896963	0.46171	0.600489	0.793787	0.971518	0.995044	0.839162	0.676928	0.511553	0.963979	0.979895	0.467574	0.555881	0.352251	0.523002	0.627365	0.873578	0.990576	0.936056	0.786108	0.382548	0.902408	0	0.559511	0.870506	0.991763	0.994974	0.983595	0.969843	0.426597	0.441815	0.950646	0.859337	0.637487	0.399372	0.891379	0.937312
bocavirus40	0.983106	0.556998	0.969005	0.956649	0.84	0.841396	0.961326	0.55986	0.591623	0.902897	0.919791	0.607888	0.882443	0.50548	0.619895	0.795183	0.97089	0.955672	0.805026	0.671274	0.569494	0.928237	0.93829	0.55644	0.658709	0.54171	0.58541	0.63644	0.848796	0.954974	0.930401	0.764956	0.537243	0.897801	0.559511	0	0.852705	0.990576	0.990785	0.979686	0.960908	0.546736	0.548761	0.908551	0.853194	0.655637	0.547784	0.882234	0.928656
bocavirus41	0.980593	0.849005	0.325026	0.973403	0.875253	0.859267	0.978709	0.885724	0.889494	0.911902	0.93466	0.875323	0.895707	0.840209	0.877417	0.224154	0.967818	0.974939	0.874625	0.846213	0.543176	0.95274	0.93801	0.878813	0.54185	0.850052	0.84363	0.86897	0.534031	0.973194	0.570541	0.790855	0.849145	0.86897	0.870506	0.852705	0	0.989389	0.994834	0.984642	0.965794	0.868342	0.862199	0.816963	0.203979	0.875742	0.876859	0.899965	0.929843
bocavirus42	0.991763	0.990716	0.990087	0.993578	0.990646	0.990087	0.991065	0.991972	0.991065	0.990925	0.990366	0.990925	0.991274	0.991693	0.989529	0.990925	0.992391	0.995881	0.987644	0.988063	0.992461	0.990925	0.991832	0.990087	0.991344	0.990227	0.990576	0.990366	0.98925	0.995812	0.990436	0.988691	0.990716	0.990576	0.991763	0.990576	0.989389	0	0.994834	0.992112	0.991065	0.991134	0.991065	0.991972	0.990716	0.990297	0.991134	0.991274	0.982199
bocavirus43	0.994764	0.991553	0.994974	0.995393	0.994276	0.994415	0.9963	0.993019	0.993647	0.993438	0.981571	0.994974	0.9963	0.995113	0.986108	0.99644	0.996649	0.994206	0.989738	0.994415	0.995672	0.991204	0.995672	0.993997	0.994834	0.996021	0.993019	0.99288	0.993508	0.9963	0.993857	0.990785	0.995393	0.994276	0.994974	0.990785	0.994834	0.994834	0	0.979756	0.991693	0.995742	0.991972	0.995812	0.989948	0.995602	0.993578	0.994834	0.990227
bocavirus44	0.0720419	0.981152	0.990227	0.990925	0.979825	0.984084	0.993508	0.980454	0.978778	0.970122	0.144712	0.965445	0.984293	0.970471	0.97089	0.986108	0.985131	0.997277	0.981501	0.984084	0.982967	0.981012	0.988831	0.983455	0.969913	0.984712	0.982339	0.980733	0.975148	0.995044	0.535358	0.96349	0.98185	0.979267	0.983595	0.979686	0.984642	0.992112	0.979756	0	0.321396	0.984921	0.981152	0.96349	0.980384	0.983525	0.957906	0.150576	0.656126
bocavirus45	0.325096	0.96733	0.983805	0.98178	0.961396	0.966492	0.986387	0.968237	0.963839	0.956649	0.306946	0.949668	0.969843	0.956161	0.97452	0.968237	0.979825	0.991274	0.96726	0.965864	0.967818	0.974241	0.980454	0.968168	0.958464	0.968447	0.967609	0.966283	0.958743	0.98904	0.521326	0.94548	0.964049	0.963281	0.969843	0.960908	0.965794	0.991065	0.991693	0.321396	0	0.968447	0.968098	0.947574	0.964817	0.969913	0.944154	0.307993	0.645654
bocavirus46	0.98904	0.474904	0.969494	0.972635	0.855288	0.849703	0.965515	0.449913	0.518953	0.915044	0.937592	0.564887	0.884258	0.47288	0.594834	0.798325	0.972216	0.976475	0.823106	0.674346	0.50548	0.951065	0.966283	0.460244	0.629459	0.431553	0.513159	0.619616	0.848377	0.973962	0.932426	0.782199	0.42548	0.903316	0.426597	0.546736	0.868342	0.991134	0.995742	0.984921	0.968447	0	0.482723	0.933682	0.855148	0.623176	0.451518	0.880489	0.937103
bocavirus47	0.987016	0.408098	0.984712	0.987155	0.867853	0.855288	0.989738	0.351972	0.374869	0.925166	0.943455	0.520558	0.900733	0.450541	0.560908	0.806143	0.970611	0.992112	0.824642	0.685166	0.537452	0.964119	0.975986	0.364538	0.584642	0.432112	0.518045	0.645375	0.855497	0.988272	0.935428	0.798813	0.343176	0.90548	0.441815	0.548761	0.862199	0.991065	0.991972	0.981152	0.968098	0.482723	0	0.947365	0.842513	0.656195	0.404817	0.888796	0.933124
bocavirus5	0.9637	0.932565	0.833368	0.590017	0.582967	0.902967	0.638115	0.94911	0.952461	0.85815	0.909948	0.929913	0.713647	0.93075	0.927818	0.824991	0.966841	0.683351	0.638604	0.942199	0.810681	0.535637	0.557906	0.953298	0.818778	0.876649	0.940314	0.951553	0.637766	0.635672	0.805724	0.815707	0.944363	0.935707	0.950646	0.908551	0.816963	0.991972	0.995812	0.96349	0.947574	0.933682	0.947365	0	0.830366	0.640838	0.932077	0.927609	0.936684
bocavirus6	0.981361	0.841466	0.333613	0.983805	0.883002	0.861222	0.986527	0.848796	0.851309	0.925724	0.94555	0.854101	0.892496	0.848796	0.875393	0.226527	0.966213	0.991344	0.858639	0.83637	0.517906	0.962792	0.972565	0.855148	0.533543	0.846841	0.842373	0.854311	0.57801	0.984991	0.580314	0.839092	0.845096	0.900803	0.859337	0.853194	0.203979	0.990716	0.989948	0.980384	0.964817	0.855148	0.842513	0.830366	0	0.85808	0.86199	0.890471	0.936405
bocavirus7	0.990227	0.657731	0.969284	0.535358	0.415637	0.849494	0.548272	0.639721	0.620524	0.871344	0.929215	0.689145	0.691379	0.652705	0.653613	0.839651	0.969005	0.809703	0.393159	0.686702	0.65466	0.507714	0.514764	0.625201	0.710576	0.536265	0.669808	0.701012	0.710646	0.766003	0.936963	0.720419	0.641047	0.911902	0.637487	0.655637	0.875742	0.990297	0.995602	0.983525	0.969913	0.623176	0.656195	0.640838	0.85808	0	0.665899	0.892356	0.936545
bocavirus8	0.963072	0.446562	0.985969	0.986318	0.864782	0.860454	0.991763	0.420942	0.513089	0.917976	0.922443	0.519442	0.899058	0.445864	0.556789	0.8037	0.97082	0.995044	0.835812	0.674555	0.517836	0.963351	0.978639	0.445026	0.552251	0.414031	0.512042	0.633578	0.856963	0.989878	0.912042	0.799511	0.41438	0.908133	0.399372	0.547784	0.876859	0.991134	0.993578	0.957906	0.944154	0.451518	0.404817	0.932077	0.86199	0.665899	0	0.863176	0.913159
bocavirus9	0.153229	0.886492	0.982688	0.983455	0.8874	0.895218	0.989319	0.886492	0.893054	0.916021	0.115881	0.873019	0.913229	0.869808	0.906178	0.887749	0.972216	0.992391	0.891728	0.888586	0.890052	0.962234	0.979686	0.893682	0.886213	0.892077	0.892496	0.880768	0.877208	0.987435	0.483072	0.855218	0.881606	0.901152	0.891379	0.882234	0.899965	0.991274	0.994834	0.150576	0.307993	0.880489	0.888796	0.927609	0.890471	0.892356	0.863176	0	0.611798
F1	0.655846	0.933054	0.980663	0.983176	0.928168	0.928656	0.982757	0.935986	0.93466	0.930052	0.633787	0.913229	0.940175	0.918604	0.929634	0.93466	0.978848	0.987016	0.923909	0.926143	0.934171	0.967679	0.978639	0.937871	0.922583	0.937452	0.933473	0.933264	0.920698	0.988342	0.624782	0.907923	0.933682	0.938778	0.937312	0.928656	0.929843	0.982199	0.990227	0.656126	0.645654	0.937103	0.933124	0.936684	0.936405	0.936545	0.913159	0.611798	0
F11	0.0881675	0.983037	0.98541	0.986946	0.979616	0.981361	0.987574	0.984991	0.982897	0.970681	0.144293	0.966213	0.986318	0.970471	0.97822	0.985131	0.99281	0.992112	0.980314	0.979825	0.984852	0.979616	0.98925	0.987086	0.973892	0.986038	0.984433	0.983525	0.968377	0.991414	0.53452	0.963072	0.982897	0.981431	0.988133	0.979965	0.980314	0.987644	0.988202	0.0942408	0.322723	0.986667	0.983805	0.968098	0.983805	0.986876	0.961536	0.151972	0.62534
F16	0.13452	0.973333	0.969843	0.947923	0.942408	0.959581	0.958953	0.978848	0.977452	0.934869	0.119092	0.960558	0.955044	0.960489	0.95288	0.973892	0.985969	0.960349	0.939756	0.9674	0.977801	0.936405	0.949948	0.978918	0.963839	0.952391	0.968447	0.97815	0.926841	0.953508	0.523211	0.926073	0.973194	0.966562	0.980593	0.960279	0.963211	0.986178	0.990716	0.142339	0.317557	0.9674	0.976963	0.929005	0.975497	0.952042	0.953927	0.143316	0.624433
F2	0.289913	0.937522	0.973124	0.891937	0.846422	0.89836	0.90185	0.939756	0.940803	0.878813	0.246632	0.924258	0.862129	0.922304	0.909319	0.898639	0.974311	0.897033	0.847051	0.923909	0.944712	0.874625	0.864014	0.930401	0.917976	0.841466	0.89103	0.939476	0.843421	0.889913	0.501291	0.805026	0.919162	0.913927	0.945271	0.914555	0.911134	0.985969	0.988831	0.291169	0.30897	0.931728	0.939267	0.842862	0.9274	0.852356	0.92	0.253403	0.587155
F3	0.979407	0.98192	0.974799	0.960489	0.955742	0.97438	0.964468	0.98534	0.98555	0.955462	0.959651	0.980035	0.962443	0.976754	0.95644	0.986387	0.993089	0.966353	0.955532	0.980524	0.985899	0.954904	0.963839	0.987853	0.982339	0.962513	0.97822	0.985061	0.950925	0.964887	0.976126	0.949808	0.982408	0.977103	0.987504	0.967539	0.977103	0.989389	0.989668	0.986457	0.982688	0.97459	0.983944	0.957906	0.984503	0.9637	0.981012	0.979476	0.961815
F4	0.987155	0.953508	0.983665	0.986457	0.959232	0.956021	0.983455	0.960768	0.964747	0.959442	0.962094	0.963979	0.962164	0.958534	0.956998	0.961047	0.98192	0.987784	0.954625	0.954625	0.966562	0.972845	0.983037	0.964677	0.966562	0.961536	0.957487	0.960838	0.95281	0.98925	0.960558	0.951832	0.963281	0.961606	0.963839	0.960209	0.955881	0.985061	0.98897	0.983386	0.968866	0.960209	0.959162	0.963281	0.963141	0.959023	0.964468	0.963002	0.942269
F5	0.0699476	0.988063	0.987155	0.987155	0.983106	0.987574	0.988691	0.989808	0.988342	0.969703	0.150017	0.971728	0.98925	0.976335	0.988621	0.990716	0.993717	0.991902	0.986597	0.988063	0.987853	0.986318	0.989599	0.991134	0.97836	0.987295	0.986038	0.988621	0.979127	0.991134	0.540384	0.971099	0.986248	0.984014	0.992251	0.984084	0.98925	0.993019	0.993857	0.0481675	0.328307	0.988691	0.98897	0.9674	0.989948	0.989389	0.966702	0.154764	0.657592
F6	0.944084	0.962583	0.965724	0.511972	0.337173	0.932914	0.53459	0.969005	0.971518	0.890052	0.915113	0.95281	0.760908	0.953019	0.933613	0.970471	0.981431	0.781082	0.359023	0.96356	0.959372	0.488237	0.482513	0.975358	0.957557	0.901012	0.96349	0.971728	0.787155	0.724817	0.930262	0.841117	0.967818	0.960558	0.974101	0.947574	0.960349	0.984433	0.987923	0.946248	0.938848	0.962094	0.967958	0.632182	0.967051	0.526702	0.94918	0.935846	0.900803
F8	0.973054	0.894171	0.966841	0.647749	0.571588	0.894171	0.658709	0.893054	0.901501	0.848586	0.934799	0.900384	0.622897	0.891518	0.861152	0.900105	0.977033	0.798115	0.570471	0.892775	0.893822	0.606562	0.619756	0.903316	0.89808	0.827225	0.885934	0.903525	0.732007	0.757417	0.945131	0.779267	0.89836	0.928098	0.905829	0.885724	0.914904	0.983874	0.984223	0.974311	0.965305	0.891239	0.896894	0.655079	0.902967	0.582548	0.901152	0.913508	0.892705
F9	0.917906	0.609145	0.975079	0.975079	0.890611	0.873997	0.977592	0.617731	0.498499	0.911623	0.881955	0.721885	0.92349	0.690681	0.62534	0.847888	0.977592	0.983037	0.853962	0.73445	0.709599	0.956719	0.975079	0.573333	0.731449	0.688377	0.667574	0.741501	0.88733	0.978918	0.880489	0.827155	0.614799	0.930471	0.693613	0.704084	0.912949	0.986387	0.983525	0.912182	0.902339	0.681117	0.535637	0.928656	0.893264	0.722234	0.635393	0.848656	0.849005
J1	0.972286	0.966213	0.967469	0.54199	0.517906	0.824363	0.545969	0.971518	0.973333	0.620593	0.944084	0.965515	0.765096	0.957138	0.933962	0.968377	0.98178	0.825689	0.517208	0.961466	0.969215	0.524258	0.526492	0.97459	0.964049	0.898778	0.963211	0.971728	0.7526	0.782618	0.958743	0.862129	0.969215	0.962304	0.975218	0.954206	0.956859	0.984921	0.990436	0.975916	0.969284	0.962164	0.969494	0.67274	0.968656	0.524258	0.966143	0.965515	0.937382
J10	0.929005	0.974799	0.960768	0.566283	0.587295	0.897871	0.58171	0.98178	0.978639	0.886213	0.903595	0.964328	0.757487	0.964049	0.953229	0.976265	0.98541	0.69103	0.611169	0.969634	0.970541	0.523421	0.551763	0.982339	0.964956	0.904782	0.958464	0.98185	0.779197	0.672182	0.926003	0.85822	0.976265	0.965236	0.986108	0.954276	0.96377	0.987435	0.987784	0.941222	0.937173	0.966702	0.978709	0.573822	0.975218	0.625899	0.958743	0.93445	0.911693
J12	0.907086	0.976126	0.965654	0.602304	0.624433	0.901222	0.619127	0.981012	0.976195	0.888586	0.875951	0.961606	0.758185	0.963072	0.951204	0.979127	0.984223	0.693054	0.64726	0.971728	0.972635	0.556859	0.589389	0.98164	0.968517	0.90548	0.958674	0.978709	0.781431	0.679791	0.901571	0.855846	0.975986	0.966771	0.984921	0.953787	0.968307	0.985271	0.987295	0.914695	0.908202	0.965026	0.97801	0.581012	0.97801	0.660942	0.957976	0.908761	0.869319
J13	0.981222	0.772496	0.979267	0.990366	0.903595	0.852147	0.987644	0.759302	0.767818	0.944503	0.965305	0.76712	0.931658	0.773962	0.777731	0.847609	0.974869	0.994066	0.865131	0.770471	0.765375	0.973962	0.989529	0.768307	0.756859	0.770332	0.736126	0.784642	0.895218	0.993019	0.946038	0.86192	0.768866	0.94199	0.772077	0.790506	0.911902	0.984084	0.990087	0.98178	0.972775	0.772356	0.758743	0.955462	0.888517	0.783525	0.771309	0.91986	0.900873
J14	0.316789	0.793717	0.986108	0.988063	0.904363	0.894171	0.990785	0.793368	0.791623	0.932984	0.297243	0.77452	0.931588	0.776056	0.786248	0.848517	0.978988	0.995323	0.864014	0.805236	0.796789	0.972775	0.988272	0.790716	0.780314	0.796719	0.794415	0.803909	0.904991	0.99267	0.505829	0.85808	0.789529	0.938918	0.794555	0.789948	0.924747	0.985829	0.988482	0.31267	0.310017	0.799232	0.793717	0.941152	0.89815	0.827295	0.77082	0.252147	0.599092
J16	0.986318	0.825689	0.975079	0.546527	0.304642	0.787435	0.546736	0.828482	0.833717	0.760349	0.943805	0.831763	0.722513	0.823106	0.792042	0.871693	0.97808	0.826667	0.262897	0.819756	0.833857	0.516998	0.516789	0.830995	0.834136	0.753578	0.819476	0.826876	0.708133	0.784782	0.952461	0.774729	0.828412	0.940384	0.833159	0.813473	0.920768	0.985061	0.990716	0.982897	0.974171	0.819756	0.828831	0.666527	0.900942	0.384852	0.830995	0.915672	0.915462
J18	0.472321	0.971658	0.973682	0.62897	0.609983	0.955742	0.631832	0.975009	0.973333	0.906457	0.439651	0.940105	0.757557	0.957208	0.941431	0.975288	0.984433	0.798743	0.615148	0.966283	0.973962	0.599581	0.621291	0.977243	0.96356	0.902757	0.968237	0.958604	0.788482	0.764538	0.522862	0.85089	0.971798	0.966632	0.97822	0.957557	0.964607	0.987993	0.989389	0.469599	0.466457	0.963281	0.972565	0.639721	0.973264	0.628202	0.950017	0.46199	0.635951
J19	0.977801	0.97808	0.977941	0.977173	0.972147	0.964747	0.979616	0.981571	0.982199	0.972914	0.959162	0.979546	0.978709	0.974869	0.971239	0.976335	0.987574	0.981082	0.965585	0.839023	0.979407	0.970122	0.97089	0.982827	0.980244	0.976195	0.973543	0.981501	0.9637	0.979407	0.976684	0.963351	0.977941	0.972635	0.986457	0.975428	0.967749	0.98555	0.550925	0.984014	0.979686	0.979756	0.978569	0.976894	0.973124	0.978988	0.981222	0.979267	0.939546
J2	0.984991	0.782478	0.976126	0.928866	0.840838	0.856824	0.925794	0.776475	0.787714	0.863246	0.943037	0.796091	0.87267	0.794904	0.765236	0.852845	0.980175	0.929005	0.803141	0.793508	0.791763	0.91274	0.915532	0.769913	0.782688	0.730192	0.794066	0.803909	0.813752	0.931518	0.949599	0.801815	0.786318	0.93815	0.788831	0.783037	0.907435	0.98541	0.98911	0.982059	0.973473	0.771169	0.783176	0.900035	0.901361	0.743037	0.779407	0.917417	0.909529
J20	0.985969	0.823665	0.982827	0.984921	0.904921	0.887958	0.982339	0.845166	0.844677	0.943805	0.959511	0.853473	0.931658	0.83274	0.814729	0.860593	0.979058	0.987993	0.86164	0.839442	0.849773	0.969354	0.983386	0.845305	0.846702	0.843002	0.837487	0.834276	0.895358	0.987853	0.951134	0.858778	0.851588	0.942478	0.852356	0.841606	0.925864	0.983805	0.991483	0.98192	0.96712	0.84349	0.849145	0.95651	0.907086	0.860105	0.83637	0.917906	0.908272
J24	0.0820244	0.978988	0.97836	0.975497	0.969284	0.97445	0.979546	0.983805	0.982478	0.960768	0.135009	0.966213	0.980105	0.96733	0.976195	0.984363	0.990017	0.980244	0.968377	0.97815	0.984642	0.969983	0.976824	0.986527	0.973752	0.97822	0.975288	0.982269	0.960209	0.980314	0.532496	0.953578	0.982129	0.976056	0.986806	0.973124	0.975009	0.988272	0.988342	0.0864921	0.321466	0.980314	0.98178	0.95637	0.982059	0.977801	0.960489	0.150297	0.621501
J25	0.973543	0.961326	0.967679	0.949948	0.939267	0.556021	0.958534	0.966632	0.969075	0.774241	0.941361	0.961675	0.951134	0.954206	0.927749	0.962024	0.981361	0.93089	0.939686	0.9563	0.958743	0.946946	0.91623	0.970611	0.960279	0.952531	0.958813	0.968586	0.897033	0.947574	0.955602	0.932914	0.964887	0.958953	0.971379	0.948133	0.951763	0.98548	0.98925	0.975916	0.966771	0.957277	0.964258	0.929145	0.960628	0.948621	0.963002	0.961606	0.90534
J26	0.643072	0.966911	0.906457	0.668621	0.648656	0.870087	0.692496	0.978918	0.97801	0.85445	0.613473	0.959442	0.761955	0.958813	0.942967	0.922234	0.98192	0.73096	0.671972	0.957487	0.908482	0.650681	0.646003	0.976684	0.915253	0.899616	0.964119	0.978988	0.712251	0.684887	0.593298	0.839581	0.969494	0.961187	0.981431	0.949459	0.905689	0.983944	0.987295	0.651867	0.643281	0.966981	0.975916	0.573822	0.923421	0.690052	0.954276	0.644887	0.627155
J29	0.977941	0.836579	0.972216	0.971798	0.891867	0.879092	0.975358	0.834625	0.836789	0.926143	0.943455	0.838045	0.917906	0.82904	0.804258	0.863665	0.978569	0.976894	0.85096	0.82185	0.833787	0.955183	0.969703	0.835462	0.82918	0.821012	0.82562	0.840558	0.889145	0.977871	0.945689	0.843141	0.823874	0.93103	0.835462	0.831902	0.904572	0.985131	0.98534	0.978569	0.970681	0.824433	0.828412	0.944712	0.888237	0.832112	0.832112	0.913298	0.596161
J30	0.0799302	0.98548	0.986457	0.987504	0.980175	0.982548	0.988063	0.986178	0.983455	0.97452	0.144642	0.968796	0.98904	0.973333	0.985131	0.984991	0.993019	0.991274	0.979546	0.983246	0.986876	0.981012	0.987644	0.987574	0.975218	0.98904	0.985899	0.984014	0.970401	0.991414	0.536195	0.962234	0.984852	0.984154	0.989389	0.980733	0.984014	0.987504	0.990227	0.0853752	0.322513	0.988761	0.98541	0.967749	0.987016	0.987853	0.962443	0.154136	0.61466
J31	0.982199	0.968377	0.969703	0.621222	0.617731	0.899895	0.627086	0.974101	0.976265	0.787853	0.942339	0.971728	0.735777	0.968586	0.936963	0.974031	0.982827	0.789668	0.597417	0.938848	0.947086	0.608447	0.616545	0.978988	0.974939	0.901571	0.967609	0.976335	0.798534	0.74925	0.967888	0.870925	0.973682	0.968098	0.977243	0.954974	0.964258	0.986876	0.816335	0.979476	0.975497	0.965026	0.972914	0.672182	0.968168	0.626736	0.975637	0.972845	0.960419
J32	0.986667	0.623525	0.988342	0.991204	0.90541	0.89459	0.98911	0.60377	0.61808	0.946946	0.966562	0.695846	0.93445	0.668133	0.593229	0.848517	0.981501	0.993508	0.869808	0.724747	0.636928	0.975986	0.988901	0.629878	0.686771	0.616405	0.624223	0.739616	0.906667	0.993997	0.953787	0.872531	0.584084	0.945829	0.605445	0.675253	0.919581	0.983805	0.992042	0.984084	0.973822	0.543665	0.609703	0.963979	0.902478	0.693054	0.617661	0.917208	0.918604
J33	0.0806981	0.968517	0.977941	0.980803	0.970401	0.968656	0.984223	0.973403	0.976475	0.961117	0.133752	0.96007	0.977522	0.961257	0.967749	0.974241	0.983735	0.988412	0.965654	0.969424	0.975707	0.970332	0.981501	0.97836	0.962723	0.975916	0.971169	0.975148	0.959302	0.987086	0.523281	0.947784	0.974171	0.967609	0.977871	0.970541	0.969215	0.984991	0.98897	0.0824433	0.316789	0.977592	0.972845	0.953229	0.971518	0.977661	0.953298	0.142757	0.626736
J36	0.986178	0.90185	0.975288	0.54562	0.307993	0.892775	0.545829	0.903525	0.909319	0.886213	0.945131	0.908691	0.738429	0.897801	0.866387	0.903176	0.980873	0.826108	0.294939	0.890681	0.910157	0.516579	0.515183	0.906806	0.906806	0.831902	0.897452	0.903037	0.747295	0.784712	0.953857	0.803281	0.903805	0.946387	0.908761	0.892007	0.93096	0.983386	0.990157	0.981152	0.972216	0.893264	0.904014	0.668761	0.920908	0.451379	0.902478	0.927051	0.918534
J37	0.48	0.975916	0.979616	0.979965	0.974241	0.975637	0.983735	0.98199	0.982269	0.966353	0.462757	0.964119	0.982199	0.968028	0.978499	0.982827	0.98897	0.985829	0.971099	0.976824	0.982827	0.973194	0.981501	0.985271	0.971309	0.98178	0.97815	0.98185	0.963979	0.985201	0.530332	0.957208	0.980384	0.975916	0.98534	0.976684	0.977033	0.987086	0.642583	0.484956	0.482304	0.982897	0.979686	0.958674	0.977522	0.982269	0.959092	0.48007	0.629599
J4	0.9526	0.966003	0.97452	0.884468	0.856684	0.930401	0.898988	0.969075	0.967469	0.855288	0.912251	0.951344	0.888168	0.953368	0.93089	0.94562	0.979267	0.85438	0.867714	0.954834	0.968656	0.860803	0.80712	0.96	0.947644	0.875393	0.937592	0.969005	0.849075	0.869738	0.939337	0.839511	0.948551	0.940942	0.973682	0.937871	0.93829	0.984852	0.988551	0.953298	0.943037	0.958115	0.966492	0.843909	0.960419	0.871623	0.946667	0.940593	0.914625
J40	0.968307	0.74918	0.973124	0.966283	0.885166	0.864293	0.969703	0.759372	0.759023	0.908342	0.93452	0.733403	0.911414	0.737312	0.710785	0.834695	0.978639	0.975288	0.839442	0.759511	0.760349	0.951065	0.955113	0.755951	0.744084	0.739546	0.734729	0.766213	0.877557	0.972635	0.937522	0.82925	0.750506	0.923281	0.76014	0.735567	0.899546	0.983176	0.986178	0.969145	0.957277	0.748063	0.754346	0.933054	0.892426	0.775218	0.740524	0.906108	0.580175
J43	0.972007	0.975428	0.332216	0.982548	0.973543	0.951553	0.98534	0.979616	0.981152	0.971169	0.971867	0.974311	0.982059	0.967051	0.974869	0.334241	0.982967	0.988621	0.970052	0.965026	0.638394	0.976126	0.980175	0.981152	0.634555	0.978499	0.958325	0.980105	0.670157	0.987714	0.613473	0.964119	0.97452	0.972007	0.983944	0.976405	0.303246	0.987435	0.989808	0.979825	0.977312	0.982269	0.977522	0.854311	0.206073	0.981012	0.975288	0.974311	0.951763
J44	0.289354	0.962862	0.968168	0.794276	0.793578	0.948412	0.815428	0.966771	0.969354	0.896545	0.257452	0.950157	0.801955	0.951832	0.937173	0.965864	0.979127	0.823665	0.787853	0.959511	0.966213	0.796998	0.809703	0.968866	0.955113	0.893752	0.958394	0.967539	0.786876	0.811169	0.515742	0.844188	0.963421	0.958255	0.971379	0.948621	0.955881	0.984991	0.989738	0.292426	0.309668	0.958604	0.965585	0.777941	0.965096	0.803979	0.94562	0.279162	0.605096
J46	0.949738	0.978569	0.336265	0.987365	0.979337	0.960908	0.990227	0.979686	0.979965	0.971379	0.954485	0.964887	0.984921	0.965864	0.975009	0.337661	0.984642	0.995183	0.975358	0.97075	0.640698	0.977941	0.986318	0.980593	0.627086	0.983805	0.965236	0.982129	0.671763	0.991972	0.594834	0.951344	0.977452	0.974171	0.983525	0.980314	0.309389	0.98562	0.987295	0.95651	0.955602	0.986108	0.979476	0.845375	0.20726	0.987295	0.957068	0.95637	0.915672
J48	0.971449	0.949459	0.98171	0.98171	0.957766	0.903246	0.984852	0.959581	0.963072	0.951274	0.949459	0.939546	0.963072	0.947993	0.920908	0.897312	0.975497	0.98911	0.945201	0.944572	0.964188	0.966771	0.935916	0.933822	0.937382	0.934031	0.836021	0.961536	0.943176	0.986876	0.948272	0.834066	0.94171	0.933682	0.957138	0.954276	0.936195	0.986178	0.986946	0.971937	0.961885	0.963979	0.951763	0.957557	0.947714	0.964817	0.947574	0.953857	0.913578
J5	0.97801	0.983665	0.980873	0.979127	0.971518	0.967469	0.982897	0.986248	0.986946	0.964258	0.966911	0.979407	0.982827	0.97445	0.976614	0.983176	0.993298	0.981431	0.971798	0.976894	0.988133	0.973962	0.973613	0.987504	0.980384	0.980244	0.974869	0.986038	0.959372	0.982967	0.973892	0.961955	0.982339	0.977312	0.990157	0.975777	0.973752	0.991483	0.988901	0.983176	0.97829	0.982199	0.983874	0.973473	0.982548	0.977103	0.979337	0.978639	0.952321
J6	0.0649913	0.962932	0.97438	0.978918	0.959372	0.957906	0.982339	0.967679	0.968517	0.951344	0.12363	0.949668	0.96363	0.950297	0.962164	0.967609	0.984363	0.985829	0.955672	0.960977	0.964817	0.964747	0.979267	0.972845	0.954346	0.965305	0.964258	0.970681	0.947923	0.983735	0.514346	0.94164	0.966492	0.959442	0.971728	0.95986	0.958045	0.987644	0.98897	0.0665969	0.310227	0.966143	0.96719	0.942059	0.963281	0.966841	0.946318	0.134939	0.626946
J7	0.979476	0.889354	0.977941	0.976963	0.913089	0.866108	0.977033	0.893752	0.897452	0.93801	0.951414	0.891728	0.926073	0.881885	0.872251	0.839023	0.978569	0.98199	0.8763	0.877208	0.897801	0.961326	0.932775	0.884049	0.885934	0.859756	0.855707	0.888726	0.900105	0.976824	0.947714	0.771518	0.875532	0.915672	0.89452	0.883211	0.902059	0.984712	0.987435	0.981361	0.972007	0.884328	0.891518	0.951065	0.900593	0.885515	0.891798	0.917627	0.905689
J8	0.960558	0.663106	0.965515	0.973194	0.883421	0.871344	0.98171	0.656126	0.645236	0.924677	0.941291	0.663944	0.920698	0.653682	0.649424	0.834764	0.977592	0.975497	0.852914	0.713997	0.654031	0.961885	0.970471	0.652007	0.649424	0.62555	0.654869	0.708761	0.880279	0.972077	0.929494	0.812286	0.622688	0.923141	0.630506	0.683281	0.896545	0.983944	0.990087	0.964049	0.945689	0.635044	0.666318	0.929075	0.893264	0.692705	0.641187	0.900524	0.887051
J9	0.97103	0.966213	0.973543	0.882304	0.858778	0.932705	0.895567	0.969424	0.968656	0.857243	0.93096	0.961885	0.888028	0.955742	0.93438	0.945759	0.980593	0.856195	0.870017	0.957906	0.972705	0.859756	0.804817	0.961396	0.953159	0.873159	0.933264	0.968935	0.84733	0.869389	0.958394	0.840908	0.950297	0.941082	0.97459	0.938639	0.941291	0.98555	0.988551	0.971658	0.961955	0.96	0.967818	0.855846	0.96356	0.870436	0.962024	0.961466	0.932496
M1	0.977382	0.969913	0.695218	0.982827	0.97096	0.966143	0.986038	0.973613	0.976754	0.971379	0.959162	0.972565	0.974869	0.964328	0.969354	0.685166	0.983316	0.990716	0.965864	0.964188	0.688168	0.968168	0.983037	0.976056	0.6874	0.976056	0.973264	0.973403	0.678115	0.987086	0.682304	0.964258	0.97096	0.967609	0.976195	0.972356	0.67993	0.985271	0.461361	0.979476	0.972914	0.975148	0.972775	0.855218	0.682792	0.976754	0.973543	0.972286	0.949738
M10	0.973892	0.982269	0.983944	0.987016	0.981152	0.978778	0.990646	0.984154	0.983455	0.980524	0.975986	0.975916	0.98548	0.972565	0.977871	0.982129	0.992182	0.993368	0.980105	0.68726	0.98171	0.979825	0.990087	0.987086	0.976754	0.987853	0.987225	0.984433	0.970122	0.990995	0.973264	0.971658	0.981012	0.979127	0.987155	0.980035	0.97822	0.987155	0.987923	0.982199	0.978988	0.987155	0.983805	0.979686	0.98178	0.988063	0.978848	0.977522	0.955044
M11	0.981152	0.975777	0.971798	0.971937	0.967051	0.964049	0.977312	0.978639	0.980105	0.967958	0.955253	0.975009	0.969703	0.97082	0.96719	0.977382	0.984572	0.98164	0.963281	0.971309	0.978918	0.962723	0.973403	0.979825	0.977033	0.970332	0.972216	0.979127	0.963281	0.976545	0.971728	0.964049	0.974311	0.970541	0.981082	0.969145	0.969005	0.985131	0.184712	0.982059	0.977661	0.972007	0.977382	0.969773	0.973613	0.971867	0.97829	0.975428	0.962304
M12	0.984293	0.701291	0.984223	0.973264	0.898569	0.877906	0.985899	0.692705	0.702478	0.934101	0.952251	0.698499	0.928447	0.688866	0.676649	0.84719	0.97815	0.982757	0.848307	0.720419	0.702757	0.967539	0.973264	0.674346	0.709668	0.694799	0.689913	0.732496	0.905201	0.982618	0.951763	0.870855	0.707644	0.938918	0.70925	0.703665	0.921536	0.987086	0.97438	0.975707	0.971658	0.704921	0.697731	0.955881	0.896824	0.730611	0.700663	0.919162	0.806981
M15	0.980524	0.947644	0.98541	0.985969	0.947504	0.939686	0.989808	0.948482	0.950716	0.950087	0.96	0.933264	0.950646	0.940593	0.930122	0.951134	0.980454	0.99288	0.941012	0.942618	0.951902	0.970471	0.982339	0.951763	0.94548	0.95281	0.946318	0.948063	0.940384	0.991763	0.953089	0.940384	0.948551	0.945969	0.950366	0.948272	0.944642	0.987435	0.988901	0.975637	0.968447	0.951972	0.949459	0.961187	0.950227	0.95267	0.947086	0.949599	0.808168
M16	0.197417	0.961047	0.963421	0.908551	0.891798	0.946457	0.913019	0.96712	0.968447	0.888656	0.163351	0.950366	0.902339	0.949529	0.935637	0.962164	0.979197	0.910716	0.888307	0.958883	0.961187	0.894799	0.903595	0.970052	0.952531	0.903246	0.958464	0.966632	0.874066	0.912112	0.510436	0.879092	0.965794	0.957766	0.970332	0.948691	0.95267	0.984782	0.990646	0.200698	0.311414	0.957557	0.964607	0.872251	0.961955	0.900105	0.944572	0.186248	0.61438
M20	0.986806	0.576754	0.977033	0.888377	0.780803	0.872042	0.885654	0.55993	0.530052	0.890332	0.938429	0.683002	0.841885	0.647958	0.604607	0.843211	0.976963	0.850681	0.779337	0.74164	0.67651	0.821222	0.846632	0.543386	0.691239	0.559372	0.627574	0.749948	0.815846	0.857592	0.954136	0.775846	0.569634	0.942339	0.633787	0.67281	0.921536	0.985131	0.991623	0.984154	0.972775	0.633298	0.532845	0.809005	0.897592	0.634764	0.615567	0.921326	0.918255
M22	0.976126	0.787784	0.972426	0.896056	0.805445	0.865829	0.900524	0.804188	0.811728	0.870576	0.935358	0.787784	0.841745	0.794136	0.739756	0.86548	0.977173	0.901501	0.763141	0.793997	0.807818	0.882653	0.886422	0.806841	0.77822	0.73089	0.770541	0.806213	0.804398	0.90164	0.940244	0.773403	0.811588	0.930052	0.802024	0.789948	0.911553	0.987365	0.98904	0.972914	0.96356	0.799651	0.800908	0.860942	0.897661	0.732147	0.78925	0.909948	0.911344
M23	0.916579	0.978499	0.328935	0.977731	0.972635	0.97103	0.98171	0.983665	0.983665	0.964956	0.914206	0.965375	0.980733	0.965166	0.977871	0.356579	0.991623	0.984991	0.971169	0.974729	0.641536	0.973682	0.98185	0.985689	0.633159	0.980454	0.977243	0.984154	0.669668	0.982897	0.56	0.953578	0.979616	0.972845	0.986736	0.97459	0.30904	0.986876	0.98904	0.928517	0.922304	0.981291	0.981571	0.838325	0.219825	0.981431	0.959651	0.92007	0.892845
M25	0.949529	0.657592	0.949319	0.976754	0.888796	0.84	0.976475	0.651728	0.653054	0.918325	0.9274	0.691379	0.924049	0.659197	0.641257	0.755462	0.973403	0.979197	0.854171	0.708202	0.656265	0.958534	0.932216	0.638394	0.661082	0.624293	0.586736	0.739756	0.866876	0.976475	0.893124	0.735777	0.638534	0.907435	0.666667	0.68007	0.869389	0.987993	0.987225	0.950436	0.94171	0.660942	0.650332	0.896754	0.855777	0.704642	0.635532	0.889005	0.895777
M29	0.981012	0.97103	0.966911	0.559581	0.531798	0.718883	0.56007	0.977871	0.983316	0.71267	0.956998	0.963141	0.763351	0.972705	0.929145	0.972496	0.984433	0.766492	0.522513	0.960489	0.956579	0.522164	0.48719	0.98178	0.972426	0.904991	0.967609	0.980873	0.765305	0.683211	0.969913	0.863246	0.977941	0.968307	0.980244	0.964956	0.960698	0.987574	0.987644	0.98178	0.979616	0.96733	0.97466	0.665969	0.969075	0.5563	0.979058	0.977731	0.961745
M30	0.98178	0.953647	0.977452	0.976335	0.950227	0.935567	0.978569	0.957906	0.962234	0.94904	0.944433	0.957068	0.95288	0.954625	0.936475	0.939058	0.980942	0.982757	0.942967	0.94925	0.961955	0.962024	0.952321	0.949808	0.946318	0.931798	0.926981	0.958883	0.944433	0.979058	0.955532	0.922513	0.93808	0.931379	0.96014	0.951065	0.932077	0.987714	0.184223	0.980314	0.971099	0.953997	0.955532	0.956021	0.949319	0.952949	0.957487	0.958953	0.944712
M31	0.981571	0.900873	0.976894	0.975637	0.923211	0.862059	0.979616	0.907155	0.914136	0.918604	0.952321	0.911623	0.937173	0.90562	0.886073	0.857592	0.977382	0.982548	0.895567	0.901082	0.913159	0.961536	0.935637	0.900733	0.899197	0.87267	0.859197	0.909529	0.913508	0.978569	0.95267	0.78192	0.89096	0.922304	0.912182	0.902618	0.913927	0.987574	0.985061	0.980593	0.97089	0.900663	0.905969	0.953647	0.905201	0.902827	0.910855	0.925654	0.922513
M32	0.986736	0.985061	0.986248	0.984572	0.983805	0.979825	0.986946	0.987784	0.990506	0.98534	0.984921	0.986248	0.986178	0.98541	0.979965	0.985271	0.990995	0.990087	0.981431	0.98171	0.98904	0.982269	0.984572	0.987644	0.988133	0.986667	0.984572	0.987365	0.982269	0.986457	0.984503	0.980663	0.984712	0.984223	0.98911	0.986946	0.980593	0.989738	0.992321	0.991134	0.98548	0.988272	0.986806	0.986806	0.98541	0.986946	0.987853	0.987086	0.974311
M33	0.984921	0.977033	0.975428	0.954485	0.947155	0.962653	0.952949	0.979825	0.98192	0.944572	0.947086	0.978709	0.94925	0.974031	0.941431	0.979058	0.985829	0.955742	0.937731	0.972077	0.979895	0.943176	0.947504	0.982478	0.982199	0.949808	0.971658	0.979546	0.931937	0.954834	0.975637	0.945759	0.978499	0.975567	0.982339	0.965934	0.968377	0.985271	0.266457	0.98192	0.979616	0.968168	0.977522	0.948621	0.976126	0.948272	0.979965	0.979337	0.955044
M35	0.85445	0.954625	0.97445	0.973613	0.94897	0.939267	0.977033	0.958115	0.960628	0.941571	0.835812	0.94192	0.95623	0.942897	0.951972	0.951972	0.97815	0.98178	0.947574	0.946667	0.960558	0.959581	0.97082	0.955602	0.939546	0.948691	0.946178	0.960279	0.937312	0.978569	0.836161	0.924119	0.948901	0.945689	0.963351	0.951065	0.94164	0.983595	0.988901	0.859476	0.84349	0.958185	0.957487	0.935567	0.951623	0.956719	0.937033	0.839162	0.808726
M37	0.98164	0.801396	0.983106	0.982618	0.903106	0.89459	0.986876	0.801955	0.796161	0.938778	0.960419	0.790087	0.929983	0.790157	0.790297	0.852147	0.980244	0.991134	0.865061	0.811588	0.800768	0.97075	0.984014	0.802583	0.797696	0.802443	0.794695	0.805654	0.900384	0.988063	0.946806	0.864572	0.796789	0.937522	0.799442	0.797417	0.922304	0.987714	0.990366	0.977173	0.969564	0.800349	0.799442	0.954555	0.902618	0.821082	0.7963	0.914136	0.925236
M39	0.0906108	0.977731	0.980593	0.980593	0.971867	0.974171	0.984363	0.981222	0.978569	0.964747	0.137033	0.961187	0.97822	0.964677	0.971588	0.981291	0.987295	0.986457	0.971588	0.976126	0.980454	0.971518	0.981222	0.982897	0.969424	0.978918	0.977522	0.980314	0.966073	0.98541	0.52719	0.95651	0.976684	0.972426	0.983106	0.972356	0.975777	0.987435	0.989738	0.0897731	0.319791	0.978778	0.979337	0.956998	0.980175	0.978709	0.956161	0.145969	0.641606
M4	0.881606	0.950506	0.971099	0.851937	0.82171	0.727051	0.853264	0.958743	0.960419	0.733054	0.840977	0.94185	0.831553	0.944363	0.927609	0.961675	0.978709	0.855567	0.820314	0.953019	0.961536	0.837347	0.840419	0.964188	0.950017	0.887539	0.949948	0.95986	0.780035	0.857731	0.856056	0.837417	0.959511	0.952042	0.963211	0.942199	0.950925	0.984991	0.986457	0.879651	0.871972	0.950855	0.95623	0.809634	0.958115	0.828412	0.937033	0.859895	0.827155
M40	0.838464	0.97103	0.971937	0.936405	0.929913	0.962513	0.946597	0.975777	0.975567	0.921815	0.80733	0.958394	0.940384	0.959721	0.940244	0.975567	0.982757	0.949738	0.932775	0.970332	0.976475	0.930541	0.944223	0.977173	0.965236	0.93822	0.964817	0.975148	0.921536	0.947784	0.827365	0.913857	0.972286	0.968098	0.978639	0.957696	0.964328	0.986667	0.988901	0.836719	0.8326	0.964887	0.974031	0.917208	0.974939	0.93808	0.951693	0.830436	0.815637
M41	0.978709	0.953159	0.322234	0.97103	0.947923	0.941152	0.97466	0.960698	0.964817	0.943874	0.956579	0.960838	0.950855	0.953368	0.941152	0.330541	0.982688	0.974729	0.93808	0.950576	0.618709	0.957836	0.96719	0.960349	0.613403	0.94925	0.949808	0.960698	0.651658	0.973543	0.600628	0.939407	0.956928	0.951204	0.962304	0.949319	0.280908	0.985969	0.987225	0.980942	0.972984	0.95281	0.959581	0.830785	0.191623	0.950925	0.963281	0.960768	0.947923
M6	0.988133	0.96719	0.988691	0.992251	0.974101	0.972216	0.989599	0.97075	0.973892	0.974101	0.963281	0.974869	0.975358	0.973473	0.97082	0.975148	0.980942	0.995532	0.969354	0.972286	0.976614	0.976195	0.990436	0.973333	0.975079	0.975428	0.972635	0.971239	0.968935	0.994485	0.972565	0.966632	0.976475	0.974729	0.972705	0.974101	0.973473	0.984572	0.0688307	0.98178	0.979197	0.97459	0.97082	0.977033	0.971169	0.975567	0.972984	0.975148	0.956859
N1	0.965515	0.973962	0.969284	0.521885	0.337033	0.921955	0.538569	0.977103	0.976405	0.847888	0.934869	0.962304	0.768447	0.961047	0.94555	0.974799	0.968447	0.806283	0.351204	0.969354	0.964538	0.493054	0.499058	0.978709	0.965166	0.901501	0.96719	0.976824	0.787365	0.755183	0.958115	0.850471	0.973194	0.968168	0.980873	0.950925	0.964119	0.98562	0.987993	0.966632	0.961466	0.966981	0.97445	0.655358	0.973194	0.529354	0.962862	0.962373	0.93445
N10	0.985689	0.977103	0.946108	0.552531	0.588482	0.88377	0.61815	0.984921	0.985969	0.888098	0.945061	0.981361	0.740593	0.976963	0.945271	0.981571	0.983874	0.672182	0.622339	0.976824	0.97459	0.5163	0.556719	0.984852	0.984154	0.908551	0.975079	0.982548	0.796789	0.597277	0.978429	0.865829	0.979965	0.973543	0.985969	0.948761	0.966492	0.987086	0.991972	0.986387	0.982059	0.968796	0.982967	0.56733	0.981012	0.635183	0.984084	0.981431	0.968028
N11	0.982339	0.980314	0.982059	0.984433	0.980384	0.971798	0.986387	0.98192	0.984154	0.98178	0.976963	0.9637	0.98164	0.975079	0.956579	0.982408	0.989599	0.990506	0.967888	0.972216	0.981222	0.976894	0.981501	0.98192	0.982339	0.985131	0.984223	0.984084	0.972984	0.987435	0.976545	0.975986	0.979337	0.976545	0.984991	0.981361	0.978569	0.987365	0.987504	0.984503	0.982059	0.984642	0.980244	0.982339	0.977592	0.985061	0.982408	0.979895	0.66199
N12	0.979267	0.984921	0.974241	0.495916	0.325585	0.928307	0.53829	0.987784	0.985131	0.892147	0.948621	0.97829	0.760977	0.975846	0.956928	0.98562	0.990785	0.73103	0.350297	0.977941	0.965934	0.471553	0.473997	0.98918	0.981291	0.911483	0.978569	0.986038	0.788482	0.711065	0.975358	0.873578	0.982897	0.97836	0.989529	0.956998	0.973403	0.991134	0.993578	0.983176	0.978918	0.973892	0.985899	0.62897	0.986387	0.522583	0.979965	0.977103	0.97096
N13	0.315602	0.965096	0.963421	0.794555	0.782408	0.946387	0.804398	0.972216	0.971658	0.902478	0.278743	0.954206	0.802024	0.953089	0.938429	0.966283	0.980175	0.803909	0.792531	0.958534	0.964258	0.774031	0.790297	0.973822	0.956649	0.900733	0.965515	0.972565	0.780524	0.791065	0.514276	0.839511	0.969494	0.963002	0.975009	0.940454	0.950925	0.98199	0.983874	0.316859	0.31267	0.96356	0.970681	0.756928	0.965375	0.793857	0.950785	0.310576	0.615986
N14	0.406003	0.981361	0.973682	0.842932	0.838534	0.946527	0.846213	0.984712	0.983455	0.889843	0.387574	0.966981	0.850611	0.966771	0.948342	0.983525	0.991274	0.840838	0.831204	0.976545	0.980733	0.837627	0.828691	0.987644	0.973194	0.910087	0.972286	0.984572	0.808586	0.839372	0.528796	0.866667	0.981152	0.977592	0.986946	0.965236	0.972147	0.987016	0.990646	0.415288	0.411588	0.973473	0.982548	0.822339	0.984433	0.844049	0.961536	0.410192	0.620942
N15	0.961187	0.965794	0.320209	0.870157	0.858709	0.910855	0.874695	0.971309	0.97089	0.890401	0.934729	0.95637	0.866597	0.953508	0.936475	0.336545	0.980942	0.848168	0.834974	0.956789	0.608377	0.857382	0.855497	0.967539	0.614939	0.890192	0.95637	0.971867	0.548691	0.856614	0.59644	0.843072	0.962094	0.952321	0.974101	0.948551	0.289564	0.985201	0.987853	0.966213	0.956928	0.961257	0.970122	0.729005	0.290052	0.869389	0.959232	0.957487	0.93089
N16	0.064712	0.983037	0.980175	0.983455	0.977801	0.978499	0.986806	0.986667	0.987574	0.972705	0.144503	0.968656	0.983874	0.969284	0.982199	0.987225	0.995393	0.988761	0.976614	0.98185	0.98555	0.977661	0.987993	0.990366	0.973473	0.985899	0.984572	0.988551	0.968307	0.98562	0.533473	0.960419	0.982757	0.977522	0.990157	0.978639	0.979616	0.992531	0.990995	0.0600349	0.326632	0.984503	0.986178	0.962304	0.984433	0.98548	0.964887	0.15281	0.643421
N17	0.9674	0.927749	0.97082	0.88712	0.835602	0.869459	0.893124	0.932496	0.936195	0.885794	0.929634	0.926143	0.849215	0.915532	0.892984	0.866597	0.975079	0.891449	0.829459	0.912321	0.933124	0.870436	0.848586	0.925585	0.913857	0.83281	0.811169	0.932147	0.824154	0.893613	0.937801	0.717347	0.913438	0.91267	0.93815	0.917417	0.907644	0.983874	0.983455	0.969354	0.958464	0.925585	0.932635	0.849354	0.916928	0.844258	0.927539	0.926283	0.6363
N18	0.492147	0.96733	0.554904	0.97822	0.964258	0.963351	0.98171	0.97096	0.973892	0.953578	0.478115	0.954555	0.970611	0.954415	0.969284	0.551065	0.982618	0.983944	0.95637	0.962862	0.631134	0.964887	0.977173	0.976894	0.623665	0.972077	0.969634	0.974031	0.66199	0.981501	0.164538	0.946806	0.971867	0.962862	0.977243	0.965794	0.543525	0.98562	0.986946	0.493403	0.486771	0.973822	0.969354	0.828412	0.546667	0.972286	0.950785	0.486003	0.62171
N19	0.979476	0.942967	0.974869	0.539825	0.318534	0.917766	0.545271	0.947923	0.954206	0.889284	0.939058	0.950297	0.741501	0.942478	0.898848	0.932286	0.976335	0.82199	0.334031	0.934101	0.950366	0.508551	0.501431	0.941571	0.940105	0.863525	0.919511	0.949808	0.767818	0.77808	0.948063	0.828621	0.936265	0.931239	0.951832	0.932356	0.91651	0.984503	0.986178	0.979756	0.969983	0.940942	0.942339	0.662199	0.942129	0.498848	0.951065	0.950157	0.91993
N2	0.953368	0.975428	0.322234	0.961326	0.957138	0.965724	0.967051	0.980454	0.981012	0.951065	0.934171	0.962723	0.96363	0.962304	0.960279	0.353927	0.988551	0.966003	0.954695	0.971379	0.637976	0.953019	0.96356	0.984991	0.631972	0.966702	0.97445	0.981291	0.653403	0.964817	0.593787	0.936614	0.977871	0.971867	0.984154	0.960558	0.304921	0.985829	0.983944	0.96014	0.95623	0.971309	0.979337	0.820035	0.216195	0.964747	0.958045	0.955253	0.933333
N20	0.968866	0.971588	0.322373	0.969634	0.959581	0.942478	0.973054	0.976545	0.978499	0.954904	0.956161	0.970611	0.965864	0.962932	0.965864	0.33459	0.98541	0.976475	0.953717	0.965515	0.634834	0.961745	0.953368	0.969564	0.62164	0.949738	0.953298	0.978569	0.657382	0.97452	0.609843	0.937382	0.958394	0.950157	0.981012	0.962723	0.283141	0.986876	0.98897	0.975497	0.971728	0.967958	0.97438	0.838813	0.208237	0.968796	0.971937	0.969843	0.954206
N21	0.953927	0.946736	0.561885	0.973333	0.956649	0.90555	0.977033	0.968935	0.969634	0.946527	0.937801	0.951902	0.963141	0.951134	0.945131	0.494729	0.979686	0.979267	0.949529	0.951972	0.625829	0.962234	0.928866	0.961606	0.586946	0.933682	0.85836	0.969983	0.647818	0.977033	0.586806	0.823874	0.947435	0.937871	0.957487	0.952391	0.529424	0.984991	0.989529	0.961885	0.950157	0.963839	0.958115	0.823735	0.548482	0.964747	0.933403	0.948272	0.920698
N22	0.981361	0.970192	0.335358	0.986108	0.977592	0.97089	0.986318	0.976126	0.979965	0.977661	0.965794	0.978499	0.980035	0.971239	0.977382	0.348133	0.983595	0.991344	0.970192	0.968796	0.638534	0.972426	0.986387	0.97801	0.640558	0.979756	0.975986	0.975986	0.675113	0.988063	0.618499	0.964607	0.97808	0.975567	0.977033	0.977941	0.306527	0.984293	0.975567	0.980733	0.97815	0.980873	0.974869	0.85808	0.21103	0.980035	0.977731	0.978499	0.953508
N23	0.964468	0.912391	0.858988	0.538988	0.333054	0.90904	0.545061	0.922443	0.925236	0.786108	0.925654	0.9126	0.717836	0.907086	0.891937	0.810681	0.97822	0.824433	0.332775	0.915812	0.813054	0.506876	0.520838	0.924328	0.801047	0.852356	0.913997	0.922234	0.624782	0.775707	0.823735	0.805166	0.922583	0.929215	0.924887	0.90555	0.807818	0.984782	0.988761	0.967818	0.954834	0.914695	0.9237	0.536754	0.811798	0.478674	0.911204	0.916998	0.89452
N3	0.976684	0.961745	0.971728	0.530611	0.394904	0.899058	0.541082	0.967679	0.973054	0.897033	0.938918	0.969773	0.760698	0.962932	0.924258	0.929843	0.979197	0.797417	0.41082	0.954485	0.972007	0.491239	0.465131	0.95993	0.960768	0.87281	0.894729	0.969913	0.77829	0.755253	0.964817	0.828691	0.950436	0.943246	0.97103	0.93075	0.937522	0.983386	0.978848	0.97829	0.970122	0.958185	0.966841	0.656894	0.9563	0.508831	0.97082	0.969145	0.928866
N4	0.959302	0.762513	0.96726	0.901431	0.826527	0.818988	0.911832	0.754695	0.7563	0.857941	0.924677	0.750855	0.862129	0.742967	0.72014	0.783735	0.973962	0.904572	0.791065	0.747016	0.747435	0.882373	0.857592	0.739197	0.7237	0.663386	0.680977	0.766702	0.823874	0.901152	0.930122	0.674276	0.726981	0.910785	0.754346	0.742269	0.891937	0.984433	0.987155	0.962583	0.953857	0.744991	0.753438	0.853962	0.88377	0.712391	0.735428	0.899756	0.847818
N5	0.969634	0.86897	0.97082	0.539965	0.458709	0.597277	0.547714	0.884258	0.883281	0.743525	0.929424	0.870646	0.722723	0.855148	0.840977	0.89103	0.97836	0.82541	0.429389	0.875462	0.891449	0.517417	0.521257	0.880489	0.878045	0.808307	0.880349	0.885096	0.703106	0.779476	0.933822	0.77089	0.889215	0.931309	0.87993	0.858569	0.921745	0.983944	0.986946	0.968377	0.96014	0.878953	0.88356	0.65089	0.900035	0.44007	0.877766	0.911065	0.901222
N6	0.968517	0.972077	0.964049	0.773822	0.762443	0.916998	0.774939	0.977731	0.980105	0.86185	0.946736	0.968866	0.773543	0.960628	0.94918	0.972216	0.986597	0.824433	0.759581	0.968726	0.973822	0.763141	0.76363	0.980733	0.964188	0.90562	0.969424	0.978918	0.755044	0.780873	0.957347	0.862548	0.975846	0.970332	0.982129	0.962443	0.961257	0.984223	0.986946	0.971728	0.970541	0.970192	0.976056	0.753997	0.970332	0.768377	0.969843	0.968377	0.944363
N7	0.808028	0.963072	0.969284	0.514834	0.455079	0.898639	0.53082	0.967818	0.969424	0.846981	0.772007	0.951274	0.760628	0.951972	0.932007	0.932077	0.978778	0.775358	0.447679	0.954834	0.956649	0.469389	0.443979	0.956998	0.947155	0.86548	0.9274	0.968098	0.753508	0.736195	0.795462	0.801675	0.947225	0.940384	0.972775	0.941222	0.933194	0.981361	0.984084	0.81075	0.80014	0.956719	0.964398	0.627225	0.961466	0.515323	0.946457	0.802862	0.738918
N8	0.982339	0.834066	0.975079	0.5163	0.28726	0.887679	0.546806	0.840768	0.840768	0.892496	0.936824	0.838255	0.726283	0.833857	0.805654	0.877976	0.979756	0.820733	0.268342	0.833089	0.841466	0.500524	0.521606	0.839092	0.839791	0.765026	0.829668	0.838464	0.735288	0.776824	0.950366	0.78171	0.835812	0.939127	0.841955	0.82199	0.923281	0.986248	0.983735	0.982548	0.970611	0.828202	0.838255	0.648935	0.903106	0.399581	0.83993	0.922862	0.929773
N9	0.978569	0.626806	0.904572	0.975288	0.895777	0.856335	0.974171	0.625689	0.630576	0.895567	0.953368	0.668901	0.918674	0.628551	0.631972	0.723211	0.974171	0.980105	0.849773	0.708063	0.590157	0.961047	0.935079	0.618429	0.590157	0.585201	0.605026	0.735009	0.82192	0.979058	0.878953	0.778848	0.611379	0.91281	0.631832	0.673089	0.820733	0.983246	0.990506	0.980733	0.97089	0.634136	0.620663	0.879023	0.823665	0.705759	0.624293	0.91637	0.912391
negative1	0.975497	0.552182	0.972845	0.966841	0.85836	0.848168	0.967818	0.531309	0.451658	0.902827	0.934171	0.670506	0.901361	0.602234	0.60014	0.816684	0.973892	0.968028	0.834206	0.698988	0.643281	0.94171	0.939756	0.492147	0.661361	0.602304	0.602862	0.706387	0.832182	0.958674	0.934101	0.749878	0.540244	0.908342	0.600977	0.646353	0.876649	0.986178	0.989459	0.973124	0.963002	0.573962	0.47993	0.925236	0.8837	0.699895	0.607469	0.895637	0.917906
negative10	0.987504	0.651169	0.954555	0.857801	0.759791	0.866597	0.843839	0.666667	0.664363	0.884538	0.9237	0.673717	0.796719	0.652914	0.633089	0.845166	0.976963	0.844538	0.755672	0.720698	0.681396	0.813962	0.824921	0.668063	0.695777	0.591065	0.67274	0.742618	0.798743	0.826038	0.948272	0.749878	0.675742	0.931798	0.669319	0.644188	0.903595	0.985969	0.988901	0.979756	0.971798	0.661501	0.664852	0.754066	0.891937	0.624084	0.676859	0.916161	0.914555
negative11	0.962723	0.93459	0.967749	0.973892	0.930052	0.88356	0.976545	0.941571	0.933264	0.923421	0.937522	0.928447	0.938918	0.923002	0.940035	0.86918	0.970052	0.981152	0.927609	0.924887	0.934171	0.956091	0.931099	0.933962	0.912531	0.90918	0.815846	0.941431	0.907435	0.97836	0.922234	0.804049	0.917138	0.90897	0.944782	0.931518	0.906876	0.984503	0.986946	0.966143	0.955183	0.929145	0.937941	0.925934	0.918604	0.938709	0.930122	0.928726	0.913089
negative12	0.952321	0.658918	0.955672	0.940593	0.848377	0.854311	0.940873	0.685654	0.673508	0.886632	0.903665	0.671623	0.87281	0.646702	0.643072	0.798674	0.970262	0.949668	0.806632	0.690541	0.674485	0.922373	0.925654	0.680628	0.690541	0.646073	0.664921	0.716579	0.815637	0.94199	0.906387	0.766422	0.6763	0.901361	0.678604	0.641117	0.868272	0.983944	0.982548	0.956579	0.946248	0.660454	0.673159	0.877138	0.859965	0.69103	0.662269	0.875602	0.890471
negative13	0.954485	0.97459	0.322723	0.971379	0.966073	0.95623	0.975148	0.979756	0.970052	0.957487	0.947853	0.960279	0.973892	0.96014	0.976265	0.34192	0.983316	0.980175	0.960977	0.966422	0.635044	0.962304	0.964887	0.973403	0.620175	0.965654	0.961466	0.978499	0.662199	0.977522	0.595044	0.943316	0.966702	0.959791	0.982827	0.967679	0.296056	0.984642	0.988901	0.963211	0.959302	0.963979	0.977592	0.82904	0.20733	0.975986	0.959581	0.957347	0.936824
negative14	0.221431	0.976614	0.897871	0.976265	0.972216	0.942339	0.979058	0.982548	0.973403	0.962164	0.216545	0.960838	0.979267	0.962304	0.98164	0.864293	0.984782	0.983037	0.969145	0.968028	0.903037	0.966283	0.95281	0.972565	0.880279	0.953508	0.931169	0.98185	0.881466	0.981012	0.449913	0.927888	0.958743	0.950506	0.984782	0.972775	0.879372	0.987365	0.986457	0.229529	0.322583	0.973124	0.979476	0.877976	0.889145	0.979546	0.959651	0.22555	0.639791
negative15	0.966003	0.980942	0.968726	0.565026	0.565934	0.96719	0.570262	0.986248	0.982269	0.797417	0.95274	0.972845	0.779127	0.966213	0.956021	0.976335	0.991344	0.829668	0.559372	0.973194	0.981291	0.559721	0.568796	0.987086	0.966562	0.908551	0.973613	0.987016	0.794415	0.78171	0.962653	0.865689	0.978918	0.973403	0.989878	0.9674	0.967539	0.988621	0.988063	0.977312	0.974031	0.975497	0.983106	0.672461	0.974311	0.573333	0.975358	0.973264	0.948342
negative16	0.986806	0.470366	0.986597	0.988272	0.871414	0.848168	0.991693	0.448028	0.512949	0.926422	0.947225	0.550855	0.890611	0.487818	0.567609	0.797208	0.971239	0.995742	0.823176	0.641117	0.503037	0.964887	0.976405	0.438813	0.582757	0.429459	0.525585	0.630506	0.854031	0.990297	0.930541	0.775358	0.464921	0.898499	0.445236	0.539965	0.873438	0.990716	0.994346	0.982548	0.967609	0.438604	0.488098	0.948761	0.852775	0.646073	0.411169	0.878813	0.932216
negative17	0.985899	0.478883	0.987295	0.980454	0.86911	0.849634	0.98911	0.397487	0.524887	0.91993	0.944503	0.544293	0.905689	0.41459	0.572077	0.798883	0.971518	0.987365	0.841257	0.669948	0.529913	0.962932	0.975009	0.443909	0.572007	0.403141	0.529494	0.622827	0.871483	0.966422	0.93459	0.788691	0.406003	0.905899	0.455497	0.530122	0.881187	0.990785	0.995532	0.979616	0.966771	0.44377	0.430716	0.939267	0.866038	0.659476	0.44377	0.8837	0.93466
negative18	0.984572	0.510436	0.97082	0.859895	0.758604	0.820454	0.870646	0.495497	0.552949	0.852007	0.926353	0.598883	0.78911	0.511414	0.591483	0.791902	0.969145	0.8363	0.697661	0.673368	0.502548	0.844258	0.829459	0.470995	0.647818	0.382897	0.539616	0.638674	0.76007	0.835951	0.927958	0.705829	0.464293	0.904154	0.454729	0.524887	0.862548	0.990436	0.99274	0.982339	0.968028	0.441536	0.517557	0.822757	0.850541	0.519092	0.474206	0.8837	0.93096
negative19	0.98548	0.466318	0.97445	0.97089	0.857452	0.801885	0.971518	0.405934	0.471414	0.902827	0.936475	0.557557	0.880558	0.506667	0.562304	0.782757	0.966143	0.97466	0.819127	0.666667	0.539127	0.953019	0.956928	0.433578	0.560349	0.390297	0.446771	0.632251	0.870995	0.972705	0.93829	0.799302	0.383595	0.903735	0.435323	0.586108	0.87267	0.989948	0.994764	0.984363	0.967469	0.422269	0.446213	0.936475	0.840558	0.61808	0.462269	0.889634	0.927539
negative2	0.969773	0.898499	0.332356	0.980454	0.919162	0.894939	0.984503	0.903246	0.897173	0.937731	0.951344	0.893752	0.936405	0.886422	0.903595	0.266806	0.975986	0.988761	0.894031	0.89096	0.565236	0.965096	0.979058	0.902967	0.556649	0.904503	0.897173	0.90185	0.605934	0.985969	0.583944	0.876161	0.899267	0.927749	0.908202	0.896614	0.25815	0.986806	0.987435	0.973962	0.962024	0.904154	0.899965	0.82548	0.161606	0.907784	0.899476	0.909738	0.909878
negative3	0.965026	0.93075	0.971728	0.975916	0.926213	0.91281	0.979965	0.937592	0.930192	0.926143	0.944782	0.926283	0.937941	0.919442	0.939058	0.904014	0.971449	0.98185	0.925096	0.921396	0.931379	0.961326	0.950157	0.930401	0.911065	0.914974	0.906806	0.93822	0.911902	0.981291	0.929494	0.886073	0.915462	0.908901	0.940663	0.931867	0.906806	0.98562	0.985201	0.966073	0.953997	0.927888	0.935358	0.932216	0.924817	0.937243	0.928237	0.925864	0.90185
negative4	0.965096	0.91281	0.970541	0.976545	0.922792	0.871902	0.980105	0.932216	0.922234	0.930401	0.93836	0.920838	0.937452	0.904154	0.928866	0.85822	0.969075	0.986527	0.920977	0.915113	0.92712	0.961047	0.932356	0.924956	0.898499	0.904363	0.805026	0.931728	0.90548	0.982827	0.930122	0.794904	0.903455	0.907714	0.921396	0.911065	0.898778	0.984154	0.981152	0.965864	0.955672	0.927679	0.924328	0.935288	0.908272	0.933682	0.920489	0.920838	0.900175
negative5	0.909389	0.975567	0.916789	0.747365	0.788412	0.837417	0.830087	0.985201	0.981501	0.855148	0.876579	0.966492	0.853333	0.965305	0.956021	0.974171	0.987365	0.579337	0.824782	0.972216	0.958604	0.743874	0.718534	0.98548	0.964258	0.906387	0.960209	0.984852	0.806492	0.657731	0.902757	0.845794	0.978429	0.967749	0.987853	0.954834	0.96014	0.989389	0.989389	0.918883	0.912531	0.972147	0.982897	0.756579	0.974311	0.845166	0.962373	0.911414	0.894729
negative6	0.967749	0.731309	0.966771	0.912042	0.814311	0.855567	0.931169	0.759791	0.755881	0.86925	0.909808	0.729424	0.847888	0.727609	0.73075	0.831134	0.97103	0.920209	0.795044	0.748202	0.759511	0.890332	0.907016	0.760558	0.756719	0.711763	0.747784	0.752461	0.764677	0.911832	0.918534	0.703246	0.74911	0.904084	0.755044	0.726003	0.860244	0.982897	0.985689	0.964398	0.952182	0.731867	0.750925	0.870366	0.869808	0.729424	0.744991	0.885794	0.863037
negative7	0.277417	0.97445	0.937382	0.881257	0.879162	0.944852	0.889773	0.982059	0.979127	0.90548	0.25808	0.965236	0.893892	0.963072	0.948551	0.933752	0.984642	0.885515	0.873787	0.963141	0.951414	0.877347	0.872391	0.977243	0.930052	0.900175	0.958674	0.982897	0.836859	0.886422	0.499407	0.853682	0.970262	0.961885	0.986387	0.962723	0.925166	0.987365	0.986038	0.2874	0.322932	0.972845	0.978499	0.833229	0.939895	0.889913	0.961187	0.281885	0.622827
negative8	0.975637	0.976894	0.324887	0.974799	0.973962	0.968237	0.978639	0.982897	0.97836	0.973962	0.968377	0.977522	0.978429	0.970401	0.977382	0.352042	0.987853	0.983805	0.967818	0.970262	0.64007	0.968447	0.977871	0.983874	0.641047	0.977801	0.97452	0.98199	0.672391	0.978499	0.615288	0.965794	0.976335	0.970052	0.985759	0.974311	0.30555	0.984852	0.986457	0.984921	0.981152	0.979756	0.980384	0.854241	0.210332	0.980942	0.981361	0.979197	0.957557
negative9	0.961675	0.852565	0.937103	0.912391	0.824223	0.838185	0.922513	0.874276	0.866876	0.875602	0.905899	0.854869	0.866387	0.842304	0.841536	0.787155	0.970122	0.917347	0.802583	0.851099	0.855916	0.886003	0.857103	0.869668	0.833159	0.802932	0.817173	0.874206	0.802792	0.893333	0.906527	0.712391	0.850262	0.897731	0.873298	0.825689	0.858988	0.984921	0.986597	0.965864	0.955113	0.857243	0.868063	0.842443	0.861222	0.82171	0.863665	0.898988	0.900035
O10	0.986946	0.960209	0.972077	0.668133	0.647888	0.948621	0.668482	0.964049	0.966981	0.887958	0.946178	0.966143	0.757347	0.958325	0.922583	0.960908	0.979267	0.784014	0.637347	0.950297	0.967958	0.646702	0.651658	0.965864	0.967539	0.890541	0.954555	0.962373	0.788621	0.766911	0.962653	0.859546	0.962583	0.961955	0.966143	0.948831	0.951553	0.983805	0.990646	0.982688	0.973194	0.953229	0.962723	0.668133	0.96377	0.648656	0.964468	0.962792	0.937103
O11	0.116789	0.977243	0.970052	0.936475	0.934171	0.961885	0.943525	0.980593	0.982059	0.932007	0.111972	0.96356	0.94555	0.965724	0.949808	0.979267	0.987714	0.946318	0.936824	0.973822	0.98178	0.92712	0.941012	0.982897	0.968447	0.947574	0.970262	0.981361	0.926422	0.940803	0.528237	0.915602	0.977312	0.970332	0.984572	0.962094	0.968796	0.988272	0.985061	0.121885	0.31993	0.972147	0.979337	0.915044	0.975218	0.948412	0.958325	0.148551	0.631693
O12	0.958743	0.976126	0.97082	0.78171	0.773124	0.921885	0.783595	0.980314	0.98164	0.862199	0.935916	0.96363	0.784084	0.967051	0.946527	0.98164	0.988342	0.822967	0.771518	0.97466	0.982129	0.775846	0.77096	0.983037	0.971937	0.907295	0.972147	0.982059	0.766702	0.78555	0.954066	0.860942	0.979686	0.972635	0.984921	0.964538	0.97103	0.985201	0.988133	0.960977	0.957766	0.971728	0.979197	0.758813	0.980524	0.779895	0.959511	0.957487	0.935009
O5	0.974729	0.919162	0.369983	0.917557	0.862408	0.879721	0.928517	0.926632	0.934101	0.862967	0.931588	0.926632	0.877696	0.912461	0.880838	0.261361	0.975148	0.903874	0.854031	0.907086	0.588063	0.895637	0.855148	0.921326	0.579756	0.846003	0.871623	0.92733	0.562723	0.909948	0.587923	0.773962	0.910227	0.909808	0.932356	0.902757	0.291309	0.984363	0.97829	0.976405	0.966981	0.918743	0.926702	0.772216	0.313438	0.861431	0.929564	0.933682	0.897871
O6	0.963421	0.953578	0.966003	0.53438	0.384433	0.942199	0.54548	0.961885	0.963909	0.881675	0.928237	0.951832	0.755113	0.944503	0.927469	0.956021	0.979965	0.804049	0.375428	0.949599	0.958534	0.496056	0.503455	0.964188	0.946667	0.888168	0.94178	0.962583	0.772845	0.759651	0.943386	0.833229	0.958604	0.951274	0.965026	0.94562	0.942618	0.98555	0.985969	0.967051	0.95267	0.953368	0.96014	0.648656	0.954974	0.515393	0.951972	0.952182	0.925026
O7	0.751344	0.969284	0.931169	0.692635	0.720419	0.902059	0.747365	0.977382	0.979546	0.878813	0.714346	0.960698	0.763351	0.960558	0.945271	0.975637	0.982548	0.677487	0.748621	0.96726	0.956579	0.695707	0.685515	0.981291	0.965585	0.90534	0.966841	0.978709	0.782269	0.641815	0.74185	0.837208	0.974869	0.966492	0.981501	0.942897	0.960349	0.986318	0.986667	0.752949	0.746667	0.967749	0.975916	0.676998	0.974031	0.746527	0.954206	0.74904	0.721745
O8	0.984782	0.948691	0.974729	0.639721	0.605026	0.912531	0.650332	0.949668	0.952321	0.877138	0.931379	0.935358	0.740593	0.944014	0.901152	0.951763	0.980524	0.809983	0.604188	0.93815	0.954974	0.624014	0.627574	0.953019	0.952112	0.877138	0.943246	0.951414	0.757627	0.759791	0.95274	0.838883	0.949948	0.946178	0.954066	0.92733	0.937243	0.988133	0.985201	0.978639	0.97082	0.940663	0.94897	0.653543	0.944014	0.605305	0.953229	0.950716	0.881257
O9	0.293124	0.956021	0.962373	0.902408	0.885585	0.943805	0.909529	0.961675	0.964747	0.877487	0.255986	0.945969	0.893613	0.943665	0.926562	0.956579	0.980244	0.895288	0.875253	0.952251	0.957906	0.883002	0.886422	0.966003	0.94548	0.895777	0.954276	0.963909	0.867504	0.897731	0.505061	0.866318	0.960838	0.95281	0.966771	0.945131	0.944154	0.984084	0.987016	0.293613	0.307225	0.953159	0.959651	0.864572	0.954625	0.895148	0.939825	0.280419	0.547016
othervirus1	0.98555	0.569284	0.98897	0.990576	0.884119	0.857522	0.991832	0.54918	0.548621	0.937103	0.958045	0.641117	0.910297	0.593089	0.567888	0.750925	0.969843	0.996021	0.834066	0.671065	0.608447	0.975079	0.941571	0.52733	0.643839	0.533403	0.533264	0.676579	0.890332	0.990646	0.945829	0.718255	0.541431	0.896754	0.584991	0.601466	0.875742	0.987016	0.989738	0.979197	0.971169	0.580244	0.553438	0.953229	0.868691	0.66918	0.557417	0.900175	0.927609
othervirus10	0.979197	0.983106	0.966841	0.52349	0.329354	0.941431	0.53466	0.987923	0.985131	0.879442	0.949738	0.979895	0.776475	0.971239	0.944363	0.973333	0.989529	0.770052	0.36356	0.969983	0.975218	0.483211	0.377801	0.986806	0.97438	0.911204	0.97466	0.986387	0.779825	0.731239	0.968237	0.866667	0.979267	0.971518	0.988133	0.952321	0.958325	0.988412	0.990366	0.988482	0.981431	0.975218	0.98534	0.616475	0.974939	0.523421	0.98199	0.979197	0.963072
othervirus100	0.982757	0.493822	0.94918	0.939756	0.83281	0.844956	0.935218	0.566632	0.593578	0.899127	0.925585	0.631344	0.863944	0.569354	0.564607	0.791972	0.968098	0.933682	0.790297	0.687051	0.619686	0.923421	0.919372	0.549389	0.687888	0.548272	0.566073	0.676998	0.808168	0.922513	0.93438	0.742897	0.537871	0.899756	0.573613	0.568726	0.851937	0.986736	0.991204	0.980524	0.964328	0.53089	0.515672	0.889634	0.85836	0.637277	0.527469	0.893403	0.917906
othervirus101	0.979616	0.656963	0.570611	0.983595	0.888586	0.861571	0.984572	0.6726	0.704433	0.932216	0.953927	0.694869	0.904782	0.662408	0.713019	0.396859	0.968935	0.990785	0.841466	0.721885	0.344921	0.967958	0.969354	0.671134	0.376824	0.678045	0.684817	0.70555	0.576824	0.986876	0.579686	0.805026	0.66171	0.90164	0.668621	0.672251	0.46541	0.986248	0.987574	0.978988	0.965096	0.653822	0.668482	0.825759	0.444817	0.764119	0.671693	0.896684	0.925654
othervirus102	0.777731	0.983106	0.33459	0.984433	0.979825	0.969913	0.98911	0.985271	0.982688	0.972077	0.78171	0.965794	0.986527	0.969703	0.987365	0.344782	0.988551	0.992531	0.978988	0.975079	0.641815	0.980105	0.976963	0.974799	0.622129	0.975009	0.974101	0.984782	0.68007	0.98925	0.423316	0.954625	0.97082	0.966562	0.986667	0.981571	0.306457	0.988761	0.990227	0.786736	0.783176	0.986527	0.984503	0.844398	0.252775	0.986736	0.961326	0.782688	0.773194
othervirus103	0.486981	0.93836	0.9674	0.96356	0.924258	0.914485	0.968028	0.947435	0.944921	0.926492	0.45103	0.929424	0.940803	0.931309	0.940524	0.929773	0.973613	0.971379	0.93089	0.933264	0.947853	0.948412	0.952531	0.939825	0.925654	0.929634	0.921117	0.946736	0.916091	0.970192	0.502269	0.896754	0.935707	0.925096	0.952182	0.930681	0.920908	0.985899	0.98918	0.48719	0.476859	0.937173	0.944503	0.917976	0.935567	0.937103	0.925026	0.45438	0.616335
othervirus104	0.0859337	0.963979	0.976335	0.981152	0.960908	0.954555	0.984433	0.966492	0.964188	0.951693	0.126981	0.946946	0.96719	0.951065	0.969145	0.955951	0.982688	0.988901	0.96014	0.956928	0.962792	0.968237	0.975288	0.962653	0.944572	0.961955	0.958045	0.964887	0.943455	0.986318	0.513159	0.937941	0.958953	0.953927	0.969634	0.962862	0.95267	0.987086	0.989948	0.0903316	0.311134	0.965166	0.963979	0.943455	0.956091	0.967469	0.942827	0.133543	0.63281
othervirus105	0.350087	0.974031	0.910646	0.923002	0.917906	0.955044	0.929284	0.979616	0.979546	0.908901	0.327818	0.96007	0.927679	0.960209	0.951274	0.914066	0.983944	0.926283	0.916021	0.966492	0.920977	0.913927	0.917976	0.975079	0.903944	0.922024	0.963211	0.97801	0.851867	0.927469	0.469808	0.897801	0.969703	0.961606	0.982688	0.960838	0.904503	0.984782	0.988272	0.356719	0.353089	0.965305	0.975986	0.844258	0.915393	0.928028	0.956579	0.350925	0.639721
othervirus106	0.985899	0.527679	0.987714	0.988621	0.902478	0.883141	0.990855	0.457522	0.409284	0.943106	0.962024	0.60377	0.916859	0.588202	0.626667	0.826736	0.973892	0.994206	0.86185	0.699197	0.635253	0.973194	0.979127	0.477487	0.634974	0.547295	0.61801	0.711553	0.868063	0.991065	0.945201	0.815358	0.481257	0.922932	0.537522	0.66164	0.89801	0.987784	0.989319	0.980244	0.967749	0.579476	0.405794	0.956579	0.87274	0.717557	0.537661	0.912112	0.93445
othervirus107	0.971379	0.98562	0.335148	0.984852	0.982408	0.982269	0.988482	0.987504	0.987086	0.974241	0.97452	0.97438	0.989599	0.974031	0.990716	0.35993	0.992461	0.990995	0.981222	0.982269	0.644747	0.984363	0.988761	0.98918	0.636719	0.988482	0.987435	0.988272	0.6837	0.989529	0.616614	0.971449	0.985061	0.980803	0.990855	0.984572	0.320279	0.990366	0.989948	0.978639	0.97452	0.990995	0.985689	0.854101	0.22164	0.990506	0.975707	0.974939	0.963211
othervirus108	0.972426	0.687679	0.975009	0.984712	0.886492	0.870855	0.987784	0.718045	0.714764	0.928656	0.948202	0.52712	0.908691	0.682653	0.727749	0.845515	0.970262	0.991693	0.850681	0.722723	0.702967	0.966841	0.981571	0.70904	0.721326	0.705899	0.70897	0.29829	0.86541	0.98911	0.920279	0.826667	0.687749	0.913647	0.715044	0.704991	0.887888	0.986108	0.989738	0.971309	0.956161	0.702129	0.712112	0.935079	0.87281	0.713997	0.699686	0.891937	0.923421
othervirus109	0.983735	0.490541	0.956091	0.98164	0.874485	0.860873	0.98548	0.453752	0.420384	0.93466	0.955393	0.595113	0.907435	0.524328	0.549878	0.783246	0.969075	0.987155	0.834834	0.672042	0.582199	0.965515	0.969843	0.441257	0.555393	0.513927	0.570611	0.687958	0.852496	0.981291	0.914555	0.802024	0.438674	0.913229	0.538778	0.627365	0.85815	0.982618	0.990925	0.979058	0.969913	0.581501	0.375846	0.926213	0.839651	0.685515	0.519511	0.897382	0.926632
othervirus11	0.984503	0.511902	0.971658	0.953927	0.857801	0.861361	0.93459	0.503455	0.507714	0.905201	0.935777	0.630995	0.883141	0.581291	0.563141	0.773264	0.972775	0.958255	0.816754	0.701571	0.623316	0.935079	0.902199	0.494799	0.645096	0.507504	0.56719	0.702548	0.844956	0.954555	0.942897	0.695009	0.494729	0.897801	0.555602	0.637347	0.867784	0.984712	0.985131	0.97808	0.969284	0.568377	0.500244	0.914206	0.866806	0.644956	0.55644	0.902548	0.923351
othervirus110	0.593508	0.665689	0.962443	0.969913	0.859756	0.862618	0.971379	0.656265	0.655218	0.913508	0.548482	0.660244	0.908063	0.656894	0.658988	0.815916	0.967539	0.974311	0.845445	0.685026	0.660384	0.946178	0.963839	0.655358	0.660803	0.654799	0.658778	0.70555	0.861222	0.968237	0.546108	0.794625	0.636719	0.908063	0.656754	0.659825	0.870576	0.981291	0.989389	0.586038	0.575288	0.655707	0.652845	0.919302	0.866527	0.702967	0.639442	0.509948	0.595253
othervirus111	0.561885	0.982897	0.965445	0.866457	0.877766	0.961885	0.907086	0.989459	0.989948	0.915881	0.563839	0.972216	0.907435	0.976614	0.948901	0.986597	0.98925	0.874625	0.917487	0.984014	0.986387	0.857592	0.873787	0.990366	0.977382	0.928377	0.977522	0.989599	0.906597	0.841815	0.558325	0.893682	0.984503	0.976614	0.993298	0.9563	0.977661	0.994206	0.976824	0.59288	0.599162	0.977661	0.986946	0.820384	0.982548	0.919023	0.967888	0.602513	0.656545
othervirus112	0.987644	0.550436	0.982827	0.983735	0.899127	0.880349	0.982897	0.541501	0.441326	0.941222	0.957627	0.662059	0.932496	0.623805	0.605166	0.846562	0.977382	0.987155	0.861291	0.719302	0.663665	0.967888	0.975218	0.50185	0.63637	0.612007	0.617033	0.733613	0.903246	0.984852	0.95267	0.862059	0.544014	0.93801	0.600489	0.678255	0.915462	0.981361	0.989389	0.981431	0.972356	0.639511	0.455288	0.957347	0.900175	0.727888	0.565654	0.915742	0.918115
othervirus113	0.990646	0.982897	0.99288	0.99274	0.985271	0.926073	0.993298	0.982897	0.985829	0.982548	0.984572	0.986318	0.987155	0.984852	0.979337	0.921117	0.98555	0.996859	0.983735	0.977312	0.986457	0.986108	0.950716	0.974799	0.974101	0.956719	0.869738	0.983455	0.982967	0.994834	0.985689	0.875532	0.966981	0.964887	0.985829	0.985899	0.965096	0.993298	0.986667	0.977941	0.984084	0.986387	0.982827	0.987504	0.972147	0.986946	0.984433	0.98541	0.686841
othervirus114	0.987714	0.53801	0.977871	0.979127	0.870436	0.860384	0.982408	0.555044	0.490332	0.937243	0.949738	0.653892	0.910716	0.613892	0.587225	0.819267	0.972426	0.987225	0.856195	0.680628	0.641675	0.96007	0.972635	0.488028	0.710227	0.615846	0.603979	0.680768	0.883002	0.980384	0.942618	0.815009	0.557208	0.914834	0.612496	0.65082	0.886073	0.98541	0.992182	0.980454	0.96726	0.623106	0.46555	0.952391	0.870785	0.679651	0.601187	0.899197	0.924188
othervirus12	0.985061	0.82164	0.985899	0.985969	0.922932	0.887888	0.988412	0.853752	0.857452	0.943106	0.958045	0.853962	0.935358	0.85459	0.841326	0.876719	0.975009	0.990785	0.875393	0.848586	0.866667	0.970471	0.967958	0.849215	0.828621	0.844607	0.813124	0.859686	0.903037	0.987504	0.946457	0.860035	0.850541	0.926283	0.846562	0.846492	0.907016	0.984223	0.985829	0.977522	0.970471	0.852216	0.844607	0.956928	0.900803	0.82164	0.848586	0.919302	0.925166
othervirus13	0.16007	0.97808	0.965026	0.926771	0.942827	0.932775	0.945061	0.983246	0.983316	0.916091	0.139058	0.964887	0.957557	0.96356	0.958604	0.975358	0.986876	0.932565	0.93815	0.970332	0.970262	0.924887	0.924258	0.984293	0.9674	0.959651	0.973403	0.982897	0.930471	0.92733	0.528237	0.932007	0.976754	0.968866	0.984991	0.957277	0.963002	0.985759	0.990366	0.169075	0.321606	0.970401	0.981082	0.910785	0.977312	0.954695	0.959442	0.161257	0.635742
othervirus14	0.97438	0.983525	0.332007	0.981082	0.977731	0.973333	0.984293	0.988202	0.985201	0.97445	0.973124	0.976963	0.985899	0.970401	0.984503	0.353298	0.989459	0.987225	0.975009	0.974241	0.642094	0.977312	0.983037	0.987225	0.637277	0.984572	0.982897	0.986667	0.67274	0.985689	0.616754	0.969983	0.978569	0.975497	0.989319	0.980314	0.310646	0.98918	0.989389	0.982757	0.977731	0.986667	0.986248	0.854241	0.216824	0.984433	0.978709	0.975986	0.959442
othervirus15	0.0838394	0.951972	0.976265	0.98185	0.948202	0.94555	0.984991	0.954834	0.95274	0.940733	0.125654	0.935358	0.955323	0.935218	0.955881	0.948342	0.976684	0.990017	0.947993	0.947365	0.950297	0.968168	0.98178	0.955812	0.938499	0.955672	0.953857	0.954066	0.937661	0.986038	0.498988	0.932216	0.950506	0.946597	0.957208	0.948133	0.945271	0.984363	0.991693	0.0852356	0.309808	0.955532	0.952531	0.932914	0.951134	0.956021	0.929075	0.120209	0.61808
othervirus16	0.914206	0.713508	0.986667	0.986457	0.898569	0.868831	0.990436	0.738778	0.747574	0.928307	0.890541	0.743106	0.928028	0.758604	0.73808	0.86192	0.978639	0.990995	0.850541	0.76	0.765654	0.971798	0.972775	0.756649	0.70192	0.754625	0.741082	0.78534	0.886841	0.987644	0.882164	0.835742	0.757557	0.929005	0.751134	0.755323	0.903037	0.983316	0.983874	0.908621	0.902548	0.759791	0.750157	0.940733	0.892216	0.743874	0.712112	0.849354	0.848656
othervirus17	0.986038	0.931658	0.976684	0.819686	0.763281	0.827225	0.827086	0.931379	0.932216	0.851588	0.942967	0.923979	0.777243	0.924049	0.887818	0.864433	0.972007	0.82192	0.761745	0.909878	0.930192	0.812356	0.764677	0.923211	0.918464	0.828202	0.808307	0.929215	0.733543	0.824084	0.946597	0.721187	0.911832	0.914625	0.937731	0.913717	0.908412	0.993089	0.995323	0.983386	0.972496	0.916998	0.932635	0.793019	0.918674	0.764607	0.93096	0.928307	0.939546
othervirus18	0.977033	0.977871	0.67623	0.979756	0.976405	0.965515	0.982059	0.983176	0.983735	0.974311	0.964119	0.979476	0.980663	0.972845	0.982129	0.672251	0.984154	0.984991	0.972705	0.965724	0.680489	0.970401	0.977592	0.980873	0.676161	0.974241	0.97096	0.982059	0.679511	0.982897	0.673717	0.968447	0.974939	0.970471	0.984014	0.976405	0.670436	0.986387	0.48014	0.986597	0.981571	0.98178	0.980593	0.857941	0.668551	0.980803	0.98185	0.978639	0.968447
othervirus19	0.971658	0.915044	0.971518	0.83288	0.768586	0.816405	0.840209	0.915881	0.914485	0.840768	0.923909	0.904433	0.787365	0.898778	0.876649	0.848656	0.968726	0.836091	0.763281	0.893752	0.916161	0.820454	0.778918	0.909529	0.895846	0.815637	0.793997	0.914415	0.725445	0.838045	0.93096	0.693124	0.895358	0.904014	0.922234	0.893962	0.89822	0.987784	0.987714	0.969773	0.959092	0.904084	0.915812	0.799232	0.900314	0.77089	0.908272	0.904852	0.913578
othervirus2	0.983944	0.851379	0.986038	0.984433	0.911553	0.841815	0.988342	0.87267	0.873298	0.937801	0.960698	0.868482	0.929424	0.85836	0.861012	0.816545	0.970262	0.991483	0.869878	0.858709	0.877487	0.967818	0.940314	0.861222	0.862618	0.846073	0.753089	0.867435	0.893403	0.984363	0.94911	0.750785	0.845585	0.912112	0.870087	0.857382	0.888447	0.986946	0.98911	0.980175	0.972216	0.873647	0.855567	0.952251	0.885236	0.873857	0.869878	0.915881	0.931867
othervirus20	0.976614	0.904991	0.958115	0.543595	0.560349	0.869319	0.622618	0.915812	0.911065	0.85815	0.919442	0.904223	0.682583	0.894241	0.884607	0.905899	0.97075	0.686143	0.567679	0.897033	0.898639	0.534031	0.525934	0.911483	0.904084	0.837696	0.90541	0.910925	0.710785	0.616056	0.932635	0.78911	0.901222	0.923002	0.916998	0.875532	0.906038	0.987086	0.985061	0.975148	0.963909	0.895358	0.908272	0.532356	0.897731	0.583665	0.914066	0.912182	0.921047
othervirus21	0.971099	0.804956	0.948482	0.82555	0.771518	0.786248	0.87993	0.820593	0.816335	0.842304	0.912461	0.809564	0.78178	0.800419	0.793787	0.85808	0.967818	0.671902	0.77822	0.804887	0.808517	0.73089	0.772356	0.817522	0.813403	0.745969	0.802094	0.81829	0.801466	0.744293	0.931239	0.753089	0.811169	0.907155	0.821501	0.779895	0.892147	0.986876	0.984852	0.97103	0.96007	0.803839	0.816824	0.760419	0.875393	0.736684	0.815428	0.897522	0.915812
othervirus22	0.972845	0.969773	0.973962	0.978918	0.964817	0.960908	0.982548	0.973822	0.966981	0.965236	0.952321	0.96726	0.973473	0.961187	0.975846	0.964119	0.978499	0.984991	0.964677	0.961466	0.968028	0.964258	0.978639	0.973822	0.962443	0.972845	0.968726	0.972426	0.955672	0.983595	0.961047	0.957627	0.966911	0.962653	0.973822	0.964258	0.962094	0.986667	0.115113	0.974031	0.966283	0.96349	0.972216	0.962234	0.960349	0.974869	0.967818	0.966422	0.953438
othervirus23	0.912042	0.966353	0.954695	0.549878	0.516161	0.845166	0.588901	0.976545	0.974799	0.815148	0.873857	0.958325	0.733682	0.957208	0.950785	0.964328	0.979825	0.758604	0.57459	0.962932	0.950017	0.525375	0.53801	0.977801	0.954206	0.900175	0.965864	0.976824	0.715044	0.691379	0.898778	0.838674	0.970052	0.962164	0.979197	0.936405	0.950995	0.984852	0.984852	0.916021	0.910995	0.963979	0.973124	0.55267	0.959092	0.586597	0.95281	0.908691	0.896614
othervirus24	0.987714	0.525724	0.979267	0.986108	0.886632	0.87651	0.987155	0.436091	0.362234	0.939825	0.959581	0.59993	0.914625	0.577452	0.593578	0.82562	0.974729	0.987714	0.850541	0.695637	0.606353	0.971169	0.980244	0.448935	0.593647	0.492426	0.580524	0.704223	0.889983	0.985829	0.943176	0.832182	0.410681	0.925026	0.486841	0.645654	0.899895	0.984572	0.98918	0.980314	0.973194	0.505969	0.371309	0.951832	0.87644	0.661501	0.518674	0.909878	0.91993
othervirus25	0.973892	0.976614	0.329005	0.97801	0.973613	0.97103	0.981012	0.982408	0.980175	0.972775	0.97089	0.974311	0.980593	0.969564	0.982967	0.350995	0.986387	0.987923	0.970052	0.970401	0.638534	0.972007	0.979825	0.982967	0.636161	0.979337	0.97836	0.981222	0.671972	0.983944	0.615777	0.965305	0.97452	0.970122	0.983944	0.975288	0.307714	0.984014	0.987714	0.980593	0.975358	0.982967	0.979337	0.853752	0.21103	0.981501	0.976684	0.974101	0.958255
othervirus26	0.990017	0.673508	0.98897	0.991483	0.894869	0.874136	0.989878	0.677557	0.681675	0.937801	0.959442	0.693473	0.915044	0.672112	0.662757	0.824084	0.973124	0.984084	0.841885	0.702059	0.680977	0.975637	0.972984	0.685305	0.724817	0.680419	0.667504	0.71637	0.860454	0.983874	0.947574	0.808935	0.678953	0.925864	0.68377	0.687051	0.88712	0.984921	0.98897	0.980873	0.972077	0.662618	0.677627	0.957068	0.875462	0.71993	0.686632	0.906876	0.917836
othervirus27	0.0846771	0.969703	0.979825	0.981082	0.966353	0.964328	0.982967	0.974729	0.97438	0.960349	0.133194	0.956021	0.975497	0.960628	0.975497	0.971239	0.982688	0.988621	0.969913	0.964398	0.976126	0.968796	0.978709	0.975358	0.959442	0.973264	0.9674	0.973752	0.957417	0.985899	0.524119	0.946387	0.969494	0.966213	0.976963	0.966632	0.966213	0.984991	0.987574	0.0841885	0.315323	0.975916	0.969983	0.955812	0.969703	0.975916	0.949878	0.140942	0.634346
othervirus28	0.0746946	0.994066	0.991553	0.991344	0.987644	0.99288	0.995323	0.993368	0.98918	0.980244	0.154974	0.97445	0.993857	0.981571	0.994206	0.993578	0.994276	0.997487	0.993647	0.993508	0.990506	0.991065	0.993578	0.994276	0.978988	0.993857	0.99281	0.992391	0.984712	0.995951	0.545271	0.976614	0.989529	0.988551	0.993857	0.988133	0.993578	0.995183	0.996789	0.0489354	0.331379	0.9926	0.99288	0.971379	0.993787	0.993927	0.968237	0.159092	0.668551
othervirus29	0.984503	0.54925	0.971099	0.97452	0.869599	0.850541	0.975428	0.57096	0.576475	0.925585	0.944503	0.689424	0.897452	0.634206	0.595672	0.81103	0.97089	0.980524	0.824921	0.693403	0.657731	0.958045	0.962932	0.564188	0.707016	0.629319	0.603979	0.693194	0.869738	0.975777	0.935777	0.8037	0.567051	0.913368	0.622897	0.644747	0.876021	0.984503	0.989738	0.980244	0.970052	0.623874	0.566562	0.940663	0.863455	0.681885	0.616684	0.896195	0.92363
othervirus3	0.988761	0.85822	0.977941	0.984084	0.913508	0.893682	0.985829	0.865689	0.871274	0.942548	0.947435	0.875462	0.93089	0.86555	0.873647	0.886353	0.976335	0.982339	0.872949	0.866876	0.870646	0.969703	0.979337	0.86192	0.867644	0.868551	0.864572	0.862408	0.911553	0.981501	0.952391	0.872182	0.875323	0.938778	0.868901	0.867016	0.925515	0.985271	0.47274	0.980524	0.973194	0.865131	0.870925	0.951274	0.903665	0.864223	0.872042	0.921885	0.931518
othervirus30	0.119162	0.964468	0.973752	0.980593	0.965515	0.959721	0.982618	0.972356	0.969564	0.959791	0.129145	0.95274	0.973403	0.954066	0.970122	0.965096	0.98199	0.989459	0.964677	0.959232	0.967888	0.966213	0.977592	0.973194	0.951972	0.973054	0.968447	0.972845	0.951204	0.985271	0.516789	0.944223	0.967051	0.960838	0.972286	0.965445	0.958394	0.98178	0.982967	0.11986	0.311902	0.972077	0.96712	0.948551	0.961815	0.975288	0.946946	0.139197	0.627853
othervirus31	0.958115	0.953159	0.959232	0.57075	0.529354	0.854241	0.586178	0.961536	0.957976	0.837277	0.914206	0.928307	0.753927	0.940524	0.926353	0.916091	0.974101	0.787155	0.548412	0.933682	0.956859	0.540524	0.507574	0.95274	0.930401	0.864363	0.902967	0.961047	0.739686	0.727749	0.932147	0.809075	0.938639	0.926981	0.963351	0.927749	0.921675	0.980942	0.987435	0.96007	0.948831	0.932286	0.957138	0.610262	0.943944	0.555951	0.942339	0.941291	0.899825
othervirus32	0.496754	0.751972	0.971309	0.973194	0.87288	0.865759	0.97438	0.793159	0.796161	0.917557	0.456475	0.772286	0.902199	0.767609	0.790017	0.848377	0.969494	0.977801	0.844468	0.802234	0.797277	0.950506	0.967469	0.778918	0.8037	0.791902	0.764887	0.792949	0.85815	0.977452	0.485096	0.800489	0.787225	0.904363	0.787993	0.769075	0.877696	0.981501	0.985201	0.49075	0.476719	0.780593	0.773194	0.921047	0.87267	0.821012	0.75274	0.412496	0.598883
othervirus33	0.965026	0.970192	0.328168	0.979407	0.970541	0.964607	0.980803	0.978709	0.97829	0.963141	0.962304	0.964817	0.976614	0.957766	0.971867	0.347644	0.986248	0.988831	0.966562	0.961815	0.636719	0.971099	0.977103	0.979337	0.622967	0.976195	0.971309	0.978778	0.664712	0.985061	0.60377	0.950716	0.971798	0.965864	0.978499	0.969215	0.300524	0.982478	0.986876	0.97075	0.96733	0.978918	0.973682	0.845305	0.209983	0.979546	0.964468	0.964607	0.943455
othervirus34	0.98534	0.512251	0.971379	0.98897	0.894799	0.875532	0.989948	0.467225	0.370681	0.943037	0.961536	0.617103	0.915812	0.590017	0.576684	0.81459	0.974311	0.995044	0.853054	0.692914	0.594764	0.974171	0.977661	0.449005	0.602164	0.549668	0.600838	0.714555	0.867086	0.992251	0.934031	0.815637	0.493682	0.922164	0.540663	0.649005	0.873857	0.986387	0.990436	0.980384	0.973892	0.551972	0.406003	0.942688	0.860454	0.669599	0.547365	0.911972	0.924607
othervirus35	0.990157	0.536545	0.990436	0.991972	0.898709	0.891588	0.991763	0.45096	0.436161	0.94178	0.961606	0.605515	0.918743	0.58185	0.583106	0.824991	0.974869	0.995951	0.850681	0.683421	0.615009	0.977033	0.983316	0.44007	0.594764	0.510227	0.601187	0.726073	0.886632	0.991902	0.951902	0.803211	0.443351	0.926422	0.508202	0.663805	0.90178	0.986946	0.989878	0.979127	0.972984	0.576614	0.429459	0.961257	0.875253	0.660942	0.522373	0.912321	0.925654
othervirus36	0.983246	0.553438	0.974799	0.94562	0.858848	0.860454	0.947644	0.532565	0.424223	0.896545	0.93801	0.671414	0.87267	0.616614	0.568377	0.783525	0.977103	0.952391	0.809354	0.689634	0.646771	0.92007	0.898918	0.471553	0.642513	0.542408	0.580593	0.719162	0.850262	0.952391	0.946387	0.72356	0.528377	0.905759	0.619756	0.655079	0.888377	0.984782	0.988831	0.981291	0.971239	0.602653	0.460454	0.922932	0.886353	0.668901	0.604747	0.911134	0.918255
othervirus37	0.0687609	0.992461	0.988272	0.990785	0.98911	0.988901	0.996789	0.993229	0.990366	0.98164	0.156928	0.974799	0.994346	0.97836	0.996649	0.988202	0.995253	0.998115	0.991344	0.988691	0.987016	0.991693	0.993997	0.99281	0.973473	0.993298	0.993229	0.994555	0.981291	0.994834	0.541291	0.972984	0.988063	0.984991	0.993927	0.989808	0.987644	0.997347	0.996859	0.0506108	0.331379	0.994695	0.993368	0.967609	0.987853	0.995672	0.969284	0.159651	0.669738
othervirus38	0.108551	0.974799	0.974729	0.982339	0.974939	0.967539	0.985689	0.97822	0.975079	0.966702	0.135986	0.961675	0.982618	0.963002	0.980663	0.967749	0.983735	0.990646	0.972775	0.970332	0.97466	0.971309	0.979407	0.976614	0.956021	0.977312	0.974101	0.979127	0.960419	0.986457	0.52363	0.949389	0.971937	0.96712	0.979616	0.97452	0.964956	0.984433	0.983037	0.113089	0.316719	0.979686	0.97822	0.953717	0.966562	0.982827	0.95637	0.146806	0.635323
othervirus39	0.959791	0.875393	0.962583	0.961257	0.884747	0.811169	0.966143	0.884188	0.88377	0.905131	0.923281	0.870506	0.906736	0.867016	0.873159	0.817033	0.967888	0.96719	0.860314	0.86925	0.881396	0.944852	0.897382	0.864503	0.860454	0.84719	0.761257	0.887051	0.869948	0.958674	0.918813	0.736754	0.861222	0.897033	0.887679	0.863176	0.88363	0.982408	0.985899	0.959092	0.950716	0.864921	0.880698	0.905829	0.875323	0.879511	0.874834	0.892705	0.889983
othervirus4	0.951344	0.981431	0.331379	0.981222	0.976684	0.972286	0.984921	0.983037	0.981152	0.969284	0.9526	0.96363	0.984503	0.966771	0.986387	0.350157	0.977871	0.990785	0.977103	0.972845	0.639232	0.975707	0.984154	0.98164	0.629599	0.982548	0.978569	0.98199	0.67637	0.986527	0.595532	0.957417	0.978918	0.97459	0.984503	0.978569	0.313578	0.988551	0.991553	0.958813	0.953717	0.983735	0.981501	0.839651	0.277208	0.985131	0.957696	0.954695	0.944921
othervirus40	0.973403	0.960279	0.968726	0.840558	0.794974	0.940384	0.844747	0.968028	0.963002	0.721257	0.924328	0.954834	0.842024	0.953159	0.937312	0.970192	0.980314	0.787784	0.837068	0.964887	0.958883	0.748342	0.805305	0.970541	0.96	0.895218	0.959721	0.96726	0.826387	0.808447	0.953019	0.845585	0.966353	0.960558	0.971588	0.931588	0.955672	0.98562	0.986318	0.965445	0.958115	0.949878	0.966492	0.760419	0.965585	0.833927	0.958255	0.956091	0.943106
othervirus41	0.122792	0.973752	0.97075	0.979058	0.974031	0.966213	0.982339	0.979197	0.975288	0.96363	0.137871	0.962653	0.980593	0.961885	0.976894	0.965515	0.988272	0.988412	0.969703	0.967679	0.972775	0.971728	0.975497	0.97829	0.954555	0.973892	0.97082	0.980384	0.9526	0.984782	0.520279	0.945201	0.971379	0.965724	0.98199	0.972496	0.959791	0.985131	0.987365	0.130192	0.321536	0.969145	0.977731	0.951204	0.965585	0.981431	0.958115	0.146038	0.633927
othervirus42	0.965934	0.97836	0.320768	0.931798	0.933892	0.956998	0.946876	0.983106	0.982757	0.934869	0.940873	0.968935	0.938778	0.963281	0.95288	0.345829	0.985969	0.94911	0.939965	0.968447	0.640768	0.930122	0.941431	0.979686	0.625201	0.944363	0.966492	0.982408	0.625689	0.930122	0.606911	0.914974	0.972426	0.966702	0.985689	0.962932	0.297871	0.986457	0.985061	0.97452	0.970611	0.972356	0.981291	0.796579	0.208726	0.949529	0.971099	0.968237	0.951553
othervirus43	0.964328	0.763072	0.955113	0.926143	0.833647	0.853333	0.933473	0.787923	0.78562	0.882653	0.91288	0.772356	0.867714	0.755462	0.753647	0.790157	0.967539	0.932845	0.807609	0.765166	0.786457	0.911414	0.885375	0.779267	0.766143	0.720838	0.737243	0.787365	0.823874	0.927679	0.923072	0.668272	0.757487	0.88733	0.786527	0.756998	0.871832	0.984363	0.981082	0.96377	0.956021	0.767958	0.780942	0.882932	0.868202	0.758045	0.779407	0.892984	0.891239
othervirus44	0.968586	0.859058	0.970681	0.980524	0.896405	0.863944	0.984782	0.874066	0.870716	0.928028	0.94534	0.861082	0.923909	0.845305	0.879302	0.830366	0.973403	0.990017	0.870017	0.861361	0.870506	0.963002	0.94199	0.863037	0.839372	0.84712	0.845724	0.871763	0.872042	0.985759	0.926283	0.807469	0.855846	0.902827	0.869668	0.859197	0.880977	0.986876	0.98562	0.969634	0.958604	0.865061	0.872251	0.935637	0.87651	0.882024	0.871972	0.898918	0.907155
othervirus45	0.621152	0.652286	0.984991	0.987435	0.889145	0.880628	0.987993	0.656335	0.651728	0.926632	0.593787	0.685864	0.923909	0.675462	0.660524	0.838185	0.975986	0.993997	0.846422	0.704782	0.695986	0.971169	0.980524	0.655148	0.715881	0.668621	0.664503	0.728168	0.85089	0.991832	0.580175	0.793019	0.65082	0.925445	0.679302	0.686073	0.904642	0.984433	0.98904	0.615009	0.605864	0.658778	0.662827	0.937173	0.890122	0.711763	0.640558	0.537941	0.598255
othervirus46	0.98534	0.592251	0.972356	0.922373	0.828342	0.883979	0.925864	0.571099	0.526911	0.885794	0.933752	0.713508	0.86534	0.681606	0.600489	0.841187	0.979058	0.926003	0.804188	0.723211	0.674974	0.902548	0.920558	0.524607	0.698848	0.597138	0.636161	0.715253	0.826876	0.926213	0.946318	0.787644	0.565375	0.930541	0.65096	0.676928	0.902478	0.986318	0.987155	0.980384	0.970471	0.61103	0.516998	0.893752	0.892775	0.654171	0.622618	0.910297	0.918674
othervirus47	0.948831	0.951832	0.319372	0.968796	0.942478	0.929564	0.971798	0.960768	0.958674	0.938778	0.924398	0.942059	0.955672	0.93836	0.958325	0.307155	0.975497	0.977103	0.946108	0.942408	0.616475	0.954625	0.949389	0.953298	0.595253	0.937731	0.929773	0.958953	0.639511	0.972635	0.569634	0.902269	0.934729	0.92733	0.964049	0.947225	0.259965	0.983665	0.986527	0.951204	0.939546	0.956998	0.95637	0.809354	0.186318	0.957417	0.937103	0.931239	0.908901
othervirus48	0.430017	0.970401	0.859267	0.973264	0.965096	0.957487	0.97829	0.977243	0.975846	0.957696	0.418918	0.956719	0.975079	0.956579	0.977731	0.85466	0.982897	0.979267	0.967818	0.964677	0.862827	0.961117	0.969075	0.972705	0.844747	0.969703	0.966283	0.974799	0.838534	0.978709	0.410122	0.938569	0.966283	0.96014	0.980384	0.965445	0.844398	0.986178	0.983595	0.434834	0.431065	0.972914	0.973403	0.837138	0.855986	0.975079	0.954904	0.428621	0.63623
othervirus49	0.982688	0.769773	0.970401	0.968168	0.878325	0.870366	0.966422	0.778778	0.779058	0.91986	0.940454	0.765515	0.897033	0.761745	0.747784	0.805026	0.975148	0.974869	0.835462	0.77089	0.78918	0.950785	0.917627	0.76377	0.773682	0.721117	0.728168	0.784572	0.84377	0.971798	0.942618	0.685864	0.748901	0.896335	0.784572	0.746038	0.859895	0.986806	0.991065	0.979616	0.970332	0.765585	0.763351	0.935009	0.871483	0.772775	0.784572	0.904293	0.92363
othervirus5	0.97822	0.983176	0.320768	0.938988	0.938639	0.958953	0.946457	0.988621	0.983037	0.951553	0.950506	0.982269	0.955742	0.976614	0.965794	0.356021	0.987504	0.939127	0.952461	0.97445	0.639232	0.93452	0.941431	0.988831	0.644188	0.960977	0.969354	0.988202	0.650332	0.940942	0.622688	0.941361	0.981431	0.972007	0.990436	0.963909	0.305131	0.992531	0.991693	0.988202	0.982269	0.973403	0.985689	0.808586	0.218848	0.955532	0.984363	0.982688	0.969354
othervirus50	0.983176	0.540454	0.967679	0.956579	0.852426	0.826108	0.964747	0.532216	0.532635	0.922164	0.93808	0.660314	0.907016	0.617871	0.563909	0.809354	0.9674	0.946248	0.831065	0.694729	0.648726	0.933403	0.925934	0.515742	0.656126	0.591274	0.575218	0.713857	0.833508	0.950576	0.939476	0.752182	0.531239	0.909948	0.634695	0.660803	0.877487	0.987295	0.989389	0.977592	0.967888	0.599232	0.532007	0.909878	0.868342	0.68014	0.614101	0.908901	0.924258
othervirus51	0.877487	0.722862	0.953787	0.899895	0.823595	0.812775	0.89808	0.735218	0.735358	0.855428	0.824154	0.712949	0.864991	0.699476	0.687539	0.815218	0.96349	0.899058	0.773822	0.721187	0.723839	0.892845	0.872461	0.729634	0.721117	0.69438	0.717976	0.737941	0.814869	0.883351	0.831832	0.73466	0.726562	0.892216	0.750646	0.690471	0.850052	0.983874	0.982478	0.875323	0.864712	0.711693	0.732775	0.856335	0.866108	0.731728	0.718953	0.787784	0.802234
othervirus52	0.982129	0.775846	0.954415	0.92363	0.852147	0.831344	0.901152	0.813194	0.81082	0.888517	0.933054	0.815009	0.882792	0.811937	0.767818	0.81459	0.966981	0.924887	0.819965	0.805166	0.823525	0.905969	0.883281	0.795881	0.785131	0.746038	0.664852	0.82185	0.846353	0.922094	0.940244	0.69822	0.805654	0.900384	0.809843	0.78918	0.87637	0.987225	0.988412	0.978848	0.970122	0.794136	0.799232	0.903176	0.883421	0.773473	0.798255	0.908901	0.90918
othervirus53	0.966841	0.963072	0.960977	0.920419	0.915393	0.793019	0.938709	0.969703	0.962164	0.831693	0.929075	0.961257	0.936894	0.939337	0.939616	0.899686	0.974799	0.905899	0.905899	0.951414	0.947574	0.904223	0.874136	0.963141	0.948691	0.912182	0.888796	0.970541	0.873787	0.915323	0.952531	0.851239	0.947504	0.934171	0.97452	0.945271	0.925445	0.985271	0.983246	0.968168	0.962094	0.955742	0.966283	0.912321	0.952949	0.937312	0.962792	0.960977	0.931379
othervirus54	0.965096	0.888168	0.402304	0.972077	0.892845	0.881536	0.973403	0.895916	0.895986	0.915183	0.93096	0.882164	0.923002	0.870157	0.895218	0.326492	0.969703	0.982199	0.884468	0.880558	0.553997	0.954485	0.965794	0.895707	0.544433	0.890541	0.88712	0.892286	0.581571	0.976545	0.568307	0.848028	0.886492	0.912461	0.903037	0.886632	0.325654	0.983665	0.980314	0.9637	0.95274	0.881257	0.895637	0.812216	0.325166	0.896056	0.890262	0.889913	0.894101
othervirus55	0.432461	0.930611	0.957277	0.968377	0.919442	0.896126	0.970681	0.93822	0.933403	0.920838	0.401257	0.919372	0.933613	0.916579	0.937243	0.860733	0.966492	0.975777	0.922862	0.919232	0.926492	0.950157	0.926213	0.929005	0.900942	0.902688	0.885585	0.936824	0.899127	0.972496	0.482373	0.839162	0.909668	0.903176	0.940942	0.924956	0.894799	0.983805	0.985061	0.433229	0.420803	0.932565	0.933962	0.90904	0.912182	0.931099	0.916091	0.390576	0.590017
othervirus56	0.965515	0.958255	0.952321	0.463595	0.508063	0.86164	0.554415	0.966562	0.962932	0.841955	0.916998	0.948482	0.74164	0.947086	0.934729	0.959232	0.978499	0.609424	0.556021	0.955044	0.955742	0.435742	0.445375	0.966353	0.945201	0.889773	0.954625	0.9637	0.771309	0.616824	0.943665	0.82185	0.959372	0.951972	0.96712	0.924538	0.942408	0.984363	0.985759	0.963909	0.954695	0.94562	0.963979	0.506248	0.959442	0.576126	0.952251	0.950227	0.925375
othervirus57	0.961396	0.923351	0.963211	0.972984	0.914974	0.867714	0.973822	0.929075	0.923421	0.921536	0.933194	0.912949	0.928168	0.90541	0.921257	0.855497	0.967958	0.981431	0.905969	0.907016	0.92356	0.955812	0.92719	0.921257	0.898569	0.897452	0.838464	0.929284	0.893543	0.977941	0.921606	0.780314	0.902618	0.902548	0.932216	0.916091	0.892496	0.982339	0.98541	0.963351	0.953019	0.916579	0.925794	0.926562	0.908831	0.927609	0.919511	0.9163	0.889075
othervirus58	0.824503	0.567888	0.974241	0.974939	0.875602	0.861361	0.978569	0.564817	0.448935	0.913857	0.786946	0.651588	0.910506	0.620593	0.603421	0.781291	0.973962	0.982688	0.843839	0.713298	0.651379	0.959162	0.929843	0.506736	0.660873	0.58918	0.576265	0.721466	0.862059	0.977731	0.780454	0.736405	0.538499	0.896335	0.641047	0.64	0.86541	0.986457	0.990436	0.820314	0.809424	0.61808	0.470716	0.922373	0.878534	0.702199	0.600349	0.743874	0.768656
othervirus59	0.984433	0.521047	0.987644	0.988202	0.885934	0.816405	0.988412	0.511274	0.437138	0.919721	0.959442	0.632461	0.914346	0.604538	0.587225	0.750506	0.967609	0.991065	0.845724	0.697452	0.609215	0.974101	0.929634	0.468342	0.66185	0.57096	0.502548	0.697033	0.855218	0.991414	0.944363	0.70918	0.499756	0.898778	0.584852	0.633298	0.862059	0.983735	0.988272	0.980244	0.969145	0.575218	0.419407	0.951274	0.863455	0.69438	0.572845	0.903106	0.920977
othervirus6	0.985969	0.831414	0.963421	0.574799	0.498778	0.863805	0.584503	0.865271	0.866597	0.86911	0.921187	0.849564	0.71274	0.851658	0.816545	0.876649	0.976824	0.786457	0.473159	0.852984	0.870366	0.523909	0.548691	0.865131	0.84726	0.793578	0.838604	0.848517	0.719721	0.725375	0.945829	0.750716	0.860035	0.925934	0.853613	0.827644	0.896056	0.983106	0.980035	0.976754	0.970122	0.844328	0.85445	0.615707	0.895218	0.470436	0.843072	0.911693	0.916789
othervirus60	0.984921	0.984712	0.988482	0.98904	0.988761	0.98185	0.991483	0.984084	0.986248	0.986876	0.974101	0.988063	0.988831	0.986806	0.988621	0.98548	0.990297	0.991832	0.983316	0.983874	0.98925	0.98164	0.988133	0.985969	0.984712	0.986667	0.982129	0.986806	0.981082	0.990297	0.986527	0.975428	0.98534	0.984014	0.986946	0.976475	0.982339	0.991274	0.691379	0.986806	0.986736	0.988831	0.98541	0.988482	0.980175	0.990995	0.987155	0.988551	0.978918
othervirus61	0.983246	0.53815	0.980524	0.986876	0.897731	0.87993	0.987644	0.51623	0.449145	0.939267	0.957906	0.649354	0.914625	0.609215	0.609983	0.823665	0.972565	0.99267	0.85075	0.706806	0.631623	0.969913	0.98199	0.472112	0.661501	0.599232	0.616754	0.712461	0.878674	0.990227	0.940244	0.825969	0.541501	0.921955	0.601396	0.644398	0.891867	0.986318	0.988412	0.979476	0.971728	0.590716	0.446981	0.951414	0.868133	0.703037	0.582688	0.90897	0.926911
othervirus62	0.985061	0.961675	0.985201	0.990436	0.966003	0.960558	0.99267	0.963909	0.966353	0.965515	0.969215	0.964956	0.967469	0.959651	0.969215	0.962024	0.981222	0.996719	0.963002	0.961326	0.964607	0.975916	0.98911	0.965515	0.961745	0.967539	0.965724	0.963839	0.956859	0.993647	0.961396	0.956161	0.965166	0.962513	0.963909	0.965864	0.96014	0.988901	0.989599	0.982478	0.976545	0.967051	0.964538	0.965934	0.96377	0.968517	0.964468	0.966143	0.957068
othervirus63	0.981501	0.542897	0.746038	0.971518	0.877208	0.847818	0.973124	0.516789	0.486353	0.916859	0.941501	0.651867	0.896614	0.586038	0.54171	0.587155	0.972426	0.977522	0.832182	0.658778	0.400419	0.953717	0.962932	0.467155	0.440279	0.576963	0.576824	0.689703	0.637696	0.964119	0.712391	0.798674	0.532775	0.911204	0.604817	0.616126	0.655986	0.986178	0.988133	0.978709	0.972147	0.587225	0.490611	0.819825	0.642723	0.668761	0.593787	0.899476	0.910436
othervirus64	0.975986	0.628901	0.982199	0.98562	0.897731	0.845305	0.990017	0.616056	0.621291	0.935916	0.94164	0.732496	0.919511	0.696545	0.66185	0.845654	0.968377	0.994206	0.859895	0.712112	0.688796	0.969354	0.98199	0.610611	0.719162	0.66534	0.606422	0.741361	0.886492	0.991134	0.942827	0.836161	0.624991	0.920419	0.682164	0.71274	0.903386	0.987155	0.663525	0.972565	0.9674	0.677766	0.622618	0.950785	0.870995	0.69452	0.661571	0.90562	0.919581
othervirus65	0.954206	0.974729	0.964887	0.899058	0.906457	0.928028	0.92014	0.980733	0.983316	0.908272	0.921745	0.96377	0.929913	0.966353	0.953787	0.926143	0.983037	0.874834	0.929284	0.97082	0.968377	0.870925	0.857801	0.974311	0.958534	0.910855	0.936824	0.982478	0.91651	0.808796	0.948691	0.816894	0.958394	0.947225	0.983246	0.957138	0.949808	0.990855	0.983874	0.957068	0.955323	0.962094	0.976963	0.868202	0.968028	0.936335	0.958604	0.952531	0.938918
othervirus66	0.936754	0.969703	0.831483	0.812914	0.834346	0.892845	0.863805	0.982967	0.98534	0.89438	0.935079	0.981082	0.853682	0.971309	0.953857	0.865689	0.984782	0.607679	0.878325	0.971728	0.857871	0.761117	0.754415	0.986248	0.867504	0.910157	0.967609	0.983386	0.76712	0.757836	0.817103	0.856545	0.979965	0.969703	0.986038	0.942408	0.850471	0.98897	0.975707	0.984433	0.981222	0.961326	0.981431	0.649284	0.863176	0.886492	0.982059	0.980384	0.961745
othervirus67	0.975777	0.725654	0.406073	0.985689	0.897941	0.876789	0.986946	0.730611	0.730262	0.939616	0.95644	0.741082	0.926981	0.715812	0.732984	0.280558	0.971937	0.992321	0.859058	0.721955	0.388901	0.968447	0.980593	0.732426	0.394276	0.719442	0.708272	0.736684	0.603211	0.987365	0.582618	0.848098	0.707435	0.932496	0.728796	0.728377	0.333264	0.988272	0.98897	0.979058	0.971309	0.733752	0.719162	0.833508	0.309389	0.749389	0.730471	0.914276	0.928237
othervirus68	0.975986	0.568796	0.982618	0.976824	0.89801	0.889284	0.982339	0.546318	0.470227	0.932007	0.950925	0.665201	0.924538	0.645724	0.632321	0.848726	0.97829	0.984433	0.866387	0.732147	0.651658	0.967469	0.981361	0.50185	0.671344	0.62185	0.636091	0.73801	0.877627	0.979337	0.942478	0.833717	0.550506	0.934869	0.624712	0.682164	0.9126	0.984433	0.987155	0.971449	0.962792	0.624503	0.468342	0.942618	0.898499	0.71274	0.596579	0.90904	0.914555
othervirus69	0.984154	0.693473	0.97452	0.968377	0.880838	0.82918	0.968307	0.708691	0.706876	0.915393	0.937801	0.714695	0.903735	0.69822	0.686422	0.777801	0.968447	0.972845	0.835253	0.714764	0.712949	0.951414	0.916719	0.69829	0.708342	0.662688	0.57438	0.732635	0.865201	0.969494	0.941152	0.7163	0.685585	0.904084	0.694031	0.69089	0.881885	0.98555	0.990785	0.980454	0.969005	0.696684	0.69452	0.935497	0.878325	0.722932	0.700663	0.90911	0.921675
othervirus7	0.988621	0.844747	0.987784	0.990157	0.924747	0.890471	0.988551	0.90918	0.910436	0.948551	0.95644	0.907923	0.941082	0.901431	0.880279	0.907365	0.977871	0.99267	0.900105	0.899825	0.914066	0.971169	0.977452	0.906527	0.88719	0.909878	0.865689	0.907225	0.907574	0.991623	0.95288	0.892216	0.909808	0.939407	0.897103	0.897731	0.915393	0.986248	0.983805	0.979337	0.973822	0.900524	0.896894	0.964258	0.91281	0.876649	0.875812	0.924607	0.930681
othervirus70	0.986736	0.988691	0.34185	0.991902	0.991483	0.986108	0.993997	0.989878	0.992251	0.991902	0.990436	0.992042	0.992949	0.987435	0.994415	0.36377	0.993787	0.995812	0.987714	0.987435	0.65082	0.988482	0.992949	0.990506	0.651169	0.992251	0.990017	0.990716	0.693473	0.993508	0.632949	0.981361	0.990366	0.987155	0.991832	0.991344	0.323141	0.994206	0.991344	0.992531	0.990925	0.993229	0.990646	0.871902	0.226527	0.995113	0.991344	0.992251	0.983316
othervirus71	0.942059	0.969424	0.883421	0.642653	0.637696	0.875113	0.677627	0.972845	0.976963	0.85466	0.94562	0.973473	0.764817	0.965864	0.946527	0.837068	0.976963	0.764747	0.654729	0.957277	0.885585	0.634136	0.492565	0.965375	0.876928	0.871414	0.896056	0.973194	0.684258	0.718883	0.848377	0.828272	0.953787	0.944921	0.977033	0.940244	0.856195	0.987365	0.987435	0.979267	0.975079	0.96377	0.97089	0.530681	0.875113	0.663386	0.975009	0.972845	0.918813
othervirus72	0.136894	0.943595	0.983037	0.982339	0.935567	0.935777	0.984921	0.944293	0.942059	0.936126	0.119511	0.927749	0.946876	0.931937	0.94534	0.940733	0.975846	0.989529	0.934171	0.939616	0.946667	0.964119	0.97801	0.937592	0.929913	0.94192	0.939197	0.94185	0.931937	0.98534	0.507435	0.910716	0.940175	0.936405	0.946178	0.939756	0.938499	0.987714	0.987504	0.135009	0.308551	0.947504	0.944014	0.939058	0.936963	0.945131	0.923211	0.111972	0.608866
othervirus73	0.844188	0.946876	0.965026	0.970471	0.932147	0.948901	0.97089	0.955951	0.954764	0.941012	0.802443	0.937522	0.94555	0.94171	0.949529	0.955602	0.974171	0.981571	0.940803	0.895846	0.95637	0.947225	0.970192	0.956719	0.942478	0.954695	0.952251	0.95651	0.942618	0.97466	0.815777	0.909878	0.952042	0.784433	0.959232	0.947295	0.946178	0.988202	0.791763	0.836859	0.830366	0.956998	0.953717	0.935288	0.946946	0.956161	0.934311	0.81452	0.809843
othervirus74	0.977941	0.974031	0.906038	0.631832	0.690471	0.913508	0.703455	0.983316	0.983525	0.889773	0.931449	0.97815	0.721745	0.972147	0.950646	0.980244	0.983386	0.663455	0.729843	0.976126	0.97459	0.61808	0.658778	0.984642	0.977382	0.909389	0.973124	0.982757	0.783176	0.577312	0.971449	0.835812	0.977801	0.969215	0.98534	0.942967	0.963351	0.988621	0.977173	0.98171	0.977033	0.969494	0.981501	0.610611	0.975428	0.750855	0.978778	0.976684	0.957836
othervirus75	0.977312	0.963421	0.77801	0.87281	0.902548	0.910227	0.896894	0.982827	0.98555	0.923839	0.944712	0.982757	0.886422	0.97815	0.955812	0.979058	0.983805	0.833438	0.93089	0.974311	0.974729	0.849913	0.868831	0.982548	0.979965	0.957976	0.970192	0.982478	0.943246	0.818639	0.970332	0.918534	0.978918	0.971169	0.984433	0.954904	0.962583	0.990855	0.987644	0.987435	0.982339	0.966422	0.980942	0.878743	0.97445	0.951204	0.983176	0.982688	0.969005
othervirus76	0.978988	0.878953	0.981361	0.983455	0.903874	0.838883	0.985689	0.884817	0.88733	0.938848	0.954695	0.888656	0.927051	0.878255	0.881675	0.818639	0.970401	0.989599	0.88356	0.869459	0.879581	0.964188	0.940384	0.863874	0.864433	0.856265	0.824084	0.879511	0.900593	0.986946	0.947295	0.76363	0.860733	0.910995	0.883909	0.87986	0.89822	0.987923	0.982757	0.97815	0.969075	0.889564	0.882792	0.95288	0.881187	0.891379	0.88356	0.916928	0.92377
othervirus77	0.97822	0.881326	0.984642	0.985131	0.919302	0.898848	0.988133	0.882373	0.874136	0.937103	0.955462	0.875113	0.937941	0.866806	0.881117	0.887609	0.975079	0.993857	0.880419	0.877417	0.889564	0.970192	0.983106	0.879372	0.871832	0.882932	0.882164	0.880349	0.900314	0.990716	0.94199	0.869459	0.879721	0.932775	0.883002	0.879302	0.925794	0.988621	0.987574	0.971239	0.963211	0.874415	0.879302	0.951274	0.903735	0.881606	0.880768	0.913927	0.923281
othervirus78	0.987714	0.617731	0.97445	0.947155	0.851658	0.864014	0.940873	0.626736	0.644119	0.902199	0.934101	0.701501	0.875044	0.679372	0.607051	0.833159	0.975288	0.937731	0.820873	0.720838	0.683002	0.91993	0.924468	0.642234	0.721047	0.631483	0.63274	0.729564	0.847539	0.935218	0.943386	0.804956	0.643141	0.921257	0.664642	0.666597	0.899267	0.986457	0.991623	0.982199	0.971239	0.633997	0.642164	0.902618	0.891588	0.686492	0.63637	0.907155	0.912391
othervirus79	0.986178	0.574311	0.971867	0.851099	0.744991	0.863176	0.863316	0.557696	0.53466	0.868901	0.929005	0.706946	0.798394	0.657871	0.578569	0.828202	0.973194	0.844188	0.73452	0.704223	0.655777	0.81815	0.783176	0.517836	0.686353	0.568028	0.621571	0.714834	0.777592	0.835044	0.943037	0.724398	0.579686	0.91986	0.633787	0.64	0.891588	0.985969	0.989808	0.980942	0.971798	0.606492	0.525375	0.783525	0.882583	0.58555	0.615218	0.90185	0.915672
othervirus8	0.991832	0.991972	0.981431	0.528377	0.326003	0.951553	0.537661	0.993857	0.994834	0.887051	0.961955	0.991902	0.78171	0.98911	0.952042	0.987365	0.993368	0.768447	0.375497	0.982827	0.988342	0.491239	0.360419	0.991832	0.992182	0.914415	0.977522	0.992391	0.801675	0.729494	0.988202	0.881885	0.988831	0.984642	0.996091	0.964398	0.97452	0.997557	0.99637	0.996998	0.991902	0.979965	0.992042	0.626387	0.987853	0.528028	0.993997	0.991693	0.988202
othervirus80	0.983316	0.568447	0.962094	0.969284	0.87288	0.845305	0.972426	0.541082	0.432112	0.923421	0.94555	0.68363	0.90192	0.639581	0.599092	0.794625	0.973194	0.944084	0.825829	0.692147	0.615079	0.957417	0.93089	0.481815	0.670436	0.571169	0.573822	0.712531	0.873298	0.944154	0.942827	0.793368	0.532286	0.900593	0.619616	0.632182	0.876649	0.987365	0.990506	0.981361	0.970192	0.595812	0.468831	0.935079	0.874555	0.664223	0.597277	0.901571	0.924887
othervirus81	0.980314	0.973194	0.975637	0.977801	0.970052	0.968028	0.980803	0.976405	0.977452	0.969564	0.967609	0.975986	0.975916	0.973403	0.974101	0.976405	0.983595	0.984921	0.966492	0.971518	0.977731	0.96733	0.975846	0.979337	0.977103	0.972775	0.968796	0.977592	0.966353	0.982408	0.973403	0.96007	0.973124	0.968866	0.980105	0.972496	0.969843	0.986108	0.98562	0.978918	0.975846	0.976126	0.975148	0.972147	0.972426	0.977103	0.97829	0.975777	0.963421
othervirus82	0.472391	0.954485	0.967469	0.893682	0.888168	0.919023	0.921536	0.958115	0.956998	0.888586	0.418988	0.94185	0.902757	0.945271	0.92719	0.933892	0.972426	0.913019	0.88733	0.94897	0.956649	0.879302	0.897522	0.951414	0.936126	0.894171	0.923979	0.958604	0.883979	0.902408	0.508412	0.856754	0.943455	0.936195	0.962024	0.933403	0.934101	0.985061	0.982339	0.473159	0.460733	0.944293	0.95644	0.860803	0.943525	0.903805	0.937173	0.452286	0.612496
othervirus83	0.973194	0.882373	0.961745	0.914415	0.849494	0.827784	0.924538	0.899197	0.900175	0.89075	0.922513	0.903037	0.87993	0.889284	0.857801	0.834834	0.964328	0.928377	0.831344	0.88377	0.901082	0.902688	0.863735	0.892356	0.884258	0.826038	0.813473	0.899337	0.844538	0.92014	0.936126	0.719232	0.883141	0.901571	0.898639	0.87651	0.886702	0.988202	0.988133	0.979337	0.969354	0.889145	0.893194	0.887749	0.888656	0.847958	0.899546	0.915323	0.923002
othervirus84	0.978639	0.973124	0.336405	0.984084	0.977033	0.926073	0.987504	0.974939	0.976545	0.976963	0.97445	0.977801	0.979895	0.973403	0.978499	0.295707	0.980384	0.990157	0.969773	0.96712	0.63623	0.971309	0.945899	0.967749	0.625969	0.949599	0.90164	0.976545	0.677696	0.988412	0.619965	0.92363	0.958115	0.953229	0.97829	0.975567	0.292775	0.986806	0.984293	0.980524	0.97801	0.980384	0.975218	0.856614	0.201047	0.981571	0.977382	0.978499	0.963281
othervirus85	0.987225	0.589948	0.970471	0.929703	0.835602	0.870087	0.933054	0.602304	0.614311	0.885585	0.93815	0.69445	0.857103	0.654799	0.571588	0.835044	0.972845	0.93459	0.786318	0.689634	0.670646	0.914136	0.921047	0.608586	0.726492	0.600977	0.630227	0.69452	0.820733	0.92726	0.943874	0.749389	0.622199	0.913997	0.649284	0.649215	0.880908	0.986108	0.988621	0.978918	0.970611	0.619825	0.605166	0.898848	0.867016	0.639162	0.630506	0.89459	0.884607
othervirus86	0.963211	0.888796	0.662059	0.900105	0.874206	0.863246	0.942757	0.904014	0.902897	0.895288	0.911693	0.890471	0.893333	0.882723	0.880209	0.538988	0.968447	0.92	0.860663	0.887958	0.602862	0.911483	0.877976	0.893194	0.582339	0.853543	0.854101	0.90178	0.562583	0.89829	0.627225	0.722723	0.883072	0.89466	0.906736	0.882234	0.584921	0.983176	0.987225	0.964538	0.954625	0.8874	0.90171	0.752391	0.586806	0.880489	0.892845	0.895428	0.905271
othervirus87	0.984503	0.672949	0.98562	0.987993	0.891169	0.856824	0.98911	0.697871	0.691867	0.937382	0.956719	0.688098	0.910925	0.67993	0.684677	0.772147	0.973473	0.994695	0.845864	0.704852	0.703106	0.969983	0.935428	0.679162	0.689284	0.667295	0.6326	0.714485	0.852705	0.990506	0.942269	0.703944	0.663176	0.904363	0.68007	0.690611	0.866597	0.986527	0.987784	0.979546	0.972496	0.681675	0.683281	0.953159	0.875113	0.734939	0.684049	0.902688	0.922932
othervirus88	0.97466	0.945759	0.981291	0.980803	0.943525	0.900593	0.984084	0.951344	0.948551	0.943386	0.953997	0.944363	0.953368	0.93815	0.953717	0.890401	0.976545	0.988272	0.946318	0.939895	0.953927	0.965375	0.939895	0.942618	0.938988	0.920419	0.831553	0.951553	0.931867	0.986248	0.945829	0.827225	0.93103	0.923839	0.955881	0.945829	0.924677	0.988482	0.988901	0.975986	0.966492	0.949948	0.94911	0.953368	0.936684	0.949738	0.949599	0.946248	0.939895
othervirus89	0.978918	0.941291	0.971518	0.541571	0.316998	0.849843	0.548133	0.945061	0.947435	0.819965	0.936614	0.939686	0.743246	0.939616	0.912461	0.915183	0.975218	0.81829	0.329703	0.928028	0.948691	0.501082	0.49466	0.942059	0.939058	0.856405	0.878604	0.947504	0.75644	0.78192	0.945131	0.817871	0.92719	0.921257	0.952251	0.931099	0.911483	0.987714	0.98562	0.976405	0.968517	0.935637	0.944852	0.664991	0.932635	0.500105	0.947574	0.946457	0.932356
othervirus9	0.100873	0.98911	0.97459	0.928377	0.948412	0.944642	0.947644	0.990925	0.98918	0.921257	0.128517	0.971309	0.962583	0.975079	0.966143	0.988133	0.990925	0.929773	0.951134	0.983805	0.97829	0.933194	0.923979	0.992461	0.979197	0.965794	0.981152	0.98925	0.947225	0.927679	0.539058	0.94534	0.986457	0.979756	0.993857	0.964119	0.978639	0.995044	0.995951	0.102967	0.329145	0.974869	0.98897	0.91267	0.990017	0.959442	0.966981	0.154974	0.658848
othervirus90	0.975428	0.979756	0.979546	0.978988	0.978639	0.967749	0.983316	0.983106	0.980384	0.976684	0.962373	0.979616	0.984014	0.976963	0.983735	0.972565	0.98548	0.987504	0.976195	0.976545	0.982339	0.972914	0.972286	0.975637	0.97103	0.973822	0.967818	0.983735	0.970401	0.983665	0.975079	0.961955	0.969913	0.966562	0.985969	0.978778	0.970681	0.986806	0.234346	0.982478	0.978848	0.984433	0.98192	0.976056	0.972775	0.986527	0.982408	0.980175	0.966213
othervirus91	0.929773	0.975497	0.980593	0.984433	0.977103	0.967958	0.986248	0.977452	0.978778	0.977103	0.97466	0.978778	0.98178	0.974939	0.982199	0.973194	0.982478	0.990995	0.974729	0.971379	0.979337	0.971239	0.98178	0.976963	0.974311	0.977312	0.971798	0.978988	0.969634	0.986876	0.888377	0.966353	0.975428	0.970471	0.980384	0.980035	0.970611	0.98897	0.98911	0.980873	0.978569	0.981291	0.977661	0.977243	0.968586	0.983106	0.980035	0.979965	0.970681
othervirus92	0.974171	0.93103	0.953298	0.831902	0.814311	0.916719	0.855358	0.940384	0.939267	0.885236	0.922234	0.943455	0.82164	0.924956	0.914555	0.937731	0.960558	0.841745	0.825689	0.933752	0.939197	0.807469	0.845236	0.943455	0.930332	0.867853	0.919162	0.942757	0.82555	0.838255	0.940593	0.806353	0.936335	0.933822	0.945969	0.917976	0.920628	0.988482	0.983944	0.974869	0.9674	0.926911	0.942129	0.79637	0.933194	0.837347	0.943665	0.944921	0.933543
othervirus93	0.143455	0.950436	0.965585	0.966562	0.936894	0.940454	0.966283	0.955462	0.953508	0.930262	0.108133	0.93808	0.947435	0.938569	0.951623	0.953857	0.975916	0.976545	0.938848	0.948342	0.955253	0.944852	0.965654	0.958255	0.942897	0.949599	0.94534	0.953508	0.927818	0.966702	0.506178	0.911414	0.950785	0.946527	0.958883	0.944572	0.943037	0.987853	0.986248	0.138848	0.307435	0.951693	0.953368	0.923002	0.950227	0.94904	0.934241	0.120908	0.620314
othervirus94	0.866387	0.733752	0.972007	0.969634	0.879511	0.851239	0.967539	0.765654	0.771099	0.914066	0.833438	0.74562	0.90548	0.743316	0.748272	0.837277	0.971728	0.976265	0.832321	0.743944	0.766073	0.951065	0.949389	0.766003	0.761187	0.768377	0.732496	0.769215	0.859825	0.975009	0.822618	0.802862	0.763281	0.907435	0.762373	0.746527	0.874415	0.983874	0.987993	0.864782	0.85438	0.758953	0.756719	0.910157	0.871832	0.765096	0.726073	0.788133	0.801257
othervirus95	0.384014	0.89452	0.971867	0.908761	0.842024	0.783735	0.912531	0.899756	0.897033	0.769075	0.336614	0.881955	0.861082	0.880628	0.875881	0.893892	0.973473	0.915532	0.820733	0.883072	0.898848	0.887818	0.883351	0.89829	0.881117	0.827714	0.883211	0.895777	0.80377	0.903316	0.496475	0.805794	0.891867	0.926143	0.904084	0.870157	0.914555	0.988412	0.989319	0.380733	0.369843	0.886422	0.899965	0.858918	0.903386	0.828202	0.877696	0.317068	0.605375
othervirus96	0.979965	0.974031	0.951623	0.85836	0.891798	0.946318	0.897801	0.981501	0.979895	0.901361	0.941291	0.790227	0.906806	0.969843	0.950436	0.980384	0.982827	0.859476	0.904921	0.975428	0.972077	0.863386	0.861501	0.983525	0.975707	0.923909	0.97452	0.513578	0.907365	0.854241	0.970332	0.89829	0.977731	0.967749	0.983944	0.951483	0.968656	0.986946	0.991204	0.98178	0.976126	0.966841	0.979686	0.857871	0.978778	0.91288	0.975707	0.97459	0.965445
othervirus97	0.984782	0.478813	0.985899	0.988342	0.887051	0.873578	0.990157	0.490122	0.430366	0.934241	0.954485	0.619686	0.911902	0.544921	0.579825	0.81815	0.97103	0.995044	0.849145	0.686422	0.606911	0.970681	0.979407	0.407051	0.673997	0.550297	0.579197	0.681117	0.886353	0.990227	0.94192	0.818918	0.489703	0.913438	0.56712	0.597487	0.891588	0.987155	0.989529	0.977731	0.970401	0.533613	0.385829	0.951902	0.872461	0.672042	0.540035	0.903455	0.924328
othervirus98	0.971867	0.916859	0.948551	0.599023	0.570192	0.874695	0.661291	0.930471	0.932426	0.849075	0.900244	0.921675	0.711832	0.91651	0.901152	0.924188	0.966003	0.695707	0.62171	0.91993	0.922862	0.558115	0.564468	0.931658	0.917836	0.855148	0.915881	0.930122	0.73801	0.635532	0.934869	0.802373	0.924468	0.924538	0.935079	0.888447	0.911763	0.984363	0.806702	0.970122	0.959721	0.91637	0.929703	0.544433	0.922653	0.631553	0.925654	0.922373	0.908761
othervirus99	0.0652705	0.966492	0.979197	0.979058	0.961117	0.961675	0.985201	0.966143	0.966213	0.950995	0.128237	0.946457	0.966143	0.953717	0.968377	0.965096	0.980663	0.987295	0.957347	0.962234	0.965515	0.968098	0.97815	0.967051	0.95288	0.966981	0.966422	0.966632	0.95623	0.984852	0.517976	0.946736	0.963351	0.960489	0.970401	0.961955	0.962932	0.986457	0.990716	0.0626876	0.310576	0.968168	0.965515	0.944572	0.9637	0.968307	0.944154	0.133264	0.635672
[truncated: 226 more columns]
