# Supplementary material for: Non-pharmaceutical interventions restructured the upper respiratory bacterial microbiota in children under 2 during COVID-19: implications for infection control strategies
Source: Front Microbiol. 2026 Feb 9;17:1737843. doi: 10.3389/fmicb.2026.1737843 (PMC12926401; doi:10.3389/fmicb.2026.1737843)
Supplement: Supplementary file 3 [file Table_3.xlsx]

## Sheet: Sheet1
Genus	log2FC	wilcox.test.p_value	q_value	significance	regulation	mean	mean_A	mean_B	F1	F11	F16	F2	F3	F4	F5	F6	F8	F9	J1	J10	J12	J13	J14	J16	J18	J19	J2	J20	J24	J25	J26	J29	J30	J31	J32	J33	J36	J37	J4	J40	J43	J44	J46	J48	J5	J6	J7	J8	J9
g__Ralstonia	-1.35	0	0	yes	down	9.9132	4.9178	12.5497	3.86227	0.287402	0.598483	3.5477	0.155953	1.88494	0.319612	0.992427	4.75086	59.7706	0.978951	0.327066	0.391961	19.0912	13.6203	11.8082	0.838505	0.368545	12.8803	10.2203	0.271658	1.51312	0.751021	10.46	0.199083	0.953629	23.7821	0.764287	7.31649	0.271134	1.27593	17.0547	0.564362	1.29465	0.523666	1.557	0.060471	1.43649	7.47971	20.1646	1.18733
g__Corynebacterium	-0.57	0	0	yes	down	2.7916	2.1179	3.1471	3.83996	0	0.061682	1.74609	0.038253	0	0	0.047027	0.060499	0.411288	0.059771	0.077421	0.126269	19.434	0.066714	0.022553	0.083134	0.105957	0.039269	0.144413	0	0.178292	0.123606	7.76375	0	0.066287	0	0.104221	0.005089	0.057655	0.548377	0.396469	1.78116	0.092903	1.55273	26.7236	0.106544	0.032609	0.267025	0.120473	0.355104
g__Bordetella	15.84	0	0	yes	up	2.0314	5.8802	0.0001	0	0.083247	0.346753	0.263262	90.5148	0	0	0	0.003361	0	0.132465	0.01106	0	0	0.504905	0	0.182034	0.087529	0	0	0	0.006311	0.087619	0	0	0	0	0.366352	0	0	0	0.003263	0.005392	0.446536	0	0.220475	91.1237	0	0	0.576811	0
g__Brevundimonas	-6.4	0	0	yes	down	1.3209	0.0238	2.0055	0.028508	0	0.018338	0.036476	0	0.022241	0	0.003243	0	0	0	0	0	0.003219	0.027292	0	0	0	0.819044	0	0	0.126225	0	0	0	0.015065	0.375615	0	0	0	0	0.213734	0	0	0	0	0	0	0	0	0
g__Veillonella	-1.28	0	0	yes	down	0.8358	0.4316	1.0492	0.065693	0	0	0.364761	0.004414	0	0	2.05296	0.018486	0.049553	0.021001	4.89967	4.64171	0	0.045487	0	0.0215	0.06296	0	0	0.054031	0.063112	4.19789	0	0.048516	1.01088	0.045074	0	0.047499	0	0.100445	0.050578	0	0.263726	0	0.005127	0.015838	0.020595	0.04375	0.049284	0.122018
g__Rhodococcus	-7.79	0	0	yes	down	0.8113	0.0056	1.2365	0.007437	0	0	0	0	0.051896	0	0	0	0	0	0	0.017099	0	0.007581	0	0	0	0.00748	0	0	0	0	0	0	0	0	0	0.033928	0	0.008144	0	0	0	0	0	0	0	0	0	0
g__Neisseria	-0.51	0	0	yes	down	0.7628	0.5974	0.8501	0.006197	0	0.013337	0	0	0	0	0.029189	0.010083	0.156091	0.059771	17.344	17.2042	0	0.004549	0	0.032967	0.01382	0	0	0.027016	0.088357	4.92075	0	0.035132	0	0	0	0	0	0.031219	0.006526	0.035947	0.011988	0	0	0.015838	0.01373	0.016595	0.016428	0.031287
g__Mycoplasma	-5.95	0	0	yes	down	0.6932	0.017	1.0501	0	0	0	0	0	0	0	0	0	0	0	0	0	0	0	0	1.54371	0.015356	0	0	0.012007	0	0	0	0.008365	0	0	0	0	0	0	0	0	0	0	0	0	0	0	0	0
g__Phenylobacterium	-7.82	0	0	yes	down	0.5184	0.0035	0.7901	0	0	0	0	0	0	0	0	0	0	0	0	0	0	0	0	0	0	0.314154	0	0	0	0	0	0	0	0	0	0	0	0	0	0	0	0	0	0	0	0	0	0
g__Muribaculaceae_unclassified	0.69	0	0	yes	up	0.5117	0.682	0.4218	0.841617	0.574804	0.695174	0.550313	0.388412	0.192757	0.035512	0.927563	1.59818	0.62932	0.369934	0.56565	0.791814	6.94107	0.509454	0.039467	0.333969	0.921362	10.0716	3.58423	0.872006	0.889885	0.542926	1.39137	1.05732	0.189822	0.082635	0.51163	0.115354	0.478379	0.249756	1.37704	0.438549	0.905059	0.787529	0.435823	0.276438	0.284895	1.03491	2.14296	0.528745
g__Bradyrhizobium	-5.3	0	0	yes	down	0.4722	0.0181	0.7119	0.026029	0.033695	0	0.241059	0	0	0.020716	0	0.011764	0.007433	0	0	0	0	0.222886	0	0	0	0	0	0	0.075735	0	0.075925	0	0.00452	0	0	0	0.007791	0.008144	0	0	0.008991	0	0.068364	0	0	0.110129	0.036507	0
g__Lactobacillus	0.4	0	0	yes	up	0.468	0.5555	0.4218	0.506954	0.42813	0.303409	0.464674	0.241286	1.04719	0.060667	0.5627	1.73263	0.48314	0.190621	0.268605	0.470879	2.52402	0.288084	0.353324	0.339702	0.456074	0.546029	2.16272	0.567329	0.355007	0.264422	0.284277	0.654131	0.403748	0.283589	0.378985	0.452934	0.325672	0.48458	0.398101	0.228261	0.62485	0.444508	0.452914	0.381542	0.324369	0.298706	0.531177	0.397341
g__Klebsiella	0.37	0	0	yes	up	0.4541	0.5328	0.4125	0.199559	0.220011	0.243394	0.14749	0.147126	0.1353	0.051789	0.204323	0.438619	0.604544	0.547631	0.176963	0.21571	0.470035	0.401801	0.33453	0.236501	0.40847	0.336593	0.347983	0.343699	15.3521	0.3583	0.494394	0.347977	0.354033	0.450738	0.369511	0.447845	0.349046	0.316267	0.326312	0.479888	0.296691	0.623123	0.312767	0.368584	0.030892	0.580816	0.147853	0.209621
g__Alloprevotella	-1.92	0	0	yes	down	0.4189	0.1482	0.5618	0.013634	0.017839	0.005001	0.006344	0	0	0	0.04054	0	0	0.040386	0.53721	0.491924	0.009658	0	0.013156	0.022933	0.009214	0	0.00696	0.019511	0.053646	1.32211	0	0.020076	0	0	0.006316	0	0.009349	0	0.009789	0.068299	0.01948	0.042624	0	0	0	0.007543	0	0
g__Akkermansia	1.92	0	0	yes	up	0.3899	0.7521	0.1987	0.271449	0.501467	0.218388	0.599477	0.142712	0.405901	0.029594	0.316215	0.084027	1.33793	0.245545	0.121662	0.281475	6.26016	0.799054	0.078934	0.338269	0.148953	10.1258	14.4396	0.109564	0.156203	0.31449	1.04882	0.296115	0.117509	1.28836	0.121591	1.44701	0.127776	0.115376	1.00341	0.402603	0.256234	0.550053	0.647753	0.205889	0.144164	0.138793	0.169758	0.067266
g__Escherichia-Shigella	1.86	0	0	yes	up	0.389	0.7402	0.2036	0.870126	1.19916	0.665166	0.523353	1.05489	0.316937	0.146489	0.781617	1.06042	0.929115	0.940181	0.377627	0.318304	0.590763	0.533713	0.511192	0.391302	1.11638	0.375863	0.396701	0.697905	0.744726	1.04987	1.67564	0.742798	0.750249	3.36739	1.25539	1.10943	0.830541	0.958302	1.15841	0.819584	0.783685	1.09808	1.31772	0.882586	0.545763	0.739221	0.666253	0.691435
g__Chloroplast_unclassified	-4.59	0	0	yes	down	0.3775	0.0235	0.5643	0	0.007928	0	0	0	0	0.007398	0	0	0	0	0	0.005261	0.141654	0.009097	0	0.007167	0	0	0	0	0	0	0	0	0.033144	1.51561	0	0.106872	0	0.017646	0	0	0	0.004059	0	0	0	0	0	0
g__Porphyromonas	-1.33	0	0	yes	down	0.3034	0.1526	0.383	0	0	0.140035	0	0	0	0	0	0	0	0.004846	1.44099	1.32583	0	0	0	1.29861	0	0	0	0.004503	0	0.776055	0	0.006692	0.006026	0	0	0	0	0.021718	0	0	0.065931	0	0	0	0	0	0.005476	0
g__Prevotella	-2.73	0	0	yes	down	0.2601	0.0555	0.368	0	0.049552	0	0	0.029425	0	0	0.131351	0	0	0.008077	0.711013	0.637923	0	0.004549	0	0	0.003071	0	0	0	0.037867	0.010952	0	0	0.058754	0	0	0	0	0	0.004895	0.007189	0	0	0	0	0	0.114655	0.005476	0.003129
g__Vibrio	-5.46	0	0	yes	down	0.2558	0.0088	0.3861	0.065693	0	0	0	0	0	0	0	0	0	0	0	0.023675	0	0	0	0.002867	0	0	0.036538	0	0	0	0	0	0	0	0	0	0	0.013574	0	0	0	0	0	0	0	0	0	0
g__Serratia	5.16	0	0	yes	up	0.2464	0.6772	0.019	0	0	0.050013	0	0	0	0	0	11.0092	0	0	0	0	0.107851	0	0.116522	0	0.053746	0.082278	0.085256	0	0	0	0.068862	0	0	0.131465	0	0	0	0	0.076683	0.012581	0	0	0	0	0	0.138793	0	0
g__Actinomyces	-1.43	0	0	yes	down	0.2337	0.1107	0.2986	0.002479	0	0.010003	0.023789	0.014713	0	0	0.15081	0	0.047075	0	1.60373	2.40964	0	0.003032	0	0	0.006142	0	0	0.027016	0.022089	0.042245	0	0	0	0.015025	0.014212	0	0.006233	0	0.011421	0	0.064433	0	0	0	0	0	0.010952	0.014079
g__Caulobacter	-3.7	0	0	yes	down	0.2312	0.0262	0.3394	0	0	0	0	0	0	0	0	0.107554	0	0	0	0	0	0	0.295063	0	0	0	0.21053	0	0	0	0.014126	0	0	0	0	0	0	0	0	0.025163	0	0.026386	0	0	0	0	0.386974	0
g__Capnocytophaga	-2.87	0	0	yes	down	0.2021	0.0394	0.288	0	0	0	0	0	0	0	0.006486	0	0	0	1.75541	1.53364	0	0	0	0	0	0	0	0	0	0	0	0	0	0	0	0	0	0	0	0	0	0	0	0	0	0	0	0
g__Lachnospiraceae_NK4A136_group	0.95	0	0	yes	up	0.1894	0.2763	0.1435	0.267731	0.289384	0.210053	0.074538	0.120643	0.057456	0.056228	0.308106	0.241996	0.193256	0.163158	0.159583	0.247277	3.33371	0.119782	0.118401	0.101767	0.265659	0.276754	0.224449	0.309179	0.455987	0.176803	0.678026	0.222505	0.067794	0.169027	0.086851	0.212048	0.388002	0.143881	0.38668	0.143787	0.170822	0.300398	0.085455	0.070549	0.207665	0.223275	0.186186	0.251858
g__Neisseriaceae_unclassified	-0.81	0	0	yes	down	0.1835	0.123	0.2154	0	0	0	0	0	0	0	0	0	0	0	0	0	0	0	0	0.0215	0	0	0	0	0	0.010952	0	0	0	0	0	0	0	0	0	0.097056	0	0.050743	0	0	0	0	0	0
g__Rheinheimera	-Inf	0	0	yes	down	0.1538	0	0.235	0	0	0	0	0	0	0	0	0	0	0	0	0	0	0	0	0	0	0	0	0	0	0	0	0	0	0	0	0	0	0	0	0	0	0	0	0	0	0	0	0
g__Phreatobacter	-11.16	0	0	yes	down	0.1498	0.0001	0.2288	0	0	0.010003	0	0	0	0	0	0	0	0	0	0	0	0	0	0	0	0	0	0	0	0	0	0	0	0	0	0	0	0	0	0	0	0	0	0	0	0	0	0
g__Methylobacterium-Methylorubrum	0.25	0	0	yes	up	0.1239	0.1381	0.1164	0	0	0	0	0	0	0	0	0.003361	0.22051	0.004846	0	0	0	0.006065	0	0.018633	0.004607	0	0.099175	0.006003	0	0	0	0.008365	0.003013	10.8008	0	0.027142	0	0	0.677098	0	0	0	0	0	0	0	0.516574	0
g__Enterococcus	-1.82	0	0	yes	down	0.1212	0.0456	0.1611	0.017353	0	0	0	0	0	0	0	1.58642	0	0	0	0	0	0	0	0.010033	0.004607	0	0.702927	0	0	0	0	0	0	0	0.026845	0	0.012466	0.024433	0.022842	0	0	0.012178	0	0	0	0.007543	0	0
g__Pelomonas	-1.72	0	0	yes	down	0.1014	0.0405	0.1335	0	0	0.020005	0	0	0	0	0	0.048735	0.014866	0	0	0.006577	0	0.013646	0.351444	0.0172	0	0.056099	0.741205	0	0	0	0	0	0.024104	1.45363	0	0.23919	0	0.028505	0	0	0	0	0.032473	0	0.01373	0.354524	0	0.01095
g__0319-6G20_unclassified	-Inf	0	0	yes	down	0.0816	0	0.1246	0	0	0	0	0	0	0	0	0	0	0	0	0	0	0	0	0	0	0	0	0	0	0	0	0	0	0	0	0	0	0	0	0	0	0	0	0	0	0	0	0
g__Desulfovibrio	0.78	0	0	yes	up	0.0765	0.1054	0.0613	0.178487	0.225957	0.04001	0.044406	0.048552	0.044482	0.014797	0.058378	0.084027	1.92017	0.137312	0.028441	0.189404	0.104631	0.071263	0.078934	0.0516	0.061424	0.082278	0.102655	0.126073	0.03629	0.050068	0.10241	0.120454	0.057248	0.084513	0.080534	0.091605	0.123101	0.048865	0.099525	0.102448	0.073424	0.306487	0.104256	0.056151	0.046338	0.082974	0.107696	0.081345
g__Megasphaera	-2.13	0	0	yes	down	0.0739	0.023	0.1008	0.003718	0	0.018338	0.004758	0	0	0	0	0.018486	0.014866	0	0.01264	0.013153	0	0.016679	0	0	0	0	0	0	0	0.034422	0	0	0.081352	0	0	0	0	0.004072	0.014684	0	0	0	0	0	0	0	0	0
g__Cutibacterium	-2.21	0	0	yes	down	0.0716	0.0212	0.0982	0	0	0.005001	0	0	0	0	0	0	0.133793	0	0	0	0.080485	0	0	0	0	0.132767	0	0	0	0	0	0	0	0	0	0.003393	0	0	0	0	0	0	0	0	0.006865	0	0.595064	0
g__Stenotrophomonas	-2.17	0	0	yes	down	0.0696	0.0211	0.0952	0	0	0	0	0	0	0	0	1.34106	0	0	0	0	0	0	0	0.022933	0	0	0.01044	0	0	0	0.007063	0	0.019585	0	0	0	0.020257	0.012216	0.006526	0	0	0	0	0	0	0	0	0
g__Bacillus	-0.69	0	0	yes	down	0.0673	0.0481	0.0774	0	0.015857	0	0	0	0	0.005919	0	0.080665	0.180868	0	0	0	0	0	0	0	0	0	0.00696	0	0	0	0.722168	0	0	0	0	0	0	0.010859	0	0	0	0	0	0	0	0	0	0
g__Lawsonella	-3.04	0	0	yes	down	0.0666	0.0116	0.0956	0	0	0	0	0	0	0	0	0	0.079284	0	0	0	0.249505	0	0	0	0	0.231875	0	0	0	0	0.005297	0	0.006026	0	0	0	0.007791	0	0.285523	0	0	0	0	0	0.005149	0	0	0
g__unclassified	-4.82	0	0	yes	down	0.0662	0.0035	0.0992	0	0	0	0	0	0	0	0	0	0	0	0	0	0	0	0	0	0	0	0	0	0	0	0	0	0	0	0	0.003393	0	0.005429	0	0.019771	0	0	0	0	0	0	0	0
g__Pantoea	1.6	0	0	yes	up	0.0652	0.1161	0.0383	0	0	0	0	0.016184	0.037069	0.035512	0	0.06386	0	0.084002	0.037921	0	0.032194	0.156172	0	0	0	0.471231	0.057417	0.054031	8.11625	0	0.054736	0.033459	0.051222	0	0	0.059373	0	0	0	0.154571	0	0.066981	0	0	0	0	0	0
g__Thermincola	2.52	0	0	yes	up	0.0644	0.1401	0.0245	0	0.015857	0	0.074538	0.007356	0.027801	0.008878	0	0.255441	0.047075	0	0.00948	0.010522	0.661591	0.641366	0.125919	0.0129	0.02457	0	0.20879	0.049529	0.138847	0	0.729231	0.04517	0	0	0.015791	0.245975	0	0.035292	0.755413	0.017973	0.029969	0.020297	0	0	0	0.454093	0.786726	0.040673
g__Lachnoclostridium	2.63	0	0	yes	up	0.0643	0.1427	0.023	0.231786	0.073337	0.21172	0.15542	0.051494	0	0.025155	0.20108	0.268885	0.156091	0.050078	0.140623	0.192035	0.003219	0.115234	0	0.063067	0.173523	0	0	0.162094	0.137269	0.056327	0.072393	0.212467	0.105457	0	0.058427	0	0.068563	0.096373	0.238208	0.032352	0.224766	0.032475	0.029055	0.069109	0.089244	0.194611	0.261025	0.172077
g__Aeribacillus	2.36	0	0	yes	up	0.0643	0.136	0.0265	0.075609	0.007928	0.01167	0.017445	0	0	0.014797	0	0.324342	1.21404	0.022616	0	0.005261	0.851536	0.186496	0.06014	0.007167	0.015356	0.01496	0.229669	0.007504	0.012622	0.025034	0.289574	0	0.006026	0.416933	0.045794	0.127229	0.006233	0.016288	1.32809	0	0	0.014208	0.022218	0	0	0.171982	0.733791	0.026594
g__Abiotrophia	-6.92	0	0	yes	down	0.0636	0.0008	0.0968	0	0	0	0	0	0	0	0	0	0	0	0	0	0	0	0	0	0	0	0	0	0	0.04381	0	0	0	0	0	0	0	0	0	0	0	0	0	0	0	0	0	0
g__Clostridium_sensu_stricto_1	0.4	0	0	yes	up	0.0619	0.0737	0.0557	0.007437	0	0	0	0.005885	0.083404	0	0	0	0	0.011308	0	0	0.016097	0.028808	0.028191	0	0	0.00748	0	0.027016	0	0.115782	0	0	0	0	0	0.010178	0.023374	0.004072	0.006526	0	0	0	0	0.021597	0	0	0	0.026594
g__Subdoligranulum	1.86	0	0	yes	up	0.0583	0.1111	0.0305	0.076849	0.035677	0.018338	0.038062	0.010299	0.074137	0.017756	0.06	0.290732	0.024776	0.077541	0.060041	0.048666	0.05634	0.007581	0.048864	0.005733	0.044532	6.38031	0.043498	0.079546	0.055223	0.04068	0.015891	0.080302	0	0.080757	0.015791	0.111961	0.087261	0.033934	0.081578	0.034149	0.056941	0.056832	0	0.014398	0.029176	0.045258	0.060237	0.039108
g__Campylobacter	-2.59	0	0	yes	down	0.0578	0.0135	0.0812	0	0	0	0.188724	0	0	0	0.004865	0	0	0	0.0079	0.010522	0	0.004549	0	0	0.006142	0	0	0	0	0.236259	0	0	0	0	0	0.035624	0	0	0	0	0	0	0	0	0	0	0	0
g__Blautia	0.26	0	0	yes	up	0.0516	0.0579	0.0483	0.057017	0.019821	0.04001	0.019031	0	0.142714	0.010358	0.035675	0.043694	0.059463	0.214852	0.039501	0.034198	0.312284	0.018195	0.125919	0.032967	0.029176	0.074799	0.086996	0.039023	0.011045	0.306667	0.03708	0.056881	0	0.05822	0.030003	0.064463	0.021815	0.024433	0.050578	0.023365	0.023975	0.032475	0	0.287956	0.010297	0.048276	0.034682	0.023465
g__Dubosiella	3.42	0	0	yes	up	0.0513	0.1262	0.0118	0.290042	0.356775	0.100025	0.222028	0.155953	0.038922	0.032553	0.306485	0.163012	0	0.042001	0.042661	0.288052	0.098192	0	0.03007	0	0.125919	0.222526	0.095695	0.142583	0.029978	0.211225	0.67626	0.284405	0	0.031927	0.142119	0.069552	0.174523	0.116734	0.216998	0.035947	0.173819	0.318665	0.19142	0.203009	0.166475	0.15237	0.178884	0.156433
g__Burkholderiales_unclassified	-8.61	0	0	yes	down	0.0512	0.0002	0.0781	0	0	0	0	0	0	0	0	0.018486	0	0	0	0	0	0	0	0	0	0	0	0	0	0	0	0	0	0	0	0	0	0	0	0	0	0	0	0	0	0	0	0
g__Selenomonas	-6.42	0	0	yes	down	0.0509	0.0009	0.0772	0	0	0	0	0	0	0	0.006486	0	0	0	0	0	0	0.003032	0	0	0	0	0	0	0	0	0	0	0	0	0	0	0	0	0	0	0	0	0	0	0	0	0	0
g__Eikenella	-6.96	0	0	yes	down	0.0491	0.0006	0.0746	0	0	0	0	0	0	0	0	0	0	0	0	0	0	0	0	0	0	0	0	0	0	0.021905	0	0	0	0	0	0	0	0	0	0	0	0	0	0	0	0	0	0
g__Prevotella_9	-2.44	0	0	yes	down	0.049	0.0126	0.0682	0	0	0	0	0	0	0	0	0.12604	0	0.093695	0.129562	0	0	0	0.007518	0.0215	0	0	0.013919	0	0.097824	0	0	0	0	0	0.004737	0	0	0	0.017947	0.070096	0	0	0	0	0	0.009052	0	0
g__Sphingobium	-1.56	0	0	yes	down	0.0488	0.0215	0.0632	0	0	0	0	0	0	0	0	0	0	0	0	0	0	0.009097	0	0	0	0.263665	0	0	0.028401	0	0.314293	0	0	1.30338	0	0.008482	0	0	0	0	0	0	0	0	0	0	0	0
g__Rikenellaceae_RC9_gut_group	-5.52	0	0	yes	down	0.0486	0.0016	0.0734	0	0.013875	0	0	0	0	0	0	0	0	0	0	0	0.008049	0	0	0	0	0	0.027839	0	0	0	0	0	0	0	0	0.008482	0	0	0	0	0	0	0	0	0	0	0	0
g__Proteiniclasticum	-Inf	0	0	yes	down	0.0473	0	0.0723	0	0	0	0	0	0	0	0	0	0	0	0	0	0	0	0	0	0	0	0	0	0	0	0	0	0	0	0	0	0	0	0	0	0	0	0	0	0	0	0	0
g__Actinobacteriota_unclassified	-4.24	0	0	yes	down	0.0471	0.0037	0.0699	0	0	0	0	0	0	0	0	0	0	0.003231	0	0	0	0	0	0	0	0	0	0	0	0	0	0	0	0	0	0	0.003116	0	0	0	0	0	0	0	0	0	0	0
g__Paenibacillaceae_unclassified	2.35	0	0	yes	up	0.0456	0.0962	0.0189	0.007437	0	0	0	0.008828	0.029655	0	0.029189	0	1.69718	0	0.01106	0.009207	0	0.056101	0.020673	0.014333	0	0	0.396701	0	0.025245	0	0.091816	0	0.012052	0.306126	0.011054	0.033928	0.010908	0.013574	0.510679	0	0	0	0.061528	0	0	0.018103	1.36901	0.012515
g__Helicobacter	1.2	0	0	yes	up	0.0442	0.0703	0.0305	0.089244	0.063427	0.013337	0.039648	0.013241	0	0.013317	0.084324	0.015125	1.62781	0	0.083742	0.169674	0.011268	0.62772	0.016914	0.0387	0.052211	0.00748	0.017399	0.094555	0.075735	0.06415	0.007063	0.179008	0.031637	0.00939	0.012633	0.032231	0.006233	0.089586	0.039157	0.059312	0.037461	0.131931	0.010255	0.012958	0.113272	0.096551	0.125949	0.120454
g__Muribacter	6.28	0	0	yes	up	0.0439	0.124	0.0016	0	0	0	0	0.002943	0	0	0	0	0	0	0	0	0	0	0	0	0	0	0	0	0	0	0	0	0	0	0	0.006786	0	0	0	0	0	0	0	0	0	0	0	0
g__Mitochondria_unclassified	-5.02	0	0	yes	down	0.0431	0.002	0.0648	0	0	0	0	0	0	0	0	0	0	0	0	0	0	0	0	0	0	0	0	0	0	0	0.007063	0	0.018078	0	0	0	0	0	0	0	0	0	0	0	0	0	0	0
g__Limnohabitans	-Inf	0	0	yes	down	0.0427	0	0.0652	0	0	0	0	0	0	0	0	0	0	0	0	0	0	0	0	0	0	0	0	0	0	0	0	0	0	0	0	0	0	0	0	0	0	0	0	0	0	0	0	0
g__Flavobacterium	-4.93	0	0	yes	down	0.0407	0.002	0.0611	0	0	0	0	0	0	0	0	0	0	0	0	0	0	0	0	0.0043	0	0	0	0	0	0	0	0	0	0	0	0	0	0	0	0	0	0	0	0	0	0	0	0
g__Blastococcus	-4.7	0	0	yes	down	0.04	0.0023	0.0599	0	0	0	0	0	0	0	0	0	0	0	0	0	0	0	0	0	0	0	0	0	0	0	0	0	0	0	0	0	0.003116	0	0	0	0	0	0	0	0	0	0	0
g__Bilophila	3.89	0	0	yes	up	0.0399	0.1026	0.0069	0.09916	0.206137	0.10836	0.08564	0.122114	0	0.007398	0.108648	0.139484	0.23042	0.085618	0.164323	0.189404	0.009658	0.112201	0	0.058767	0	0.00374	0	0	0.006311	0.075102	0.293105	0	0.07382	0	0.251078	0.005089	0.176081	0.074655	0.123999	0.165355	0.119875	0.267922	0.176038	0.110863	0.096109	0.199137	0.255549	0.170512
g__Oribacterium	-4.67	0	0	yes	down	0.039	0.0023	0.0584	0	0	0	0	0	0	0	0	0	0	0	0.01422	0	0	0	0	0	0	0	0	0	0	0	0	0	0	0	0	0	0	0	0	0	0	0	0	0	0	0	0	0
g__Agathobacter	-1.14	0	0	yes	down	0.0382	0.0214	0.0471	0.038424	0	0	0.009516	0	0	0.014797	0	0.067221	0	0.024231	0	0.015784	0	0	0	0	0.046068	0	0.041758	0.009005	0	0.045374	0.033548	0.01673	0	0.236637	0.022107	0.242583	0.015582	0.055652	0.061999	0.019771	0.020978	0	0	0.015838	0	0.048276	0.014603	0
g__Desulfovibrionaceae_unclassified	0.25	0	0	yes	up	0.0379	0.0422	0.0356	0.039664	0.051534	0	0.017445	0.022069	0.027801	0	0.06	0.03025	0.071852	0.037155	0.071101	0.06445	0	0.022743	0.026311	0.0172	0.033783	0	0.00696	0.037522	0.034712	0.028163	0.084753	0.048516	0.018078	0	0.07106	0	0.116868	0.029862	0.045684	0.088069	0.034464	0.164407	0.097419	0	0.048055	0.030172	0.040158	0.042237
g__Xanthomonas	-1.65	0	0	yes	down	0.0373	0.0156	0.0488	0	0	0	0	0	0	0	0	0	0	0	0	0	0	0	0	0.0129	0	0	1.43195	0	0	0	0	0	0	0	0	0	0.02649	0	0	0	0	0	0	0	0	0	0	0
g__Geobacillus	7.38	0	0	yes	up	0.0348	0.0996	0.0006	0.011155	0	0	0	0	0	0	0	0	0.361735	0.011308	0	0	0	0	0	0	0	0.112198	0.358423	0	0	0	0	0	0	0	0	0	0	0	0	0	0.010489	0	0	0	0	0	0	0.004693
g__Acidithiobacillus	-Inf	0	0	yes	down	0.0323	0	0.0494	0	0	0	0	0	0	0	0	0	0	0	0	0	0	0	0	0	0	0	0	0	0	0	0	0	0	0	0	0	0	0	0	0	0	0	0	0	0	0	0	0
g__Dorea	2.77	0	0	yes	up	0.0314	0.071	0.0104	0.063214	0.045588	0.015004	0.036476	0.026483	0.025948	0	0.024324	0.023527	0.012388	0.085618	0.060041	0.02236	0.035414	0.574652	0.043226	0	0	3.60716	0.036538	0.025515	0.061535	0.068844	0.022954	0.025095	0	0.037562	0.026845	0.003393	0.018699	0	0.026105	0.041339	0.035963	0.046683	0.017091	0.06767	0	0.003017	0.034682	0.025029
g__Christensenellaceae_R-7_group	-2.8	0	0	yes	down	0.0299	0.0061	0.0424	0	0	0	0	0	0.025948	0	0.008108	0	0	0	0.00632	0.002631	0.009658	0.009097	0	0.035834	0	0.01122	0.01044	0.01651	0	0.003129	0	0.003346	0	0	0	0.011875	0	0	0	0	0	0	0.003418	0.015838	0	0.012069	0.025555	0.023465
g__Treponema	-Inf	0	0	yes	down	0.0288	0	0.0441	0	0	0	0	0	0	0	0	0	0	0	0	0	0	0	0	0	0	0	0	0	0	0	0	0	0	0	0	0	0	0	0	0	0	0	0	0	0	0	0	0
g__Brevibacterium	-4.57	0	0	yes	down	0.0287	0.0018	0.0428	0	0	0	0	0	0	0	0	0	0	0	0	0	0	0	0	0	0	0	0	0	0	0	0	0	0	0	0	0	0	0	0	0	0	0	0	0	0	0	0	0
g__Erysipelotrichaceae_UCG-003	1.24	0	0	yes	up	0.0261	0.0419	0.0178	0.193361	0.087212	0.023339	0.012687	0.014713	0.018534	0	0.021081	0.03193	0	0.111465	0.069521	0.085495	0.032194	0	0.028191	0.010033	0.016892	0.035529	0.043498	0.030017	0.067846	0.015646	0.028251	0.097032	0	0.082635	0.030003	0.103479	0.098169	0.017646	0.037526	0.039541	0.025474	0.105545	0	0	0.020595	0	0.02373	0.029722
g__Megamonas	-1.38	0	0	yes	down	0.0256	0.0125	0.0325	0.007437	0.017839	0.073352	0.004758	0.022069	0	0	0	0.06386	0.007433	0.012923	0.00632	0	0	0	0	0	0	0	0.017399	0.046527	0	0	0	0	0	0.013147	0	0.011875	0.037398	0	0.02121	0	0.046452	0	0	0	0	0	0.020079	0.043801
g__Morganella	7.48	0	0	yes	up	0.0249	0.0712	0.0004	0	0	0	0	0	0	0.020716	0	0.008403	0	0	0	0	0	0	0	0.0086	0	0	4.21582	0	0	0	0	0	0	0	0	0	0	0.085514	0	0	0	0	0	0	0	0	0	0
g__Bosea	-5.55	0	0	yes	down	0.0249	0.0008	0.0375	0	0	0	0	0	0	0	0	0	0	0	0	0	0	0.003032	0	0	0	0	0	0	0	0	0	0	0	0	0	0	0	0	0	0	0	0	0	0	0	0	0	0
g__Collinsella	-1.33	0	0	yes	down	0.0241	0.0121	0.0304	0.012395	0.00991	0	0	0.020598	0.027801	0	0	0.006722	0	0	0.01106	0.005261	0.020926	0.09249	0.013156	0	0	0.01309	0.020879	0.013508	0.009467	0.014082	0	0.013384	0	0	0.01737	0.032231	0.023374	0	0	0	0.013486	0	0	0.015838	0	0.164439	0.016428	0.014079
g__Faecalibaculum	-3.96	0	0	yes	down	0.0232	0.0022	0.0343	0	0	0	0	0	0	0	0	0	0	0	0	0	0	0	0	0	0	0.00374	0.01044	0	0	0	0	0	0	0	0	0	0	0	0.004895	0	0.008991	0	0	0	0	0	0	0
g__NK4A214_group	-3.5	0	0	yes	down	0.0224	0.0029	0.0327	0.013634	0	0	0	0	0	0	0	0	0	0	0	0	0.019317	0.009097	0	0	0.004607	0.00374	0.012179	0	0	0.003129	0	0	0	0	0	0.011875	0	0	0	0	0	0	0	0	0.003432	0	0	0
g__Acetoanaerobium	-Inf	0	0	yes	down	0.0222	0	0.0339	0	0	0	0	0	0	0	0	0	0	0	0	0	0	0	0	0	0	0	0	0	0	0	0	0	0	0	0	0	0	0	0	0	0	0	0	0	0	0	0	0
g__Monoglobus	0.49	0	0	yes	up	0.0221	0.0272	0.0194	0.033466	0.011892	0.053347	0.031718	0.038253	0.051896	0	0.021081	0.03025	0.017343	0.01777	0.01738	0.040774	0.020926	0.015162	0.005638	0	0.039926	0.043009	0.024359	0.066038	0.025245	0.003129	0	0.033459	0	0.018781	0.041057	0.033928	0.029607	0.014931	0.040789	0.023365	0.058439	0.010149	0.017091	0.023036	0	0.022629	0.074839	0.042237
g__Uruburuella	-Inf	0	0	yes	down	0.0199	0	0.0304	0	0	0	0	0	0	0	0	0	0	0	0	0	0	0	0	0	0	0	0	0	0	0	0	0	0	0	0	0	0	0	0	0	0	0	0	0	0	0	0	0
g__Chlamydia	Inf	0	0	yes	up	0.0188	0.0543	0	0	0	0.076686	0	0	0.200171	0	0	0	0	0	0.0079	0.009207	0	0	0	0	0	0.00935	0	0.046527	0	0	0	0.035132	0	0	0.028424	0	0.024932	0.101803	0.33447	0	0	0	0	0	0.137299	0	0	0.101682
g__Oscillospiraceae_unclassified	0.77	0	0	yes	up	0.0171	0.0234	0.0137	0.045861	0.065409	0.030008	0.038062	0.045609	0	0.013317	0.158918	0.035291	0	0.024231	0.031601	0.032883	0.045072	0.004549	0.041346	0.020067	0.02457	0.0187	0.050458	0.022513	0.018934	0.031293	0.033548	0.023422	0.013559	0	0.030003	0.010178	0.02649	0.017646	0.078315	0.032352	0.196296	0.052773	0.0188	0.018717	0	0.051293	0.041983	0.012515
g__Vicinamibacteraceae_unclassified	-2.19	0	0	yes	down	0.0166	0.005	0.0228	0	0	0	0	0	0	0	0	0	0	0	0	0	0	0.47458	0	0	0	0	0	0	0	0	0	0	0	0	0	0	0	0	0	0	0	0	0	0	0	0	0	0
g__Oscillibacter	-2.63	0	0	yes	down	0.015	0.0034	0.0211	0	0.019821	0	0	0.017655	0	0	0.014595	0	0	0	0.00632	0.005261	0.003219	0	0	0	0	0	0	0	0	0	0.014126	0.003346	0	0.005634	0.009475	0.008482	0.010908	0	0.008158	0.005392	0	0	0	0	0	0	0	0.009386
g__Lachnospira	-3.63	0	0	yes	down	0.0135	0.0016	0.0198	0	0	0	0	0	0	0	0	0	0	0	0	0	0	0	0	0	0	0	0	0	0	0	0	0	0	0	0	0	0	0	0	0	0	0	0	0.007199	0	0	0	0
g__Sporichthyaceae_unclassified	-Inf	0	0	yes	down	0.0135	0	0.0207	0	0	0	0	0	0	0	0	0	0	0	0	0	0	0	0	0	0	0	0	0	0	0	0	0	0	0	0	0	0	0	0	0	0	0	0	0	0	0	0	0
g__Allobaculum	1.83	0	0	yes	up	0.0132	0.0249	0.007	0.045861	0.039642	0	0	0	0.865552	0	0.004865	0	0.017343	0	0	0.048666	0.040243	0.006065	0.026311	0.011467	0	0.043009	0.041758	0.049529	0	0	0	0.081975	0.033144	0.101416	0	0	0.012466	0.008144	0	0.010784	0.011988	0.060891	0	0	0	0	0.020079	0.015643
g__Candidatus_Arthromitus	0.88	0	0	yes	up	0.0126	0.018	0.0098	0	0	0	0	0	0	0	0	0	0	0	0	0	0	0	0	0	0	0	1.70686	0	0	0	0	0	0	0	0	0	0	0	0	0	0	0	0	0	0	0	0	0
g__Weissella	2.03	0	0	yes	up	0.0124	0.0245	0.006	0.003718	0	0	0	0	0	0	0	0.337787	0	0.134081	0.01738	0.032883	0.016097	0	0.028191	0	0	0.01309	0.019139	0	0	0	0	0	0	0	0	0.015267	0	0.048865	0	0.057515	0.002997	0.042624	0	0	0	0.003017	1.24306	0
g__Sutterella	2.06	0	0	yes	up	0.0119	0.0237	0.0057	0.026029	0	0.038343	0.028547	0	0	0	0.035675	0.033611	0.047075	0.027462	0.109022	0.097333	0	0.054584	0	0.0344	0.07678	0	0	0.078045	0.082046	0.032857	0	0.053535	0.03013	0	0	0.005089	0	0.050223	0.032631	0	0.041956	0	0	0.046073	0.02746	0.14181	0.175234	0.098553
g__SM1A02	-7.49	0	0	yes	down	0.0118	0.0001	0.018	0	0	0	0	0	0	0	0	0	0	0	0	0	0	0	0	0	0	0	0	0	0	0	0	0	0	0	0	0	0	0	0	0	0	0	0	0	0	0	0	0
g__Quinella	-Inf	0	0	yes	down	0.0115	0	0.0175	0	0	0	0	0	0	0	0	0	0	0	0	0	0	0	0	0	0	0	0	0	0	0	0	0	0	0	0	0	0	0	0	0	0	0	0	0	0	0	0	0
g__Rhodospirillaceae_unclassified	-Inf	0	0	yes	down	0.0109	0	0.0167	0	0	0	0	0	0	0	0	0	0	0	0	0	0	0	0	0	0	0	0	0	0	0	0	0	0	0	0	0	0	0	0	0	0	0	0	0	0	0	0	0
g__Nitrobacter	-Inf	0	0	yes	down	0.0099	0	0.0151	0	0	0	0	0	0	0	0	0	0	0	0	0	0	0	0	0	0	0	0	0	0	0	0	0	0	0	0	0	0	0	0	0	0	0	0	0	0	0	0	0
g__Lachnospiraceae_XPB1014_group	-Inf	0	0	yes	down	0.0098	0	0.015	0	0	0	0	0	0	0	0	0	0	0	0	0	0	0	0	0	0	0	0	0	0	0	0	0	0	0	0	0	0	0	0	0	0	0	0	0	0	0	0	0
g__Betaproteobacteria_unclassified	-1.67	0	0	yes	down	0.0095	0.0039	0.0124	0	0	0	0	0	0	0	0	0	0	0	0	0	0	0	0	0	0	0	0	0	0	0	0	0	0	0	0	0	0	0	0	0	0	0	0	0	0	0	0	0
g__Hungatella	-5.13	0	0	yes	down	0.0093	0.0004	0.014	0	0	0	0	0	0	0	0	0	0	0	0	0	0.011268	0	0	0	0	0.00561	0.0087	0	0	0	0	0	0	0	0	0	0	0	0	0	0	0	0	0	0	0	0	0
g__Clostridia_vadinBB60_group_unclassified	-2.39	0	0	yes	down	0.0091	0.0024	0.0126	0	0	0	0	0	0.088965	0	0	0	0	0	0	0	0	0	0	0	0	0	0	0	0	0	0	0	0	0	0	0	0	0	0	0.003595	0	0.004059	0	0	0	0	0	0
g__Rhodobacter	-7.11	0	0	yes	down	0.009	0.0001	0.0138	0	0	0	0	0	0	0	0	0	0	0	0	0	0	0	0	0	0	0	0	0	0	0	0	0	0	0	0	0	0	0	0	0	0	0	0	0	0	0	0	0
g__Prevotellaceae_NK3B31_group	-5.36	0	0	yes	down	0.0081	0.0003	0.0123	0	0	0	0	0	0	0	0	0	0	0	0	0	0	0	0	0	0	0	0	0	0	0	0	0	0	0	0.004737	0	0	0	0	0	0	0.004059	0	0	0	0	0	0
g__Eubacterium]_eligens_group	-4.14	0	0	yes	down	0.0071	0.0006	0.0106	0	0	0	0	0	0	0	0.006486	0	0	0	0	0	0	0	0	0	0	0.01122	0	0	0	0	0	0	0	0	0	0	0	0	0	0	0.005994	0	0	0	0	0	0	0
g__Negativibacillus	0.64	0	0	yes	up	0.0071	0.0092	0.0059	0.003718	0	0	0	0	0.051896	0	0	0	0	0	0	0	0.006439	0	0	0	0	0.716196	0.017399	0	0	0	0.005297	0	0	0.007512	0	0.010178	0	0	0	0	0	0	0	0	0	0	0	0.003129
g__Eubacterium]_siraeum_group	1.74	0	0	yes	up	0.0069	0.0127	0.0038	0	0.00991	0.008335	0.014273	0	0	0	0	0.015125	0.037165	0.011308	0.00948	0.011838	0.017707	0.006065	0.009397	0.011467	0.03839	0.01683	0.00348	0.021012	0.015778	0.015646	0.017657	0.018403	0.036157	0	0.015791	0.025446	0.012466	0	0.019579	0.014379	0.014984	0	0.006836	0.010078	0	0.018103	0.038332	0.021901
g__Prevotellaceae_UCG-003	-Inf	0	0	yes	down	0.0068	0	0.0104	0	0	0	0	0	0	0	0	0	0	0	0	0	0	0	0	0	0	0	0	0	0	0	0	0	0	0	0	0	0	0	0	0	0	0	0	0	0	0	0	0
g__WCHB1-41_unclassified	-Inf	0	0	yes	down	0.0059	0	0.009	0	0	0	0	0	0	0	0	0	0	0	0	0	0	0	0	0	0	0	0	0	0	0	0	0	0	0	0	0	0	0	0	0	0	0	0	0	0	0	0	0
g__Obscuribacteraceae_unclassified	-Inf	0	0	yes	down	0.0058	0	0.0088	0	0	0	0	0	0	0	0	0	0	0	0	0	0	0	0	0	0	0	0	0	0	0	0	0	0	0	0	0	0	0	0	0	0	0	0	0	0	0	0	0
g__Pedomicrobium	-5.34	0	0	yes	down	0.0054	0.0002	0.0081	0	0	0	0	0	0	0	0	0.010083	0	0	0	0	0	0	0	0	0	0	0	0	0	0	0	0	0	0	0	0	0	0	0	0	0	0	0	0	0	0	0	0
g__Catenibacterium	-0.08	0	0	yes	down	0.0053	0.0051	0.0054	0.022311	0	0.163374	0	0	0	0	0	0.005042	0	0	0	0	0	0	0	0	0	0	0	0	0	0	0	0	0	0	0.009475	0	0	0	0	0	0	0	0	0	0	0	0.005476	0
g__Sphingorhabdus	-Inf	0	0	yes	down	0.005	0	0.0076	0	0	0	0	0	0	0	0	0	0	0	0	0	0	0	0	0	0	0	0	0	0	0	0	0	0	0	0	0	0	0	0	0	0	0	0	0	0	0	0	0
g__Olsenella	-3.07	0	0	yes	down	0.0047	0.0008	0.0067	0	0.00991	0.006668	0	0	0	0	0	0	0	0	0	0.009207	0.004829	0	0	0	0	0	0	0	0	0	0.003531	0	0	0	0	0.006786	0	0	0	0	0	0	0	0	0	0	0	0
g__Succiniclasticum	-Inf	0	0	yes	down	0.0046	0	0.0071	0	0	0	0	0	0	0	0	0	0	0	0	0	0	0	0	0	0	0	0	0	0	0	0	0	0	0	0	0	0	0	0	0	0	0	0	0	0	0	0	0
g__Lentilactobacillus	Inf	0	0	yes	up	0.0043	0.0125	0	0	0	0	0	0	0.226119	0	0	0	0	0	0	0	0.069218	0	0.097728	0	0	0.093498	0.076556	0	0	0	0	0	0	0.024415	0	0.050891	0	0.002715	0	0	0	0	0	0	0	0	0	0
g__Oxobacter	-Inf	0	0	yes	down	0.0043	0	0.0065	0	0	0	0	0	0	0	0	0	0	0	0	0	0	0	0	0	0	0	0	0	0	0	0	0	0	0	0	0	0	0	0	0	0	0	0	0	0	0	0	0
g__GKS98_freshwater_group	-Inf	0	0	yes	down	0.0038	0	0.0058	0	0	0	0	0	0	0	0	0	0	0	0	0	0	0	0	0	0	0	0	0	0	0	0	0	0	0	0	0	0	0	0	0	0	0	0	0	0	0	0	0
g__Solobacterium	-4.75	0	0	yes	down	0.0036	0.0002	0.0054	0	0	0	0	0	0	0	0	0	0	0	0	0	0	0	0	0	0	0	0	0	0	0	0	0	0	0	0	0	0	0	0	0	0	0	0	0	0	0	0	0
g__LD29	-Inf	0	0	yes	down	0.0035	0	0.0054	0	0	0	0	0	0	0	0	0	0	0	0	0	0	0	0	0	0	0	0	0	0	0	0	0	0	0	0	0	0	0	0	0	0	0	0	0	0	0	0	0
g__Fournierella	-0.7	0	0	yes	down	0.0034	0.0024	0.0039	0	0	0	0	0	0.016681	0	0	0	0	0	0	0.006577	0.020926	0	0	0	0	0.00935	0.017399	0	0	0	0	0	0	0	0	0.015267	0	0	0	0	0	0	0	0	0	0	0	0
g__Lachnospiraceae_ND3007_group	-Inf	0	0	yes	down	0.0031	0	0.0048	0	0	0	0	0	0	0	0	0	0	0	0	0	0	0	0	0	0	0	0	0	0	0	0	0	0	0	0	0	0	0	0	0	0	0	0	0	0	0	0	0
g__Candidatus_Nucleicultrix	-Inf	0	0	yes	down	0.0031	0	0.0048	0	0	0	0	0	0	0	0	0	0	0	0	0	0	0	0	0	0	0	0	0	0	0	0	0	0	0	0	0	0	0	0	0	0	0	0	0	0	0	0	0
g__Eisenbergiella	-2.58	0	0	yes	down	0.003	0.0007	0.0042	0	0.021803	0	0	0.007356	0	0	0	0	0	0	0	0	0	0	0	0	0	0	0	0	0	0	0	0	0	0	0.004737	0	0.009349	0	0	0.005392	0	0	0	0	0	0	0	0
g__Terrisporobacter	-Inf	0	0	yes	down	0.0027	0	0.0041	0	0	0	0	0	0	0	0	0	0	0	0	0	0	0	0	0	0	0	0	0	0	0	0	0	0	0	0	0	0	0	0	0	0	0	0	0	0	0	0	0
g__Hyphomicrobium	-Inf	0	0	yes	down	0.0027	0	0.0041	0	0	0	0	0	0	0	0	0	0	0	0	0	0	0	0	0	0	0	0	0	0	0	0	0	0	0	0	0	0	0	0	0	0	0	0	0	0	0	0	0
g__Lachnospiraceae_UCG-004	3.46	0	0	yes	up	0.0027	0.0066	0.0006	0	0.011892	0	0	0	0	0	0	0	0	0	0	0	0	0	0	0	0	0	0	0	0	0	0	0	0	0	0	0	0	0	0	0	0	0	0	0	0	0.007543	0.007301	0
g__Isosphaeraceae_unclassified	-5.29	0	0	yes	down	0.0026	0.0001	0.0039	0	0	0	0	0.004414	0	0	0	0	0	0	0	0	0	0	0	0	0	0	0	0	0	0	0	0	0	0	0	0	0	0	0	0	0	0	0	0	0	0	0	0
g__Meiothermus	6.13	0	0	yes	up	0.0024	0.007	0.0001	0	0	0	0	0	0	0	0	0	0.240331	0	0.00474	0.007892	0	0	0	0	0	0.01122	0.20009	0	0	0	0	0	0	0	0	0.067855	0	0	0	0	0	0	0	0.00288	0	0.079957	0	0
g__Sediminibacterium	-Inf	0	0	yes	down	0.0024	0	0.0036	0	0	0	0	0	0	0	0	0	0	0	0	0	0	0	0	0	0	0	0	0	0	0	0	0	0	0	0	0	0	0	0	0	0	0	0	0	0	0	0	0
g__Prevotellaceae_unclassified	-5.09	0	0	yes	down	0.0023	0.0001	0.0034	0	0	0	0	0	0	0	0	0	0	0	0	0	0	0	0	0	0	0	0	0	0	0	0	0	0	0	0	0	0	0	0	0	0	0	0	0	0	0	0	0
g__Lachnospiraceae_AC2044_group	-Inf	0	0	yes	down	0.0021	0	0.0033	0	0	0	0	0	0	0	0	0	0	0	0	0	0	0	0	0	0	0	0	0	0	0	0	0	0	0	0	0	0	0	0	0	0	0	0	0	0	0	0	0
g__Fusobacteriotaceae_unclassified	Inf	0	0	yes	up	0.0021	0.0059	0	0	0	0	0	0	0	0	0	0	0	0	0	0	0	0	0	0.002867	0	0	0	0	0	0	0	0	0	0	0	0	0	0.008144	0	0	0	0	0	0	0	0	0	0
g__Polaromonas	-Inf	0	0	yes	down	0.0016	0	0.0024	0	0	0	0	0	0	0	0	0	0	0	0	0	0	0	0	0	0	0	0	0	0	0	0	0	0	0	0	0	0	0	0	0	0	0	0	0	0	0	0	0
g__Levilactobacillus	Inf	0	0	yes	up	0.0016	0.0045	0	0	0	0	0	0	0	0	0	0	0	0	0	0	0.051511	0	0.028191	0	0	0.029919	0.053937	0	0	0	0	0	0	0.031927	0	0.035624	0	0	0	0	0	0	0	0	0	0	0	0
g__Candidatus_Soleaferrea	-Inf	0	0	yes	down	0.0015	0	0.0023	0	0	0	0	0	0	0	0	0	0	0	0	0	0	0	0	0	0	0	0	0	0	0	0	0	0	0	0	0	0	0	0	0	0	0	0	0	0	0	0	0
g__Paenalcaligenes	Inf	0	0	yes	up	0.0014	0.0042	0	0	0	0	0	0	0	0	0	0	0	0	0	0	0	0	0	0	0	0	0	0	0	0	0	0	0	0	0	0	0	0	0	0	0	0	0	0	0	0	0	0
g__Faecalitalea	5.25	0	0	yes	up	0.0014	0.0038	0.0001	0	0	0	0	0	0.018534	0	0	0.005042	0	0.029078	0	0	0	0	0.009397	0	0	0	0	0	0	0.035986	0	0	0	0	0	0	0	0	0	0	0	0	0	0.023036	0	0	0	0
g__Nocardia	Inf	0	0	yes	up	0.0011	0.0032	0	0	0	0	0	0	0	0	0	0	0	0.045232	0	0	0	0	0	0	0	0	0	0	0	0.037551	0.017657	0	0	0	0.011054	0	0	0	0	0.016176	0	0.016238	0.010255	0.024476	0	0	0	0
g__Cloacibacillus	Inf	0	0	yes	up	0.0011	0.0031	0	0.003718	0	0	0	0	0	0	0.027567	0	0	0	0	0	0	0	0	0	0	0	0	0	0	0.032857	0	0	0	0	0.003158	0	0.006233	0	0	0	0	0.006089	0	0	0.032609	0	0	0
g__Clade_III_unclassified	-Inf	0	0	yes	down	0.0009	0	0.0014	0	0	0	0	0	0	0	0	0	0	0	0	0	0	0	0	0	0	0	0	0	0	0	0	0	0	0	0	0	0	0	0	0	0	0	0	0	0	0	0	0
g__Anaerovibrio	-Inf	0	0	yes	down	0.0009	0	0.0014	0	0	0	0	0	0	0	0	0	0	0	0	0	0	0	0	0	0	0	0	0	0	0	0	0	0	0	0	0	0	0	0	0	0	0	0	0	0	0	0	0
g__Butyricicoccaceae_unclassified	-Inf	0	0	yes	down	0.0007	0	0.0011	0	0	0	0	0	0	0	0	0	0	0.003231	0	0	0	0	0	0	0	0	0	0	0	0	0	0	0	0	0	0	0	0	0	0	0	0	0	0	0	0	0	0
g__Ileibacterium	Inf	0	0	yes	up	0.0007	0.0019	0	0.006197	0.015857	0	0	0.005885	0	0	0	0	0	0	0.00632	0.018414	0	0	0	0	0	0	0	0	0	0	0.02472	0.013384	0	0	0.014212	0	0	0	0.006526	0	0	0.018267	0	0	0	0.007543	0.014603	0
g__Family_XI_unclassified	Inf	0	0	yes	up	0.0005	0.0016	0	0	0	0	0	0	0	0	0	0	0	0.008077	0	0	0	0.030325	0	0	0	0	0	0	0	0.014082	0	0	0	0	0	0	0	0	0	0	0	0	0	0.014398	0	0	0	0
g__Streptococcus	0.8	0.0001	0.0008	yes	up	29.4596	40.766	23.4924	33.5978	90.3512	90.0258	79.5972	3.96063	1.01568	98.3664	80.6071	57.3095	8.99879	88.2768	42.5186	40.8757	0.391159	67.2373	74.758	88.4788	1.87036	11.5059	0.763824	91.9418	46.9162	67.7953	2.03055	91.1751	68.0376	0.356834	91.0417	79.2482	51.6011	35.9064	3.92227	1.98066	88.3226	3.12982	1.90566	2.881	92.7369	1.74245	2.77818	35.6089
g__Prevotella_7	-0.99	0.0001	0.0008	yes	down	0.5432	0.3306	0.6554	0.012395	0	0	0.348902	0	0	0.004439	2.99836	0	0.032209	0.021001	1.40307	1.23639	0	0.01213	0	0	0.027641	0	0	0.049529	7.09699	0.106395	0	0.021749	0.519751	0	0	0	0.010908	0	0.014684	0	0.055442	0	0	0	0	0.013578	0	0
g__Fusobacterium	-0.57	0.0001	0.0008	yes	down	0.2637	0.2007	0.297	0.018592	0.340918	0.046678	0.014273	0.180965	0.024095	0	0.102162	0.052096	0.275018	0.156697	1.85969	1.77172	0	0.162237	0.009397	0.108934	0	0.0187	0.00696	0.021012	0	0.162721	0.201289	0.008365	0.213926	0	0.208442	0	0.176081	0.152025	0.013052	0.118624	0.043455	0.261833	0.13502	0.19869	0.135583	0.245904	0.350467	0.219007
g__Lachnospiraceae_unclassified	-0.94	0.0001	0.0008	yes	down	0.1042	0.065	0.1249	0.14626	0.04757	0.393432	0.068194	0.010299	0.053749	0.016277	0.066486	0.025208	0.037165	0.043617	0.0158	0.059189	0.067608	0.027292	0.050743	0.043	0.075245	0.00748	0.073077	0.096056	0.059957	0.068844	0.008828	0.113762	0.018078	0.005634	0.05211	0.069552	0.107519	0.066511	0.068526	0.010784	0.104891	0.089307	0.0188	0.008639	0.024027	0.288145	0.02738	0.026594
g__Novosphingobium	-1.11	0.0001	0.0008	yes	down	0.095	0.0541	0.1166	0	0	0	0	0	0	0	0	0.075624	0	0	0	0	0	0	0.018794	0	0	1.90549	0	0	0	0	0	0	0	1.76915	0	0.335884	0	0	0	0	0	0	0.174329	0	0	0	0	0
g__Chryseobacterium	-4.34	0.0001	0.0008	yes	down	0.0815	0.006	0.1214	0	0	0.018338	0	0	0	0	0	0	0	0	0	0.011838	0	0	0	0	0	0	0	0	0	0	0.104176	0	0	0	0	0	0	0	0	0	0	0	0	0	0	0	0	0
g__Atopobium	-2.92	0.0001	0.0008	yes	down	0.0573	0.0108	0.0818	0	0.075319	0	0	0.050023	0	0	0	0	0	0	0	0	0	0	0	0	0	0	0	0	0	0.078231	0	0	0	0	0	0	0	0	0	0	0.014984	0	0	0	0	0	0	0
g__Anoxybacillus	-0.45	0.0001	0.0008	yes	down	0.0379	0.0306	0.0418	0	0	0	0	0	0	0	0	0	0.232898	0	0	0	0	0.121299	0	0	0	0	0	0	0	0	0	0	0	0	0	0.01866	0	0	0	0	0	0	0	0	0	0	0	0
g__Hydrogenophaga	-3.13	0.0001	0.0008	yes	down	0.0297	0.0049	0.0428	0	0	0	0	0	0	0.002959	0	0	0.232898	0	0	0	0	0.006065	0	0	0	0	0	0	0.113602	0	0	0	0	0	0	0	0	0	0	0	0	0	0	0	0	0	0	0
g__Paucibacter	-Inf	0.0001	0.0008	yes	down	0.0255	0	0.0389	0	0	0	0	0	0	0	0	0	0	0	0	0	0	0	0	0	0	0	0	0	0	0	0	0	0	0	0	0	0	0	0	0	0	0	0	0	0	0	0	0
g__Halomonas	-6.68	0.0001	0.0008	yes	down	0.0202	0.0003	0.0308	0	0	0	0	0	0	0	0	0	0	0	0	0	0	0	0	0	0	0	0.00696	0	0	0	0	0	0	0	0	0	0	0	0	0	0	0	0	0	0	0	0	0
g__Selenomonadaceae_unclassified	-Inf	0.0001	0.0008	yes	down	0.0194	0	0.0297	0	0	0	0	0	0	0	0	0	0	0	0	0	0	0	0	0	0	0	0	0	0	0	0	0	0	0	0	0	0	0	0	0	0	0	0	0	0	0	0	0
g__Lactococcus	2.58	0.0001	0.0008	yes	up	0.0174	0.0382	0.0064	0	0	0	0	0	0	0	0.426484	0	0	0	0.080581	0.06445	0	0.306279	0	0	0	0	0	0	0	0	0	0	0.046702	0	0	0	0.010908	0.008144	0	0.017973	0	0.022327	0	0.028796	0	0.055819	0.098569	0.089167
g__Schlegelella	0.54	0.0001	0.0008	yes	up	0.0126	0.0159	0.0109	0	0	0.013337	0	0	0	0	0	0.238635	0.089195	0	0.00474	0.003946	0.061169	0.043971	0	0	0	0	0.179211	0	0.023667	0	0.052971	0	0	0	0	0.006786	0	0	0.182735	0.008987	0	0.010149	0	0	0	0.16293	0.009127	0
g__Bacilli_unclassified	-0.76	0.0001	0.0008	yes	down	0.0125	0.0086	0.0146	0	0.00991	0	0.047578	0	0	0	0.032432	0	0.069374	0	0	0	0	0	0	0	0	0	0.050458	0	0.004733	0	0	0	0	0	0.003158	0	0	0	0	0	0	0	0.047855	0	0	0	0	0
g__Butyrivibrio	-Inf	0.0001	0.0008	yes	down	0.0097	0	0.0148	0	0	0	0	0	0	0	0	0	0	0	0	0	0	0	0	0	0	0	0	0	0	0	0	0	0	0	0	0	0	0	0	0	0	0	0	0	0	0	0	0
g__Microscillaceae_unclassified	2.1	0.0001	0.0008	yes	up	0.0088	0.0176	0.0041	0	0	0	0	0	0	0	0	0	0	0	0	0	1.44874	0	0	0	0	0	0	0	0	0	0	0	0	0	0	0	0	0	0	0	0	0	0	0	0	0	0	0
g__Aeriscardovia	-Inf	0.0001	0.0008	yes	down	0.0063	0	0.0096	0	0	0	0	0	0	0	0	0	0	0	0	0	0	0	0	0	0	0	0	0	0	0	0	0	0	0	0	0	0	0	0	0	0	0	0	0	0	0	0	0
g__Dysgonomonas	-Inf	0.0001	0.0008	yes	down	0.0051	0	0.0078	0	0	0	0	0	0	0	0	0	0	0	0	0	0	0	0	0	0	0	0	0	0	0	0	0	0	0	0	0	0	0	0	0	0	0	0	0	0	0	0	0
g__Acidaminococcus	-2.52	0.0001	0.0008	yes	down	0.0045	0.0011	0.0063	0	0	0	0	0	0	0	0	0.005042	0	0	0	0	0	0	0	0	0	0	0	0	0	0	0	0	0	0	0	0	0	0	0	0	0	0	0	0	0	0	0	0
g__Erysipelotrichaceae_unclassified	-1.71	0.0001	0.0008	yes	down	0.0045	0.0018	0.0059	0	0	0.083354	0.004758	0	0.022241	0	0	0	0	0.006462	0	0.006577	0.006439	0	0	0	0	0	0	0	0	0	0	0	0	0	0	0.003393	0	0	0	0	0.002997	0	0	0	0	0	0	0
g__Paeniclostridium	-Inf	0.0001	0.0008	yes	down	0.0031	0	0.0048	0	0	0	0	0	0	0	0	0	0	0	0	0	0	0	0	0	0	0	0	0	0	0	0	0	0	0	0	0	0	0	0	0	0	0	0	0	0	0	0	0
g__Rhodoferax	-Inf	0.0001	0.0008	yes	down	0.0026	0	0.004	0	0	0	0	0	0	0	0	0	0	0	0	0	0	0	0	0	0	0	0	0	0	0	0	0	0	0	0	0	0	0	0	0	0	0	0	0	0	0	0	0
g__Marinifilum	-Inf	0.0001	0.0008	yes	down	0.0024	0	0.0037	0	0	0	0	0	0	0	0	0	0	0	0	0	0	0	0	0	0	0	0	0	0	0	0	0	0	0	0	0	0	0	0	0	0	0	0	0	0	0	0	0
g__Lactovum	-Inf	0.0001	0.0008	yes	down	0.0022	0	0.0034	0	0	0	0	0	0	0	0	0	0	0	0	0	0	0	0	0	0	0	0	0	0	0	0	0	0	0	0	0	0	0	0	0	0	0	0	0	0	0	0	0
g__CAG-873	-Inf	0.0001	0.0008	yes	down	0.0019	0	0.0029	0	0	0	0	0	0	0	0	0	0	0	0	0	0	0	0	0	0	0	0	0	0	0	0	0	0	0	0	0	0	0	0	0	0	0	0	0	0	0	0	0
g__Luteolibacter	-Inf	0.0001	0.0008	yes	down	0.0018	0	0.0027	0	0	0	0	0	0	0	0	0	0	0	0	0	0	0	0	0	0	0	0	0	0	0	0	0	0	0	0	0	0	0	0	0	0	0	0	0	0	0	0	0
g__Aneurinibacillus	Inf	0.0001	0.0008	yes	up	0.0017	0.005	0	0.042143	0	0	0	0	0	0	0	0.015125	0	0	0	0	0	0	0	0	0	0	0	0	0	0	0	0	0	0	0	0	0.004675	0.019003	0	0	0	0	0	0	0	0	0	0.012515
g__Rhizorhapis	-Inf	0.0001	0.0008	yes	down	0.0017	0	0.0026	0	0	0	0	0	0	0	0	0	0	0	0	0	0	0	0	0	0	0	0	0	0	0	0	0	0	0	0	0	0	0	0	0	0	0	0	0	0	0	0	0
g__Extibacter	-Inf	0.0001	0.0008	yes	down	0.0017	0	0.0026	0	0	0	0	0	0	0	0	0	0	0	0	0	0	0	0	0	0	0	0	0	0	0	0	0	0	0	0	0	0	0	0	0	0	0	0	0	0	0	0	0
g__Cerasibacillus	Inf	0.0001	0.0008	yes	up	0.0016	0.0048	0	0	0	0	0	0	0	0	0	0	0	0.030693	0	0	0	0.089458	0	0	0	0	0	0	0	0.04381	0	0	0	0	0	0	0	0	0	0	0	0	0	0.031675	0	0	0	0
g__C39	-Inf	0.0001	0.0008	yes	down	0.0016	0	0.0024	0	0	0	0	0	0	0	0	0	0	0	0	0	0	0	0	0	0	0	0	0	0	0	0	0	0	0	0	0	0	0	0	0	0	0	0	0	0	0	0	0
g__Candidatus_Planktoluna	-Inf	0.0001	0.0008	yes	down	0.0014	0	0.0021	0	0	0	0	0	0	0	0	0	0	0	0	0	0	0	0	0	0	0	0	0	0	0	0	0	0	0	0	0	0	0	0	0	0	0	0	0	0	0	0	0
g__Paenibacillus	5.04	0.0001	0.0008	yes	up	0.0012	0.0033	0.0001	0	0	0	0	0	0	0	0	0	0	0.006462	0	0	0	0.003032	0	0	0	0	0.066117	0	0.039445	0	0	0	0	0	0	0	0	0	0	0.017973	0.023975	0	0	0	0	0	0	0
g__Thermodesulfovibrionia_unclassified	-Inf	0.0001	0.0008	yes	down	0.001	0	0.0015	0	0	0	0	0	0	0	0	0	0	0	0	0	0	0	0	0	0	0	0	0	0	0	0	0	0	0	0	0	0	0	0	0	0	0	0	0	0	0	0	0
g__Acinetobacter	0.01	0.0002	0.0016	yes	up	0.5008	0.5026	0.4998	0.022311	0	0.04001	0.114186	0.045609	0	0	0.011351	0.425174	0.04212	0.033924	0.0158	0.021045	1.27328	0.327506	0.016914	0.0473	0.01382	0.562859	0.0087	0	0.058379	0	0.566787	0.011711	0.59809	8.58468	0.055269	0.617483	0.010908	0.009502	0.33447	0.012581	0.055442	0	0.017091	0	0	0.021121	1.81257	0.012515
g__Rodentibacter	-0.21	0.0002	0.0016	yes	down	0.0318	0.0289	0.0334	0	0	0	0	0	0	0	0	0	0	0	0	0	0	0	0	0	0	0	0	0	0	0	0	0	0	0	0	0.016964	0	0.008144	0	0	0	0	0	0	0	0	0	0
g__Aggregatibacter	-4.33	0.0002	0.0016	yes	down	0.027	0.002	0.0402	0	0	0	0	0	0	0	0	0	0	0	0	0	0	0	0	0	0	0	0	0.019511	0	0	0	0.006692	0.009039	0	0	0	0	0	0	0	0	0	0	0	0	0.01056	0.005476	0
g__Peptostreptococcus	-6.08	0.0002	0.0016	yes	down	0.0223	0.0005	0.0339	0	0	0	0	0	0	0	0	0	0	0	0	0.006577	0	0	0	0	0.007678	0	0	0	0	0	0	0	0	0	0	0	0	0	0	0	0.014984	0	0	0	0	0	0	0
g__Kocuria	-5.47	0.0002	0.0016	yes	down	0.0146	0.0005	0.0221	0	0	0	0	0	0	0	0.00973	0.028569	0	0	0	0	0	0	0	0	0	0	0	0	0	0	0	0	0	0	0	0	0	0	0	0	0	0	0	0	0	0	0	0
g__Salinivibrio	-Inf	0.0002	0.0016	yes	down	0.0058	0	0.0089	0	0	0	0	0	0	0	0	0	0	0	0	0	0	0	0	0	0	0	0	0	0	0	0	0	0	0	0	0	0	0	0	0	0	0	0	0	0	0	0	0
g__Bacteroidota_unclassified	-4.05	0.0002	0.0016	yes	down	0.0056	0.0005	0.0083	0	0	0	0	0	0	0	0	0	0	0.003231	0	0	0	0	0.005638	0.007167	0	0	0.00522	0	0.004733	0.009388	0	0	0	0	0	0.003393	0	0	0	0	0	0	0	0	0	0	0	0
g__Photobacterium	Inf	0.0002	0.0016	yes	up	0.003	0.0088	0	0	0	0	0	0	0	0	0	0	0	0	0	0	0	0	0	0	0	0	0	0	0	0	0	0	0	0	0	0	0	0	0	0	0	0	0	0	0	0	0	0
g__Holosporaceae_unclassified	-Inf	0.0002	0.0016	yes	down	0.0009	0	0.0013	0	0	0	0	0	0	0	0	0	0	0	0	0	0	0	0	0	0	0	0	0	0	0	0	0	0	0	0	0	0	0	0	0	0	0	0	0	0	0	0	0
g__Candidatus_Koribacter	Inf	0.0002	0.0016	yes	up	0.0005	0.0013	0	0	0	0.013337	0.014273	0	0	0	0.014595	0.016805	0	0	0	0	0	0	0	0	0	0	0	0	0	0	0	0	0	0	0	0	0	0	0.008158	0	0	0	0	0	0	0	0	0
g__Parvimonas	-Inf	0.0003	0.0023	yes	down	0.0868	0	0.1326	0	0	0	0	0	0	0	0	0	0	0	0	0	0	0	0	0	0	0	0	0	0	0	0	0	0	0	0	0	0	0	0	0	0	0	0	0	0	0	0	0
g__Alphaproteobacteria_unclassified	-3.13	0.0003	0.0023	yes	down	0.0455	0.0075	0.0656	0.008676	0	0	0	0	0	0	0	0.005042	0.024776	0	0	0	0	0.015162	0	0.018633	0	0	0	0	0	0	0	0	0.021091	0	0	0.150978	0	0.009502	0.004895	0	0.007492	0	0	0	0.01373	0	0	0
g__hgcI_clade	-8.37	0.0003	0.0023	yes	down	0.0217	0.0001	0.033	0	0	0	0	0	0	0	0	0	0	0	0	0	0	0	0	0	0	0	0	0	0	0	0	0	0	0	0	0	0	0	0	0	0	0	0	0	0	0	0	0
g__Polynucleobacter	-6.66	0.0003	0.0023	yes	down	0.0133	0.0002	0.0202	0	0	0	0	0	0	0	0	0	0	0	0	0	0	0	0	0	0	0	0	0	0	0	0	0	0	0	0	0	0	0	0	0	0	0	0	0	0	0	0	0
g__Variovorax	-5.85	0.0003	0.0023	yes	down	0.0114	0.0003	0.0173	0	0	0	0	0	0	0	0	0	0	0	0	0	0	0	0	0	0	0	0.00696	0	0	0	0	0	0	0	0	0	0	0	0	0	0	0	0	0	0	0	0	0
g__Rhodospirillales_unclassified	-5.66	0.0003	0.0023	yes	down	0.0067	0.0002	0.0101	0	0	0	0	0	0	0	0	0	0	0	0	0	0	0	0	0	0	0	0	0	0	0	0	0	0	0	0	0	0	0	0	0	0	0	0	0	0	0	0	0
g__Subgroup_10	1.39	0.0003	0.0023	yes	up	0.0053	0.0089	0.0034	0	0	0	0	0	0	0	0	0	0.830009	0	0	0	0	0	0	0	0	0	0	0	0	0	0	0	0	0	0	0	0	0	0	0	0	0	0	0	0	0	0	0
g__Pseudoalteromonas	-Inf	0.0003	0.0023	yes	down	0.0044	0	0.0067	0	0	0	0	0	0	0	0	0	0	0	0	0	0	0	0	0	0	0	0	0	0	0	0	0	0	0	0	0	0	0	0	0	0	0	0	0	0	0	0	0
g__Pseudarcicella	-Inf	0.0003	0.0023	yes	down	0.0027	0	0.0041	0	0	0	0	0	0	0	0	0	0	0	0	0	0	0	0	0	0	0	0	0	0	0	0	0	0	0	0	0	0	0	0	0	0	0	0	0	0	0	0	0
g__Legionella	-4.52	0.0003	0.0023	yes	down	0.0015	0.0001	0.0023	0	0	0	0	0	0	0	0	0	0	0	0	0	0	0	0	0	0	0	0	0	0	0	0	0	0	0	0	0	0	0	0	0	0	0	0	0	0	0	0	0
g__Candidatus_Planktophila	-Inf	0.0003	0.0023	yes	down	0.0015	0	0.0023	0	0	0	0	0	0	0	0	0	0	0	0	0	0	0	0	0	0	0	0	0	0	0	0	0	0	0	0	0	0	0	0	0	0	0	0	0	0	0	0	0
g__Rhodobacteraceae_unclassified	-2.74	0.0003	0.0023	yes	down	0.0014	0.0003	0.002	0	0	0	0	0	0	0	0	0	0	0	0	0	0	0	0	0	0	0	0	0	0	0	0	0	0	0	0	0	0	0	0	0	0	0	0	0	0	0	0	0
g__Coprobacillus	-Inf	0.0003	0.0023	yes	down	0.001	0	0.0015	0	0	0	0	0	0	0	0	0	0	0	0	0	0	0	0	0	0	0	0	0	0	0	0	0	0	0	0	0	0	0	0	0	0	0	0	0	0	0	0	0
g__Brachybacterium	-Inf	0.0004	0.0029	yes	down	0.0141	0	0.0216	0	0	0	0	0	0	0	0	0	0	0	0	0	0	0	0	0	0	0	0	0	0	0	0	0	0	0	0	0	0	0	0	0	0	0	0	0	0	0	0	0
g__Vulcaniibacterium	-3.82	0.0004	0.0029	yes	down	0.0086	0.0009	0.0127	0	0	0	0	0	0	0	0	0	0	0	0	0	0	0	0	0	0	0	0	0	0	0	0	0	0	0	0	0	0	0	0	0	0	0	0	0	0	0	0	0
g__UCG-010_unclassified	-3.05	0.0004	0.0029	yes	down	0.004	0.0007	0.0058	0	0	0	0	0	0	0	0	0	0	0	0	0	0	0	0	0	0	0	0	0	0	0	0	0	0	0	0	0	0	0	0.008158	0	0.002997	0	0	0	0	0	0.007301	0
g__Pseudorhodobacter	-Inf	0.0004	0.0029	yes	down	0.0015	0	0.0024	0	0	0	0	0	0	0	0	0	0	0	0	0	0	0	0	0	0	0	0	0	0	0	0	0	0	0	0	0	0	0	0	0	0	0	0	0	0	0	0	0
g__Clostridium_sensu_stricto_6	-Inf	0.0004	0.0029	yes	down	0.0012	0	0.0018	0	0	0	0	0	0	0	0	0	0	0	0	0	0	0	0	0	0	0	0	0	0	0	0	0	0	0	0	0	0	0	0	0	0	0	0	0	0	0	0	0
g__Candidatus_Methylopumilus	-Inf	0.0004	0.0029	yes	down	0.0011	0	0.0016	0	0	0	0	0	0	0	0	0	0	0	0	0	0	0	0	0	0	0	0	0	0	0	0	0	0	0	0	0	0	0	0	0	0	0	0	0	0	0	0	0
g__UCG-003	-2.58	0.0004	0.0029	yes	down	0.0009	0.0002	0.0012	0	0	0	0	0	0	0	0	0	0	0	0	0.003946	0	0	0	0	0	0	0	0	0	0	0	0	0	0	0.003158	0	0	0	0	0	0	0	0	0	0.005149	0	0	0
g__Psychrobacter	-5.73	0.0005	0.0036	yes	down	0.0703	0.002	0.1063	0	0	0	0	0	0	0	0	0	0	0	0.037921	0.053928	0	0	0	0	0	0	0	0	0	0	0	0	0	0	0	0	0	0.032577	0	0	0	0	0	0	0	0	0	0
g__Catonella	-3.64	0.0005	0.0036	yes	down	0.0153	0.0018	0.0225	0	0	0	0	0	0	0	0	0	0	0	0.01896	0.031567	0	0	0	0	0	0	0	0	0	0	0	0	0	0	0	0	0	0	0	0	0	0	0	0	0	0	0	0
g__Gemmataceae_unclassified	-5.66	0.0005	0.0036	yes	down	0.0067	0.0002	0.0101	0	0	0	0	0	0	0	0	0	0	0	0	0	0	0	0	0	0	0	0	0.007504	0	0	0	0.006692	0	0	0	0	0	0	0.006526	0	0	0	0	0	0	0	0	0
g__Mordavella	Inf	0.0005	0.0036	yes	up	0.0004	0.001	0	0	0.015857	0	0	0.010299	0	0	0	0	0	0	0	0	0	0	0	0	0	0	0	0	0	0	0.007063	0	0	0	0	0	0	0	0	0.008987	0	0.008119	0.006836	0	0	0	0	0
g__Undibacterium	-2.14	0.0006	0.0041	yes	down	0.0419	0.013	0.0572	0.003718	0.015857	0	0	0	0	0.017756	0.006486	0	0.203166	0	0	0	0	0	0	0	0	0	0	0	0	0	0	0	0.009039	0	0	0.408828	0	0	0.530257	0	0.005994	0	0	0	0	0	0	0
g__Centipeda	-5.18	0.0006	0.0041	yes	down	0.012	0.0005	0.0181	0	0	0	0	0	0	0	0	0	0	0	0	0	0	0	0	0	0	0	0	0	0	0	0	0	0	0	0	0	0	0	0	0	0	0	0	0	0	0	0	0
g__Prevotellaceae_UCG-001	-2.34	0.0006	0.0041	yes	down	0.0103	0.0028	0.0142	0.017353	0	0	0.006344	0	0	0.004439	0.021081	0.015125	0	0	0	0.007892	0	0.007581	0	0.0043	0	0	0	0.006003	0.011045	0	0.014126	0	0	0	0	0	0	0	0.017947	0	0	0.006089	0	0	0	0.012069	0	0
g__Renibacterium	-Inf	0.0006	0.0041	yes	down	0.0063	0	0.0096	0	0	0	0	0	0	0	0	0	0	0	0	0	0	0	0	0	0	0	0	0	0	0	0	0	0	0	0	0	0	0	0	0	0	0	0	0	0	0	0	0
g__Ferrovibrionales_unclassified	-Inf	0.0006	0.0041	yes	down	0.0024	0	0.0037	0	0	0	0	0	0	0	0	0	0	0	0	0	0	0	0	0	0	0	0	0	0	0	0	0	0	0	0	0	0	0	0	0	0	0	0	0	0	0	0	0
g__Saccharofermentans	-Inf	0.0006	0.0041	yes	down	0.0017	0	0.0026	0	0	0	0	0	0	0	0	0	0	0	0	0	0	0	0	0	0	0	0	0	0	0	0	0	0	0	0	0	0	0	0	0	0	0	0	0	0	0	0	0
g__Bradymonadales_unclassified	-Inf	0.0006	0.0041	yes	down	0.0013	0	0.002	0	0	0	0	0	0	0	0	0	0	0	0	0	0	0	0	0	0	0	0	0	0	0	0	0	0	0	0	0	0	0	0	0	0	0	0	0	0	0	0	0
g__p-2534-18B5_gut_group_unclassified	-Inf	0.0006	0.0041	yes	down	0.0005	0	0.0008	0	0	0	0	0	0	0	0	0	0	0	0	0	0	0	0	0	0	0	0	0	0	0	0	0	0	0	0	0	0	0	0	0	0	0	0	0	0	0	0	0
g__Peptococcus	-9.4	0.0007	0.0048	yes	down	0.0444	0.0001	0.0677	0	0	0	0	0	0	0	0	0	0	0	0	0	0	0	0	0	0	0	0	0	0	0	0	0	0	0	0	0.005089	0	0	0	0	0	0	0	0	0	0	0	0
g__Candidatus_Aquiluna	-3.94	0.0007	0.0048	yes	down	0.0031	0.0003	0.0046	0	0	0	0	0	0	0	0	0	0	0	0	0	0	0	0	0	0	0	0	0	0	0	0	0	0	0	0	0	0	0	0	0	0	0	0	0	0	0	0	0
g__Elsterales_unclassified	Inf	0.0007	0.0048	yes	up	0.0003	0.0008	0	0	0	0	0	0	0	0	0	0	0	0	0	0	0	0	0	0	0	0	0	0	0	0	0	0	0	0	0	0	0	0	0.003263	0	0.005994	0	0	0	0	0	0	0
g__Elizabethkingia	-4.61	0.0008	0.0053	yes	down	0.013	0.0008	0.0195	0	0	0	0	0	0	0	0	0	0	0	0	0	0	0	0	0	0	0	0	0	0	0	0	0	0	0	0	0	0	0	0	0	0	0	0	0	0	0	0	0
g__Gimesiaceae_unclassified	-Inf	0.0008	0.0053	yes	down	0.0042	0	0.0064	0	0	0	0	0	0	0	0	0	0	0	0	0	0	0	0	0	0	0	0	0	0	0	0	0	0	0	0	0	0	0	0	0	0	0	0	0	0	0	0	0
g__Christensenellaceae_unclassified	-3.7	0.0008	0.0053	yes	down	0.0026	0.0003	0.0039	0	0	0	0	0	0	0	0	0	0	0	0.00316	0	0	0.007581	0	0	0	0	0	0.003002	0	0	0	0.008365	0	0	0.003158	0	0	0	0	0	0	0	0	0	0	0	0	0
g__Succinivibrio	-Inf	0.0008	0.0053	yes	down	0.0004	0	0.0006	0	0	0	0	0	0	0	0	0	0	0	0	0	0	0	0	0	0	0	0	0	0	0	0	0	0	0	0	0	0	0	0	0	0	0	0	0	0	0	0	0
g__Methyloversatilis	-1.44	0.0009	0.0059	yes	down	2.8176	1.3271	3.6042	0.758571	0.055498	0.178378	1.08001	0.036781	0.596805	0.041431	0.434592	2.73086	4.39533	0.483014	0.091642	0.145999	2.99084	5.17945	2.84163	0.186335	0.122848	3.68383	2.94916	0.070541	0.444942	0.14551	2.59204	0.0619	0.268161	7.77148	0.189493	0.600519	0.056097	0.390922	5.09373	0.109637	0.466015	0.111634	0.543497	0.021597	0.391302	1.73792	8.55724	0.389519
g__Odoribacter	-1.79	0.0009	0.0059	yes	down	0.013	0.005	0.0173	0.013634	0.003964	0	0.011101	0.004414	0	0	0.011351	0	0.007433	0	0.01422	0.017099	0	0.01213	0	0	0.004607	0	0	0	0	0.004694	0	0	0.006026	0	0	0	0.003116	0	0	0	0	0.006089	0	0	0.018879	0.003017	0.003651	0.020336
g__Intestinimonas	0.09	0.0009	0.0059	yes	up	0.0106	0.011	0.0103	0.009916	0	0	0	0	0.033362	0	0	0	0	0	0.01738	0.010522	0.064388	0	0.041346	0	0	0.048619	0.062637	0	0.156203	0	0	0.011711	0	0.060098	0	0.062766	0	0.031219	0	0	0	0.030446	0.005127	0	0.012014	0	0	0
g__Haliangium	1.2	0.0009	0.0059	yes	up	0.0014	0.0023	0.001	0	0	0	0	0	0	0	0	0.22015	0	0	0	0	0	0	0	0	0	0	0	0	0	0	0	0	0	0	0	0	0	0	0	0	0	0	0	0	0	0	0	0
g__Cyanobium_PCC-6307	-Inf	0.001	0.0065	yes	down	0.0007	0	0.0011	0.002479	0	0	0	0	0	0	0	0	0	0	0	0	0	0	0	0	0	0	0	0	0	0	0	0	0	0	0	0	0	0	0	0	0	0	0	0	0	0	0	0
g__Lachnospiraceae_NK3A20_group	-Inf	0.0011	0.007	yes	down	0.007	0	0.0107	0	0	0	0	0	0	0	0	0	0	0	0	0	0	0	0	0	0	0	0	0	0	0	0	0	0	0	0	0	0	0	0	0	0	0	0	0	0	0	0	0
g__Dongia	-3.37	0.0011	0.007	yes	down	0.0021	0.0003	0.0031	0	0	0	0	0	0	0	0	0	0	0.003231	0	0	0	0	0	0	0	0	0	0	0	0.004694	0	0	0	0	0	0	0	0	0	0	0	0.006089	0	0.011518	0	0	0	0
g__Candidatus_Hepatoplasma	-Inf	0.0011	0.007	yes	down	0.0013	0	0.002	0	0	0	0	0	0	0	0	0	0	0	0	0	0	0	0	0	0	0	0	0	0	0	0	0	0	0	0	0	0	0	0	0	0	0	0	0	0	0	0	0
g__Sulfurifustis	-Inf	0.0011	0.007	yes	down	0.0012	0	0.0018	0	0	0	0	0	0	0	0	0	0	0	0	0	0	0	0	0	0	0	0	0	0	0	0	0	0	0	0	0	0	0	0	0	0	0	0	0	0	0	0	0
g__Chlamydiales_unclassified	-Inf	0.0011	0.007	yes	down	0.001	0	0.0016	0	0	0	0	0	0	0	0	0	0	0	0	0	0	0	0	0	0	0	0	0	0	0	0	0	0	0	0	0	0	0	0	0	0	0	0	0	0	0	0	0
g__Anaerorhabdus]_furcosa_group	-Inf	0.0011	0.007	yes	down	0.0005	0	0.0008	0	0	0	0	0	0	0	0	0	0	0	0	0	0	0	0	0	0	0	0	0	0	0	0	0	0	0	0	0	0	0	0	0	0	0	0	0	0	0	0	0
g__Ruminococcaceae_unclassified	-0.89	0.0012	0.0076	yes	down	0.0284	0.0182	0.0338	0	0	0	0.003172	0.005885	0.046336	0	0.014595	0	0	0	0.00948	0.007892	0.11268	0	0.065778	0.0043	0.009214	0.078538	0.132234	0.004503	0	0.003129	0	0	0	0.120197	0.009475	0.07973	0	0.005429	0.016316	0	0.020978	0.004059	0.006836	0.004319	0.005149	0.007543	0.007301	0
g__Gemmata	-2.94	0.0012	0.0076	yes	down	0.0016	0.0003	0.0023	0	0	0	0	0	0	0	0	0	0	0	0	0	0	0	0	0	0	0	0	0	0	0	0	0	0	0	0	0	0	0	0	0	0	0	0	0	0	0	0	0
g__Catenisphaera	-2.81	0.0012	0.0076	yes	down	0.0005	0.0001	0.0007	0	0	0	0	0	0	0	0	0	0	0	0	0	0	0	0	0	0	0	0	0	0	0	0	0	0	0	0	0	0	0	0	0	0	0	0	0	0	0	0	0
g__Granulicatella	0.15	0.0013	0.0081	yes	up	0.3718	0.3972	0.3584	0	0	0	0	0	0	0	0.016216	0	0	0.045232	9.21157	8.67838	0	0	0	1.14667	0.015356	0	0.027839	0	0.041023	1.41286	0	0.011711	0	0	0	0.010178	0	0.050223	0	0.043136	0	0	0	0	0.037757	0.009052	0.014603	0
g__Oscillospira	-0.95	0.0013	0.0081	yes	down	0.0022	0.0014	0.0027	0	0	0	0	0	0.009267	0	0	0	0	0	0	0	0	0	0	0	0	0.00561	0	0	0	0	0	0	0	0.018781	0	0	0	0	0	0	0	0	0	0	0	0	0	0
g__Gracilibacteria_unclassified	-Inf	0.0015	0.0093	yes	down	0.0043	0	0.0066	0	0	0	0	0	0	0	0	0	0	0	0	0	0	0	0	0	0	0	0	0	0	0	0	0	0	0	0	0	0	0	0	0	0	0	0	0	0	0	0	0
g__Phascolarctobacterium	0.32	0.0016	0.0098	yes	up	0.0382	0.0438	0.0352	0.035945	0.124871	0.036676	0.026961	0.07062	0.155688	0	0.032432	0.026888	0.032209	0.051694	0.031601	0.047351	0.014487	0.039422	0	0.032967	0.109028	0	0.026099	0.093054	0.107291	0.062585	0.019423	0.150567	0.019585	0.016903	0.022107	0.015267	0.015582	0.047508	0.050578	0.017973	0.029969	0.032475	0.017091	0.038874	0.02746	0.036207	0.052935	0.032851
g__Mycobacterium	-1.15	0.0016	0.0098	yes	down	0.0196	0.0109	0.0242	0	0.003964	0	0	0	0	0	0	0	0.012388	0	0	0	0	0.056101	0	0.005733	0	0	0	0	0	0	0	0	0.013559	0	0	0	0	0.010859	0	0	0	0	0	0	0	0	0	0
g__Eubacterium]_xylanophilum_group	1.06	0.0016	0.0098	yes	up	0.0062	0.0094	0.0045	0.035945	0.019821	0	0	0	0	0	0.014595	0.015125	0	0.016154	0.0158	0.034198	0	0.006065	0	0	0	0	0	0.025515	0.028401	0.018776	0.017657	0.030113	0	0	0	0	0.012466	0.020361	0	0.021568	0	0.032475	0	0	0.020595	0	0.021904	0
g__Pseudohongiella	-2.12	0.0017	0.0104	yes	down	0.001	0.0003	0.0013	0	0	0	0	0	0	0	0	0	0	0	0	0	0	0	0	0	0	0.031789	0	0	0	0	0	0	0	0	0	0	0	0	0	0	0	0	0	0	0	0	0	0
g__Saccharimonadales_unclassified	-0.33	0.0018	0.011	yes	down	0.0295	0.0253	0.0317	0	0	0	0	0	0	0	0	0	0	0	0	0	0	0	0	0	0.007678	0	0	0	0	0	0	0	0	0	0	0	0	0	0.004895	0	0	0	0	0	0	0	0	0
g__Actinobacillus	-1.21	0.0019	0.0114	yes	down	0.0915	0.0491	0.1139	0	0	0	0	0	0	0	0	0.010083	0	0	0	0	0	0	0	0	0.019963	0	0	0	0	0	0.019423	0	0	0	0	0	0	0	0.022842	0	0	0	0	0	0	0.019612	0	0
g__Subgroup_17_unclassified	0.57	0.0019	0.0114	yes	up	0.0034	0.0043	0.0029	0	0	0	0	0	0	0	0	0	0	0	0	0	0	0	0	0	0	0	0	0	0.400764	0	0	0	0	0	0	0	0	0	0	0	0	0	0	0	0	0	0	0
g__MB-A2-108_unclassified	Inf	0.0019	0.0114	yes	up	0.0011	0.0032	0	0	0	0	0	0.004414	0	0	0	0.218469	0	0.004846	0	0	0	0	0	0	0	0	0	0	0	0	0	0	0	0	0	0	0	0.024433	0	0	0	0	0	0	0	0	0	0.015643
g__Pediococcus	Inf	0.0019	0.0114	yes	up	0.0001	0.0003	0	0	0	0	0	0	0	0	0	0	0	0	0	0	0	0	0	0	0	0	0	0	0	0	0	0	0	0	0	0	0	0	0	0	0	0	0	0.007199	0	0	0	0
g__UCG-002	-1.8	0.002	0.0117	yes	down	0.0631	0.024	0.0837	0.044622	0	0.008335	0.017445	0	0.035215	0	0.042162	0.018486	0.022299	0.004846	0.00474	0.005261	0.077266	0.021227	0.06014	0.0043	0.03839	0.097238	0.078296	0.073543	0.006311	0.010952	0.017657	0.023422	0	0.033805	0	0.035624	0.046747	0.016288	0.022842	0	0.016483	0	0.088874	0.023036	0.012014	0.019612	0.021904	0.04693
g__Alkanindiges	-Inf	0.002	0.0117	yes	down	0.0279	0	0.0427	0	0	0	0	0	0	0	0	0	0	0	0	0	0	0	0	0	0	0	0	0	0	0	0	0	0	0	0	0	0	0	0	0	0	0	0	0	0	0	0	0
g__Brevibacillus	2.43	0.002	0.0117	yes	up	0.0126	0.0269	0.005	0	0	0	0	0	0	0.007398	0	0.015125	0	0	0	0	0	0	0.048864	0	0	0	0.243588	0.010506	0.132536	0	0	0	0	0	0	0	0	0	0.262681	0	0	0	0	0	0	0.060345	0	0
g__p-251-o5_unclassified	-Inf	0.002	0.0117	yes	down	0.0036	0	0.0055	0	0	0	0	0	0	0	0	0	0	0	0	0	0	0	0	0	0	0	0	0	0	0	0	0	0	0	0	0	0	0	0	0	0	0	0	0	0	0	0	0
g__Altererythrobacter	-Inf	0.002	0.0117	yes	down	0.0013	0	0.002	0	0	0	0	0	0	0	0	0	0	0	0	0	0	0	0	0	0	0	0	0	0	0	0	0	0	0	0	0	0	0	0	0	0	0	0	0	0	0	0	0
g__OM43_clade	-Inf	0.002	0.0117	yes	down	0.0011	0	0.0017	0	0	0	0	0	0	0	0	0	0	0	0	0	0	0	0	0	0	0	0	0	0	0	0	0	0	0	0	0	0	0	0	0	0	0	0	0	0	0	0	0
g__Flavonifractor	1.17	0.0021	0.0123	yes	up	0.0056	0.0088	0.0039	0.013634	0.007928	0.01167	0	0	0	0	0.011351	0	0	0.011308	0.00632	0.005261	0.009658	0	0	0	0.016892	0.01496	0	0.007504	0	0	0.005297	0.018403	0	0	0.05211	0	0	0	0.02121	0	0.016483	0.022327	0.010255	0.017277	0	0.003017	0.025555	0
g__Holdemanella	-0.17	0.0022	0.0128	yes	down	0.0069	0.0064	0.0072	0.071891	0	0	0.004758	0	0	0	0	0	0	0	0.00948	0.006577	0.041852	0	0.031949	0.007167	0	0.035529	0.036538	0.009005	0	0	0	0	0	0	0	0	0.007791	0	0	0	0	0	0	0.007199	0	0	0.007301	0
g__KD4-96_unclassified	0.86	0.0024	0.0139	yes	up	0.0014	0.002	0.0011	0	0	0	0	0	0	0	0	0	0	0	0	0	0	0	0	0	0	0	0	0	0	0	0	0	0	0	0	0	0	0	0	0	0	0	0	0	0	0	0	0
g__Aquabacterium	-1.07	0.0025	0.0143	yes	down	0.9845	0.5728	1.2018	0.669327	0.011892	0.020005	0.009516	0.025011	0.24836	0.005919	0.124864	0.833543	0.830009	0.277854	0.077421	0.08418	3.35946	1.00375	0.652145	0.094601	0.023034	3.14902	0.109615	0.028517	0.025245	0.02034	2.14532	0.011711	0.061767	16.4989	0.041057	0.237493	0.02649	0.286405	1.0393	0.088069	0.032966	0.081189	0.097419	0	0.127002	0.256464	5.14931	0.226828
g__Peptococcaceae_unclassified	1.28	0.0025	0.0143	yes	up	0.0031	0.0051	0.0021	0	0.003964	0	0	0	0	0	0.003243	0	0	0	0	0	0.392769	0	0	0	0	0	0	0	0	0	0.007063	0	0	0	0	0	0	0	0	0	0.002997	0	0	0	0	0	0.003651	0
g__Subgroup_2_unclassified	4.13	0.0025	0.0143	yes	up	0.0014	0.0035	0.0002	0.035945	0	0.056681	0	0.008828	0	0	0	0.105873	0	0	0	0	0	0	0	0	0	0	0	0	0	0	0	0	0	0	0	0	0	0	0.034263	0	0	0	0	0	0	0	0	0
g__Acidothermus	2.87	0.0025	0.0143	yes	up	0.0009	0.0022	0.0003	0.017353	0	0.02834	0	0	0	0	0	0.036972	0	0	0	0	0	0	0	0	0	0	0	0	0	0	0	0	0	0	0	0	0	0	0.019579	0	0.005994	0	0	0	0	0	0	0
g__Peptoniphilus	-1.72	0.0026	0.0148	yes	down	0.029	0.0116	0.0382	0	0	0	0	0	0	0	1.01026	0	0	0	0.00474	0	0	0	0	0	0	0	0	0	0	0	0	0	0.03465	0	0	0	0	0	0	0	0	0	0	0	0	0.006034	0.007301	0.007822
g__Mycoplasmataceae_unclassified	-Inf	0.0028	0.0156	yes	down	0.0031	0	0.0048	0	0	0	0	0	0	0	0	0	0	0	0	0	0	0	0	0	0	0	0	0	0	0	0	0	0	0	0	0	0	0	0	0	0	0	0	0	0	0	0	0
g__Saccharimonadaceae_unclassified	-Inf	0.0028	0.0156	yes	down	0.0029	0	0.0045	0	0	0	0	0	0	0	0	0	0	0	0	0	0	0	0	0	0	0	0	0	0	0	0	0	0	0	0	0	0	0	0	0	0	0	0	0	0	0	0	0
g__Ruminococcus]_gauvreauii_group	-Inf	0.0028	0.0156	yes	down	0.0011	0	0.0017	0	0	0	0	0	0	0	0	0	0	0	0	0	0	0	0	0	0	0	0	0	0	0	0	0	0	0	0	0	0	0	0	0	0	0	0	0	0	0	0	0
g__Roseobacter	-Inf	0.0028	0.0156	yes	down	0.0006	0	0.001	0	0	0	0	0	0	0	0	0	0	0	0	0	0	0	0	0	0	0	0	0	0	0	0	0	0	0	0	0	0	0	0	0	0	0	0	0	0	0	0	0
g__CCD24_unclassified	-Inf	0.0028	0.0156	yes	down	0.0006	0	0.0009	0	0	0	0	0	0	0	0	0	0	0	0	0	0	0	0	0	0	0	0	0	0	0	0	0	0	0	0	0	0	0	0	0	0	0	0	0	0	0	0	0
g__Simkaniaceae_unclassified	-Inf	0.0028	0.0156	yes	down	0.0005	0	0.0008	0	0	0	0	0	0	0	0	0	0	0	0	0	0	0	0	0	0	0	0	0	0	0	0	0	0	0	0	0	0	0	0	0	0	0	0	0	0	0	0	0
g__Eubacterium]_ruminantium_group	-1.34	0.003	0.0166	yes	down	0.0034	0.0017	0.0043	0.012395	0	0.013337	0	0	0	0	0	0.010083	0	0.011308	0	0	0.006439	0	0	0	0	0	0.00348	0	0	0.007823	0.015891	0	0	0	0	0.006786	0	0	0	0	0	0	0	0	0	0	0	0
g__Aurantimicrobium	-2.5	0.0036	0.0199	yes	down	0.0013	0.0003	0.0017	0	0	0	0	0	0	0	0	0	0	0	0	0	0	0	0	0.007167	0	0	0	0	0	0	0	0	0	0	0	0	0	0	0	0	0	0	0	0	0	0	0	0
g__Thermus	Inf	0.0038	0.0208	yes	up	0.0014	0.0041	0	0	0	0	0	0	0	0	0	0	0	0	0	0	0	0	0	0	0	0	0	0	0	0	0	0	0	0	0	0	0	0	0	0	0	0	0	0.005759	0	0	0	0
g__Rubritepida	-Inf	0.0039	0.0208	yes	down	0.0134	0	0.0204	0	0	0	0	0	0	0	0	0	0	0	0	0	0	0	0	0	0	0	0	0	0	0	0	0	0	0	0	0	0	0	0	0	0	0	0	0	0	0	0	0
g__Rhodanobacter	-Inf	0.0039	0.0208	yes	down	0.0063	0	0.0096	0	0	0	0	0	0	0	0	0	0	0	0	0	0	0	0	0	0	0	0	0	0	0	0	0	0	0	0	0	0	0	0	0	0	0	0	0	0	0	0	0
g__Actinomycetospora	-Inf	0.0039	0.0208	yes	down	0.0013	0	0.0019	0	0	0	0	0	0	0	0	0	0	0	0	0	0	0	0	0	0	0	0	0	0	0	0	0	0	0	0	0	0	0	0	0	0	0	0	0	0	0	0	0
g__Marvinbryantia	-Inf	0.0039	0.0208	yes	down	0.0005	0	0.0008	0	0	0	0	0	0	0	0	0	0	0	0	0	0	0	0	0	0	0	0	0	0	0	0	0	0	0	0	0	0	0	0	0	0	0	0	0	0	0	0	0
g__Magnetospiraceae_unclassified	-Inf	0.0039	0.0208	yes	down	0.0005	0	0.0008	0	0	0	0	0	0	0	0	0	0	0	0	0	0	0	0	0	0	0	0	0	0	0	0	0	0	0	0	0	0	0	0	0	0	0	0	0	0	0	0	0
g__Panacagrimonas	-Inf	0.0039	0.0208	yes	down	0.0004	0	0.0006	0	0	0	0	0	0	0	0	0	0	0	0	0	0	0	0	0	0	0	0	0	0	0	0	0	0	0	0	0	0	0	0	0	0	0	0	0	0	0	0	0
g__OM190_unclassified	-Inf	0.0039	0.0208	yes	down	0.0004	0	0.0006	0	0	0	0	0	0	0	0	0	0	0	0	0	0	0	0	0	0	0	0	0	0	0	0	0	0	0	0	0	0	0	0	0	0	0	0	0	0	0	0	0
g__Sandarakinorhabdus	-Inf	0.0039	0.0208	yes	down	0.0003	0	0.0005	0	0	0	0	0	0	0	0	0	0	0	0	0	0	0	0	0	0	0	0	0	0	0	0	0	0	0	0	0	0	0	0	0	0	0	0	0	0	0	0	0
g__dgA-11_gut_group	-Inf	0.0039	0.0208	yes	down	0.0002	0	0.0004	0	0	0	0	0	0	0	0	0	0	0	0	0	0	0	0	0	0	0	0	0	0	0	0	0	0	0	0	0	0	0	0	0	0	0	0	0	0	0	0	0
g__Candidatus_Saccharimonas	0.35	0.004	0.0213	yes	up	0.0344	0.0401	0.0314	0.066933	0.05748	0.021672	0.03489	0	0	0	0.022703	0.03193	1.16945	0.021001	0.044241	0.077603	0.030584	0	0.028191	0	0.036854	0.029919	0	0.024014	0.025245	0.018776	0.035314	0.053535	0.009039	0.018781	0.018949	0.020357	0.020257	0.019003	0.061999	0.102448	0.038959	0.158318	0.023928	0.020157	0	0.031681	0.034682	0.021901
g__Fusicatenibacter	0.8	0.0042	0.0222	yes	up	0.0219	0.0302	0.0174	0.038424	0.005946	0.030008	0	0.020598	0.050043	0	0.00973	0.058819	0	0.164774	0.01738	0	0.046682	0	0	0	0.035319	0.056099	0.036538	0.015009	0.023667	0.158027	0.047674	0	0	0.078879	0.031582	0.064463	0.020257	0.006787	0.045684	0.008987	0.038959	0.010149	0	0.141099	0	0.034698	0.020079	0.017208
g__TM7a	-0.87	0.0044	0.0232	yes	down	0.0026	0.0017	0.0031	0	0	0	0	0	0	0	0	0	0	0	0	0	0	0	0	0	0	0	0	0	0	0	0	0	0	0	0	0	0	0	0	0	0	0	0	0	0	0	0	0
g__Aeromonas	-4.51	0.0048	0.0252	yes	down	0.0061	0.0004	0.0091	0	0	0	0	0	0	0	0	0	0	0	0	0	0	0	0	0	0	0	0	0	0	0	0	0	0	0	0	0	0	0	0	0.016176	0	0.014208	0	0	0	0	0	0
g__Salmonella	2.96	0.0048	0.0252	yes	up	0.0017	0.0039	0.0005	0	0.029731	0	0	0.03531	0	0	0	0	0	0	0	0	0.048291	0	0	0	0	0	0	0	0	0	0.02472	0	0	0	0.028424	0	0.021815	0	0	0	0	0.026386	0.025637	0	0	0	0	0
g__Reyranella	-0.88	0.0049	0.0256	yes	down	0.035	0.0225	0.0415	0	0	0	0.161764	0	0	0	0	0	0.631798	0	0	0	0	0.450321	0.63711	0	0	0	0	0	0	0	0	0.011711	0	0	0	0	0	0	0	0	0	0	0	0	0	0	0	0
g__Microbacteriaceae_unclassified	-Inf	0.0051	0.0266	yes	down	0.0027	0	0.0041	0	0	0	0	0	0	0	0	0	0	0	0	0	0	0	0	0	0	0	0	0	0	0	0	0	0	0	0	0	0	0	0	0	0	0	0	0	0	0	0	0
g__Cyanobacteriales_unclassified	-Inf	0.0054	0.0275	yes	down	0.026	0	0.0397	0	0	0	0	0	0	0	0	0	0	0	0	0	0	0	0	0	0	0	0	0	0	0	0	0	0	0	0	0	0	0	0	0	0	0	0	0	0	0	0	0
g__Filifactor	-Inf	0.0054	0.0275	yes	down	0.0044	0	0.0068	0	0	0	0	0	0	0	0	0	0	0	0	0	0	0	0	0	0	0	0	0	0	0	0	0	0	0	0	0	0	0	0	0	0	0	0	0	0	0	0	0
g__PeM15_unclassified	-Inf	0.0054	0.0275	yes	down	0.0007	0	0.001	0	0	0	0	0	0	0	0	0	0	0	0	0	0	0	0	0	0	0	0	0	0	0	0	0	0	0	0	0	0	0	0	0	0	0	0	0	0	0	0	0
g__Pasteurellaceae_unclassified	-Inf	0.0054	0.0275	yes	down	0.0006	0	0.0008	0	0	0	0	0	0	0	0	0	0	0	0	0	0	0	0	0	0	0	0	0	0	0	0	0	0	0	0	0	0	0	0	0	0	0	0	0	0	0	0	0
g__Companilactobacillus	-Inf	0.0054	0.0275	yes	down	0.0006	0	0.0008	0	0	0	0	0	0	0	0	0	0	0	0	0	0	0	0	0	0	0	0	0	0	0	0	0	0	0	0	0	0	0	0	0	0	0	0	0	0	0	0	0
g__Prosthecobacter	-Inf	0.0054	0.0275	yes	down	0.0004	0	0.0006	0	0	0	0	0	0	0	0	0	0	0	0	0	0	0	0	0	0	0	0	0	0	0	0	0	0	0	0	0	0	0	0	0	0	0	0	0	0	0	0	0
g__Pseudoramibacter	-Inf	0.0054	0.0275	yes	down	0.0003	0	0.0005	0	0	0	0	0	0	0	0	0	0	0	0	0	0	0	0	0	0	0	0	0	0	0	0	0	0	0	0	0	0	0	0	0	0	0	0	0	0	0	0	0
g__Kribbella	-0.22	0.0056	0.0281	yes	down	0.0006	0.0006	0.0007	0	0	0	0	0	0	0	0	0	0	0	0	0	0	0	0	0	0	0	0	0	0	0	0.005297	0	0	0	0	0	0	0	0	0	0	0	0	0.011518	0	0	0	0
g__Parablastomonas	Inf	0.0056	0.0281	yes	up	0.0004	0.0013	0	0.106597	0	0	0	0	0	0	0	0	0	0	0	0	0	0	0	0	0	0	0	0	0	0	0	0	0	0	0	0	0	0	0	0	0	0	0	0	0	0	0	0
g__Haloferula	Inf	0.0056	0.0281	yes	up	0.0002	0.0006	0	0.014874	0	0	0	0	0	0	0	0	0	0	0	0.007892	0	0	0	0	0	0	0	0	0	0	0	0	0	0	0	0	0	0	0	0	0	0	0	0	0	0	0	0
g__wb1-A12	Inf	0.0056	0.0281	yes	up	0.0002	0.0005	0	0	0	0	0	0	0	0.010358	0	0	0	0	0	0	0	0	0	0	0	0	0	0	0	0	0	0	0	0	0	0.006786	0.009349	0	0	0	0	0	0	0	0	0	0	0
g__Hydrogenophilus	-1.75	0.0057	0.0282	yes	down	0.0242	0.0095	0.032	0	0	0	0.047578	0	0	0	0	0	0	0	0	0	0	0	0	0.018633	0	0.129027	0.137453	0	0	0	0	0.008365	0	0	0.01737	0	0	0	0	0	0.010489	0	0.073492	0	0	0	0	0
g__Mitsuokella	-2.66	0.0057	0.0282	yes	down	0.0027	0.0006	0.0038	0	0	0	0	0	0	0	0	0	0	0	0	0	0	0	0	0	0	0	0	0	0	0	0	0	0	0	0	0	0	0	0	0	0	0	0	0	0	0	0	0
g__Candidatus_Solibacter	4.58	0.0057	0.0282	yes	up	0.0009	0.0024	0.0001	0	0	0.020005	0	0	0	0	0	0.020166	0	0	0	0	0	0	0	0	0	0	0	0	0	0	0	0	0	0	0	0	0	0	0.017947	0	0.017981	0	0	0	0	0	0	0
g__Acidobacteriales_unclassified	4.58	0.0057	0.0282	yes	up	0.0009	0.0024	0.0001	0	0	0.030008	0	0.008828	0	0	0	0.052096	0	0	0	0	0	0.010614	0	0	0	0	0	0	0	0	0	0	0	0	0	0	0	0	0.045684	0	0	0	0	0	0	0	0	0
g__Trichococcus	-1.16	0.0062	0.0306	yes	down	0.1596	0.0881	0.1974	0.006197	0	0.008335	0.087225	0	0	0	0	0	0.034687	0	0.635171	0.606356	0	0	0	0	0.041461	0	0	0	0	0.184626	0	0	0	0	0	0	0	0	0	0	0.010489	0	0	0	0	0	0	0
g__Eubacterium]_coprostanoligenes_group_unclassified	0.68	0.0064	0.0315	yes	up	0.0711	0.0941	0.0589	0.104118	0.063427	0.050013	0.023789	0.079448	0.155688	0.004439	0.071351	0.078985	0.240331	0.040386	0.033181	0.039459	0.099802	0.02426	0.028191	0.011467	0.096743	1.55955	0.043498	0.040524	0.025245	0.057891	0.662135	0.031786	0.015065	0.172783	0.077376	0.590341	0.031165	0.012216	0.128893	0.019771	0.145349	0.046683	0.020509	0.010078	0.056636	0.066379	0.094918	0.042237
g__Barnesiella	-3.04	0.0065	0.0319	yes	down	0.0029	0.0005	0.0041	0	0	0	0	0	0	0	0	0	0	0	0	0	0	0	0	0	0	0	0	0.004503	0	0	0.003531	0	0	0	0	0	0	0	0.004895	0	0	0	0	0	0	0.004526	0.009127	0
g__Aliterella	2.94	0.0068	0.0333	yes	up	0.0049	0.0115	0.0015	0	0	0	0	0	0	0	0	0	0	0	0	0	0	0	0	0	0	0	0	0	0	0	0	0.005019	0	0	0	0	0	0	0	0	0	0	0	0	0	0	0	0
g__ZOR0006	-2.99	0.0069	0.0336	yes	down	0.0145	0.0026	0.0207	0.045861	0	0	0	0	0	0	0	0	0	0	0	0.010522	0	0	0	0	0	0	0	0	0	0	0	0	0	0	0	0	0	0	0	0	0	0.004059	0	0	0	0	0	0
g__Finegoldia	-2.8	0.007	0.034	yes	down	0.0362	0.0074	0.0514	0	0	0	0	0	0	0	0.369728	0	0	0	0	0	0	0	0	0	0	0	0	0	0	0	0	0	0	0	0	0	0	0.005429	0	0	0	0	0.003418	0	0.006865	0.003017	0	0
g__Candidatus_Bacilloplasma	-3.28	0.0071	0.0344	yes	down	0.0121	0.0018	0.0175	0.021071	0	0	0	0	0	0	0	0	0	0	0	0.030252	0	0	0	0	0	0	0	0	0	0	0	0	0	0	0	0	0	0	0	0	0	0	0	0	0	0	0	0
g__Actinomycetales_unclassified	-6.32	0.0072	0.0345	yes	down	0.0053	0.0001	0.008	0	0	0	0	0	0	0	0	0	0	0	0	0	0	0	0	0	0	0	0	0	0	0	0	0	0	0	0	0	0	0	0	0	0	0.014208	0	0	0	0	0	0
g__Fluviicola	-2.07	0.0072	0.0345	yes	down	0.0015	0.0005	0.0021	0	0	0	0	0	0	0	0	0	0	0	0	0	0	0	0	0	0	0	0	0	0	0	0	0	0	0	0	0	0	0	0	0	0	0	0	0	0	0	0	0
g__Neomicrococcus	-Inf	0.0074	0.0345	yes	down	0.0241	0	0.0368	0	0	0	0	0	0	0	0	0	0	0	0	0	0	0	0	0	0	0	0	0	0	0	0	0	0	0	0	0	0	0	0	0	0	0	0	0	0	0	0	0
g__Flaviflexus	-Inf	0.0074	0.0345	yes	down	0.021	0	0.0321	0	0	0	0	0	0	0	0	0	0	0	0	0	0	0	0	0	0	0	0	0	0	0	0	0	0	0	0	0	0	0	0	0	0	0	0	0	0	0	0	0
g__Johnsonella	-Inf	0.0074	0.0345	yes	down	0.0063	0	0.0096	0	0	0	0	0	0	0	0	0	0	0	0	0	0	0	0	0	0	0	0	0	0	0	0	0	0	0	0	0	0	0	0	0	0	0	0	0	0	0	0	0
g__Salinisphaera	-Inf	0.0074	0.0345	yes	down	0.002	0	0.003	0	0	0	0	0	0	0	0	0	0	0	0	0	0	0	0	0	0	0	0	0	0	0	0	0	0	0	0	0	0	0	0	0	0	0	0	0	0	0	0	0
g__Achromobacter	-Inf	0.0074	0.0345	yes	down	0.0019	0	0.0029	0	0	0	0	0	0	0	0	0	0	0	0	0	0	0	0	0	0	0	0	0	0	0	0	0	0	0	0	0	0	0	0	0	0	0	0	0	0	0	0	0
g__Hyphomicrobiaceae_unclassified	-Inf	0.0074	0.0345	yes	down	0.001	0	0.0015	0	0	0	0	0	0	0	0	0	0	0	0	0	0	0	0	0	0	0	0	0	0	0	0	0	0	0	0	0	0	0	0	0	0	0	0	0	0	0	0	0
g__Clostridiaceae_unclassified	-Inf	0.0074	0.0345	yes	down	0.0009	0	0.0013	0	0	0	0	0	0	0	0	0	0	0	0	0	0	0	0	0	0	0	0	0	0	0	0	0	0	0	0	0	0	0	0	0	0	0	0	0	0	0	0	0
g__MWH-Ta3	-Inf	0.0074	0.0345	yes	down	0.0005	0	0.0008	0	0	0	0	0	0	0	0	0	0	0	0	0	0	0	0	0	0	0	0	0	0	0	0	0	0	0	0	0	0	0	0	0	0	0	0	0	0	0	0	0
g__C1-B045	-Inf	0.0074	0.0345	yes	down	0.0004	0	0.0006	0	0	0	0	0	0	0	0	0	0	0	0	0	0	0	0	0	0	0	0	0	0	0	0	0	0	0	0	0	0	0	0	0	0	0	0	0	0	0	0	0
g__Pseudoflavitalea	-Inf	0.0074	0.0345	yes	down	0.0003	0	0.0005	0	0	0	0	0	0	0	0	0	0	0	0	0	0	0	0	0	0	0	0	0	0	0	0	0	0	0	0	0	0	0	0	0	0	0	0	0	0	0	0	0
g__Eubacterium]_ventriosum_group	-1	0.0075	0.0349	yes	down	0.0016	0.001	0.002	0.008676	0	0	0	0	0	0	0	0	0	0	0	0	0.012878	0	0	0	0.009214	0.01309	0	0.007504	0.003156	0	0.007063	0	0	0	0	0	0.004675	0	0	0	0	0.006089	0	0	0	0	0	0
g__Dolosigranulum	-0.42	0.0076	0.0352	yes	down	4.2225	3.4615	4.6241	0.02479	0.015857	0.198383	2.81025	0.077977	0	0	0.008108	0.383161	0.032209	0.037155	0.361827	0.349871	0.022536	0.013646	0	0.0559	0.362402	0.01309	0.0087	0.012007	0.018934	0.522585	0.376093	0.008365	0.018078	0	0.198967	0.025446	0.057655	1.92339	1.02788	0.542794	0.23076	0.548023	48.5558	0.217407	0	76.5954	0.556732	2.25264
g__HT002	0.83	0.0076	0.0352	yes	up	0.1678	0.2355	0.1321	0.070651	0.081265	0.085021	0.082468	0.073563	1.17322	0.051789	0.107026	0.058819	0.22051	0.043617	0.058461	0.053928	0.197994	0.113717	0.082693	0.088867	0.032248	0.179516	2.22013	0.054031	0.028401	0.075102	0.054736	0.058554	0.096417	0.142734	0.121591	0.101783	0.034281	0.119448	0.063631	0.030555	0.152841	0.06901	0.059819	0.059031	0.130434	0.04375	2.29264	0.059445
g__Limosilactobacillus	-0.61	0.0079	0.0363	yes	down	0.0051	0.0038	0.0058	0.006197	0	0.168375	0.012687	0	0	0.002959	0	0	0	0	0	0	0	0	0	0	0	0	0	0.004503	0	0	0	0	0	0.00939	0	0	0	0	0.024473	0	0.011988	0	0	0	0	0	0	0.003129
g__Leuconostoc	-5.52	0.0079	0.0363	yes	down	0.003	0.0001	0.0046	0	0	0	0	0	0	0	0.011351	0	0	0	0	0	0	0	0	0	0	0	0	0	0	0	0	0	0	0	0	0	0	0	0	0	0	0	0	0	0	0	0	0
g__Rubellimicrobium	-3.81	0.008	0.0366	yes	down	0.0162	0.0017	0.0239	0	0	0	0	0	0	0	0	0	0	0	0	0	0	0	0.015035	0	0	0	0	0	0	0	0	0	0	0	0	0	0	0	0	0	0	0	0	0	0	0	0	0
g__Anaerostipes	0.89	0.008	0.0366	yes	up	0.0043	0.0061	0.0033	0.017353	0	0.003334	0	0.007356	0	0	0.016216	0	0	0	0	0	0	0	0.007518	0	0.032248	0.01122	0	0.012007	0	0.021905	0	0.026767	0	0	0	0	0.014024	0	0.026105	0	0.014984	0	0	0	0	0.015086	0.007301	0.014079
g__Coprococcus	0.3	0.0081	0.0369	yes	up	0.0179	0.0205	0.0166	0.028508	0.029731	0	0.017445	0	0.014827	0	0	0.008403	0	0	0.00474	0.036829	0.032194	0.894576	0	0	0.015356	0.039269	0.060897	0.004503	0	0.021905	0.01236	0.015057	0	0.022537	0	0.023749	0	0	0.017947	0	0	0.008119	0.020509	0.024476	0	0.021121	0.02373	0.01095
g__Fibrobacter	-0.38	0.0084	0.0382	yes	down	0.0024	0.002	0.0026	0	0	0	0	0	0	0	0	0	0	0	0	0	0	0	0	0	0	0	0	0	0	0	0	0	0	0	0	0	0	0	0	0	0	0	0	0	0	0	0	0
g__Curvibacter	-3.94	0.0093	0.042	yes	down	0.0104	0.001	0.0154	0	0	0	0	0	0	0	0	0	0	0	0	0	0	0	0	0	0	0	0	0	0	0	0	0	0	0	0	0	0	0	0	0	0	0	0	0	0	0	0	0
g__Pirellulaceae_unclassified	-6.39	0.0093	0.042	yes	down	0.0056	0.0001	0.0084	0	0	0	0	0	0	0	0	0	0	0	0	0	0	0	0	0	0	0	0	0	0	0.003129	0	0	0	0	0	0	0	0	0	0	0	0	0	0	0	0	0	0
g__CAG-352	-Inf	0.0096	0.0432	yes	down	0.0006	0	0.0009	0	0	0	0	0	0	0	0	0	0	0	0	0.002631	0	0	0	0	0	0	0	0	0	0	0	0	0	0	0	0	0	0	0	0	0	0	0	0	0	0	0	0
g__Enterorhabdus	-1.08	0.0102	0.0452	yes	down	0.0127	0.0074	0.0156	0.104118	0.013875	0	0.011101	0	0	0	0	0	0.009911	0	0.0079	0.002631	0	0	0.009397	0	0.012285	0.01309	0	0.019511	0.012622	0	0.035314	0	0	0	0.015791	0	0.018699	0.002715	0.042421	0.010784	0.055442	0.020297	0.015382	0.00288	0.01373	0.007543	0	0.007822
g__Sericytochromatia_unclassified	-Inf	0.0102	0.0452	yes	down	0.0069	0	0.0105	0	0	0	0	0	0	0	0	0	0	0	0	0	0	0	0	0	0	0	0	0	0	0	0	0	0	0	0	0	0	0	0	0	0	0	0	0	0	0	0	0
g__Nitrincola	-Inf	0.0102	0.0452	yes	down	0.0049	0	0.0076	0	0	0	0	0	0	0	0	0	0	0	0	0	0	0	0	0	0	0	0	0	0	0	0	0	0	0	0	0	0	0	0	0	0	0	0	0	0	0	0	0
g__Anaeromyxobacter	-Inf	0.0102	0.0452	yes	down	0.0047	0	0.0072	0	0	0	0	0	0	0	0	0	0	0	0	0	0	0	0	0	0	0	0	0	0	0	0	0	0	0	0	0	0	0	0	0	0	0	0	0	0	0	0	0
g__Alcanivorax	-Inf	0.0102	0.0452	yes	down	0.0012	0	0.0018	0	0	0	0	0	0	0	0	0	0	0	0	0	0	0	0	0	0	0	0	0	0	0	0	0	0	0	0	0	0	0	0	0	0	0	0	0	0	0	0	0
g__Candidatus_Aquirestis	-Inf	0.0102	0.0452	yes	down	0.0002	0	0.0003	0	0	0	0	0	0	0	0	0	0	0	0	0	0	0	0	0	0	0	0	0	0	0	0	0	0	0	0	0	0	0	0	0	0	0	0	0	0	0	0	0
g__Gemella	-1.45	0.0104	0.0459	yes	down	0.5721	0.2687	0.7323	0.009916	0	0.02834	0.794544	0	0	0.010358	0.037297	0	0.131315	0	0.109022	0.105224	0	0	0	0.011467	0	0	0	0.022513	0.282428	0.682177	0	0	0	0	0.030003	0	0	2.28852	0.013052	0	0	0	0.008546	0.017277	0.005149	0.015086	0.010952	2.29644
g__Pedobacter	-7.72	0.0108	0.0475	yes	down	0.0138	0.0001	0.0211	0	0	0	0	0	0	0	0	0	0	0	0	0	0	0	0	0.005733	0	0	0	0	0	0	0	0	0	0	0	0	0	0	0	0	0	0	0	0	0	0	0	0
g__Coxiella	-2.69	0.0111	0.0487	yes	down	0.0069	0.0015	0.0097	0	0	0	0.142733	0	0	0	0	0	0	0	0	0	0	0	0	0	0	0	0	0	0	0	0	0	0	0	0	0	0	0	0	0	0	0	0	0	0	0	0	0
g__Cellulomonas	-2.58	0.0112	0.049	yes	down	0.0013	0.0003	0.0018	0	0	0	0	0	0	0	0	0	0	0	0	0	0	0	0	0	0	0	0	0	0	0	0	0	0	0	0	0	0	0	0	0	0	0	0	0	0	0	0	0
g__Verrucomicrobiota_unclassified	-2.38	0.0114	0.0497	yes	down	0.2029	0.0541	0.2815	0.042143	0	0	0.234716	0.002943	0	0	0	0.047055	0.012388	0	0.00632	0.014468	0.202823	0.303246	0.118401	0	0	0	0.013919	0	0	0	0	0	0.006026	0	0.01737	0.013571	0.004675	0.02579	0	0	0.032966	0	0.015382	0.00288	0	0.006034	0	0.020336
g__Candidatus_Obscuribacter	-3.32	0.0115	0.05	yes	down	0.0021	0.0003	0.003	0	0	0	0	0	0	0	0	0	0	0	0	0	0	0	0	0	0	0	0	0	0	0	0	0	0	0	0	0	0	0	0	0	0	0	0	0	0	0	0	0
g__Kingella	-4.13	0.0126	0.0547	yes	down	0.0047	0.0004	0.007	0	0	0	0	0	0	0	0	0	0	0	0	0	0	0	0	0	0	0	0	0	0	0	0	0	0	0	0	0	0	0	0	0	0	0	0	0	0	0	0	0
g__GCA-900066575	-1.91	0.0127	0.0549	yes	down	0.0011	0.0004	0.0015	0	0	0	0	0	0	0	0.004865	0	0	0	0	0	0	0	0	0	0	0	0	0	0	0	0.008828	0	0	0	0	0	0	0	0	0	0	0.014208	0	0	0	0	0	0
g__HSB_OF53-F07	-Inf	0.0134	0.0578	yes	down	0.0082	0	0.0124	0	0	0	0	0	0	0	0	0	0	0	0	0	0	0	0	0	0	0	0	0	0	0	0	0	0	0	0	0	0	0	0	0	0	0	0	0	0	0	0	0
g__Herbaspirillum	-1.64	0.0137	0.0585	yes	down	0.0292	0.0122	0.0381	0	0	0	0	0	0	0	0	0	0.651619	0	0	0	0	0	0	0	0	0	0	0	0	0	0	0	0	0	0	0.088212	0.015582	0	0	0	0	0	0	0	0	0	0	0
g__Delftia	-3.72	0.0137	0.0585	yes	down	0.0207	0.0023	0.0304	0	0	0	0	0	0	0	0	0	0	0	0	0	0	0	0.127798	0	0	0	0	0	0	0	0	0	0	0	0	0	0	0.002715	0	0	0.040458	0	0	0	0	0	0	0
g__Myroides	-Inf	0.0141	0.0585	yes	down	0.0038	0	0.0057	0	0	0	0	0	0	0	0	0	0	0	0	0	0	0	0	0	0	0	0	0	0	0	0	0	0	0	0	0	0	0	0	0	0	0	0	0	0	0	0	0
g__Gemmatimonadota_unclassified	-Inf	0.0141	0.0585	yes	down	0.0025	0	0.0038	0	0	0	0	0	0	0	0	0	0	0	0	0	0	0	0	0	0	0	0	0	0	0	0	0	0	0	0	0	0	0	0	0	0	0	0	0	0	0	0	0
g__Methylophilus	-Inf	0.0141	0.0585	yes	down	0.0022	0	0.0034	0	0	0	0	0	0	0	0	0	0	0	0	0	0	0	0	0	0	0	0	0	0	0	0	0	0	0	0	0	0	0	0	0	0	0	0	0	0	0	0	0
g__Lachnospiraceae_UCG-009	-Inf	0.0141	0.0585	yes	down	0.0014	0	0.0021	0	0	0	0	0	0	0	0	0	0	0	0	0	0	0	0	0	0	0	0	0	0	0	0	0	0	0	0	0	0	0	0	0	0	0	0	0	0	0	0	0
g__Asticcacaulis	-Inf	0.0141	0.0585	yes	down	0.0011	0	0.0017	0	0	0	0	0	0	0	0	0	0	0	0	0	0	0	0	0	0	0	0	0	0	0	0	0	0	0	0	0	0	0	0	0	0	0	0	0	0	0	0	0
g__UCG-004	-Inf	0.0141	0.0585	yes	down	0.0006	0	0.0009	0	0	0	0	0	0	0	0	0	0	0	0	0	0	0	0	0	0	0	0	0	0	0	0	0	0	0	0	0	0	0	0	0	0	0	0	0	0	0	0	0
g__UCG-008	-Inf	0.0141	0.0585	yes	down	0.0003	0	0.0005	0	0	0	0	0	0	0	0	0	0	0	0	0	0	0	0	0	0	0	0	0	0	0	0	0	0	0	0	0	0	0	0	0	0	0	0	0	0	0	0	0
g__SM1A07_unclassified	-Inf	0.0141	0.0585	yes	down	0.0003	0	0.0005	0	0	0	0	0	0	0	0	0	0	0	0	0	0	0	0	0	0	0	0	0	0	0	0	0	0	0	0	0	0	0	0	0	0	0	0	0	0	0	0	0
g__BIrii41_unclassified	-Inf	0.0141	0.0585	yes	down	0.0002	0	0.0004	0	0	0	0	0	0	0	0	0	0	0	0	0	0	0	0	0	0	0	0	0	0	0	0	0	0	0	0	0	0	0	0	0	0	0	0	0	0	0	0	0
g__Polymorphobacter	-Inf	0.0141	0.0585	yes	down	0.0002	0	0.0003	0	0	0	0	0	0	0	0	0	0	0	0	0	0	0	0	0	0	0	0	0	0	0	0	0	0	0	0	0	0	0	0	0	0	0	0	0	0	0	0	0
g__Pseudahrensia	-Inf	0.0141	0.0585	yes	down	0.0002	0	0.0003	0	0	0	0	0	0	0	0	0	0	0	0	0	0	0	0	0	0	0	0	0	0	0	0	0	0	0	0	0	0	0	0	0	0	0	0	0	0	0	0	0
g__Diplorickettsiaceae_unclassified	-Inf	0.0141	0.0585	yes	down	0.0002	0	0.0002	0	0	0	0	0	0	0	0	0	0	0	0	0	0	0	0	0	0	0	0	0	0	0	0	0	0	0	0	0	0	0	0	0	0	0	0	0	0	0	0	0
g__Hirschia	-0.08	0.0145	0.06	yes	down	0.0222	0.0214	0.0226	0	0	0	0	0	0	0	0	0	0	0	0	0	0.783929	0	0	0	0	0	0.078296	0	0	0	0	0	0	0.967209	0	0	0	0	0	0	0	0	0	0	0	0	0.18436	0
g__Pseudomonas	0.21	0.0147	0.0607	yes	up	0.3496	0.3839	0.3315	0.085525	0	0.066683	0	0.055908	0	0	0.022703	0.344509	0.854786	0	0.031601	0.068396	0.037023	0.054584	0.003759	0.011467	0	0	0.368862	0	0.643746	0.054762	0	0	0.013559	0.249784	0.096325	0.100087	0	0.362417	0	0	0.0959	0	0.006836	0	0	0.627584	28.9245	0.36449
g__Sphingomonas	-0.76	0.0153	0.063	yes	down	0.376	0.2583	0.4381	0.285084	0	0.026673	0	0.01177	0.333618	0	0	0	0.374124	0.096926	0	0.011838	0.011268	0.392704	0.116522	0.0086	0.004607	6.45511	0.0087	0	0	0.025034	0.226009	0	0.031637	7.24561	0.061585	0.039017	0.031165	0.080085	0	0.019771	0.038959	0.050743	0.017091	0	0.022311	0.009052	4.17275	0.092296
g__Lacticaseibacillus	4.52	0.0154	0.0632	yes	up	0.0008	0.0023	0.0001	0	0	0	0	0	0	0	0	0	0	0	0	0	0	0	0	0	0	0	0	0	0	0	0	0	0	0	0	0	0	0	0	0	0	0	0	0	0	0	0	0
g__Duganella	-2.47	0.0155	0.0635	yes	down	0.006	0.0015	0.0083	0	0	0	0	0	0	0	0	0	0	0	0	0	0	0	0	0	0	0	0	0	0	0	0	0	0	0	0	0	0	0	0	0	0	0	0	0	0	0	0	0
g__Rhodoplanes	-1.81	0.0157	0.0638	yes	down	0.0026	0.001	0.0035	0	0	0	0.006344	0	0	0	0	0.026888	0	0	0	0	0	0	0	0	0	0	0	0	0	0	0	0	0	0	0	0	0	0	0	0	0	0	0	0.00288	0	0	0	0
g__Gluconobacter	1.58	0.0157	0.0638	yes	up	0.0005	0.0009	0.0003	0	0	0	0	0	0	0	0	0	0	0	0	0	0.011268	0	0	0	0	0.00374	0	0	0	0	0	0	0	0	0	0.013571	0	0	0	0	0	0	0	0	0	0	0	0
g__Allisonella	2.81	0.0157	0.0638	yes	up	0.0003	0.0007	0.0001	0	0	0	0	0	0	0	0	0.005042	0	0	0	0	0	0	0	0	0	0	0	0	0	0	0	0	0	0	0	0	0	0	0	0	0	0	0	0	0	0.006034	0.009127	0.007822
g__Eubacterium	-1.17	0.016	0.0648	yes	down	0.0141	0.0078	0.0175	0.033466	0.013875	0	0	0.004414	0.011121	0	0.00973	0	0	0.016154	0.01422	0.028937	0.004829	0.010614	0	0.007167	0	0	0	0.010506	0	0.003129	0	0.040151	0	0	0.018949	0	0	0.013574	0.009789	0.008987	0.005994	0.044654	0.003418	0.014398	0	0.021121	0.014603	0
g__TM7x	-1.64	0.0164	0.0654	yes	down	0.0244	0.0102	0.0319	0	0	0	0.215685	0	0	0	0	0	0	0	0.208564	0.176251	0	0	0	0	0	0	0	0	0	0	0	0	0	0	0	0	0	0	0	0	0	0	0	0	0	0	0	0
g__Janibacter	-3.1	0.0165	0.0654	yes	down	0.0095	0.0016	0.0137	0	0	0	0	0	0	0	0	0.149567	0	0	0	0	0	0.003032	0	0	0	0	0	0	0	0	0	0	0	0	0	0	0	0	0	0	0	0	0	0	0	0	0	0
g__Defluviitoga	Inf	0.0167	0.0654	yes	up	0.0101	0.0292	0	0	0	0	0	0	0	0	0	0	0	0	0	0	2.75421	0	0	0	0	0	0	0	0	0	0	0	0	0	0	0	0	0	0	0	0	0	0	0	0	0	0	0
g__Clostridium_sensu_stricto_8	Inf	0.0167	0.0654	yes	up	0.0018	0.0051	0	0	0	0	0	0	0	0	0	0	0	0	0	0	0	0	0	0	0	0	0	0	0	0	0	0	0	0	0	0	0	0	0	0	0	0	0	0	0	0	0	0
g__Nevskia	Inf	0.0167	0.0654	yes	up	0.001	0.0029	0	0	0	0	0	0	0	0	0	0	0	0	0.00316	0.005261	0	0	0	0	0	0	0	0	0	0	0	0	0	0.262931	0	0	0	0	0	0	0	0	0	0	0	0	0	0
g__Aliiroseovarius	Inf	0.0167	0.0654	yes	up	0.0007	0.0019	0	0.052059	0	0	0	0	0	0	0	0	0	0	0	0.059189	0	0	0	0	0	0	0	0	0	0	0	0	0	0	0	0	0	0	0	0	0	0	0	0	0	0	0	0
g__Spongiimonas	Inf	0.0167	0.0654	yes	up	0.0005	0.0015	0	0.04834	0	0	0	0	0	0	0	0	0	0	0	0	0	0	0	0	0	0	0	0	0	0	0	0	0	0	0	0	0	0	0	0	0	0	0	0	0	0	0	0
g__Psychromonas	Inf	0.0167	0.0654	yes	up	0.0003	0.0008	0	0	0	0	0	0	0	0	0	0	0	0	0	0.014468	0	0	0	0	0	0	0	0	0	0	0	0	0	0	0	0	0	0.032577	0	0	0	0	0	0	0	0	0	0
g__Cobetia	Inf	0.0167	0.0654	yes	up	0.0002	0.0005	0	0	0	0	0	0	0	0	0	0	0	0	0	0.007892	0	0	0	0	0	0	0	0	0	0	0	0	0	0	0.033161	0	0	0	0	0	0	0	0	0	0	0	0	0
g__Celeribacter	Inf	0.0167	0.0654	yes	up	0.0002	0.0005	0	0.014874	0	0	0	0	0	0	0	0	0	0	0	0	0	0	0	0	0	0	0	0	0	0	0	0	0	0	0	0	0	0	0	0	0	0	0	0	0	0	0	0
g__Nocardiaceae_unclassified	Inf	0.0167	0.0654	yes	up	0.0002	0.0004	0	0	0	0	0	0	0	0	0	0	0	0	0	0	0	0	0	0	0	0	0	0	0	0	0	0	0	0	0	0	0	0	0	0	0	0	0	0.005759	0	0	0	0
g__Brachyspira	Inf	0.0167	0.0654	yes	up	0.0001	0.0003	0	0	0	0	0	0	0.011121	0	0	0	0	0	0	0	0	0	0	0	0	0	0	0	0	0	0	0	0	0	0	0	0	0	0	0	0	0	0	0	0	0	0	0
g__Kribbia	Inf	0.0167	0.0654	yes	up	0.0001	0.0003	0	0	0	0	0	0	0	0	0	0	0	0	0	0	0	0	0	0	0.009214	0	0	0.009005	0	0	0	0.006692	0	0	0	0	0	0	0	0	0	0	0	0	0	0	0	0
g__F082_unclassified	-4.67	0.0184	0.0719	yes	down	0.0102	0.0006	0.0153	0	0	0	0	0	0	0	0	0	0	0	0	0	0	0	0	0	0	0	0	0	0	0	0	0	0	0	0	0.023749	0	0	0	0	0	0	0	0	0	0	0	0
g__Streptomyces	-9.22	0.0194	0.074	yes	down	0.0391	0.0001	0.0597	0	0	0	0	0	0	0	0	0	0	0	0	0	0	0	0	0	0	0	0	0	0	0	0	0	0	0	0	0	0	0	0	0	0	0	0	0	0	0	0	0
g__Promicromonospora	-Inf	0.0195	0.074	yes	down	0.0178	0	0.0272	0	0	0	0	0	0	0	0	0	0	0	0	0	0	0	0	0	0	0	0	0	0	0	0	0	0	0	0	0	0	0	0	0	0	0	0	0	0	0	0	0
g__Pluralibacter	-Inf	0.0195	0.074	yes	down	0.0093	0	0.0142	0	0	0	0	0	0	0	0	0	0	0	0	0	0	0	0	0	0	0	0	0	0	0	0	0	0	0	0	0	0	0	0	0	0	0	0	0	0	0	0	0
g__Citricoccus	-Inf	0.0195	0.074	yes	down	0.0068	0	0.0103	0	0	0	0	0	0	0	0	0	0	0	0	0	0	0	0	0	0	0	0	0	0	0	0	0	0	0	0	0	0	0	0	0	0	0	0	0	0	0	0	0
g__Beijerinckiaceae_unclassified	-Inf	0.0195	0.074	yes	down	0.0057	0	0.0087	0	0	0	0	0	0	0	0	0	0	0	0	0	0	0	0	0	0	0	0	0	0	0	0	0	0	0	0	0	0	0	0	0	0	0	0	0	0	0	0	0
g__Pirellula	-Inf	0.0195	0.074	yes	down	0.0056	0	0.0086	0	0	0	0	0	0	0	0	0	0	0	0	0	0	0	0	0	0	0	0	0	0	0	0	0	0	0	0	0	0	0	0	0	0	0	0	0	0	0	0	0
g__A0839_unclassified	-Inf	0.0195	0.074	yes	down	0.0028	0	0.0043	0	0	0	0	0	0	0	0	0	0	0	0	0	0	0	0	0	0	0	0	0	0	0	0	0	0	0	0	0	0	0	0	0	0	0	0	0	0	0	0	0
g__Roseimarinus	-Inf	0.0195	0.074	yes	down	0.0006	0	0.0009	0	0	0	0	0	0	0	0	0	0	0	0	0	0	0	0	0	0	0	0	0	0	0	0	0	0	0	0	0	0	0	0	0	0	0	0	0	0	0	0	0
g__DEV007_unclassified	-Inf	0.0195	0.074	yes	down	0.0005	0	0.0007	0	0	0	0	0	0	0	0	0	0	0	0	0	0	0	0	0	0	0	0	0	0	0	0	0	0	0	0	0	0	0	0	0	0	0	0	0	0	0	0	0
g__Sideroxydans	-Inf	0.0195	0.074	yes	down	0.0003	0	0.0005	0	0	0	0	0	0	0	0	0	0	0	0	0	0	0	0	0	0	0	0	0	0	0	0	0	0	0	0	0	0	0	0	0	0	0	0	0	0	0	0	0
g__Dehalococcoides	-Inf	0.0195	0.074	yes	down	0.0002	0	0.0003	0	0	0	0	0	0	0	0	0	0	0	0	0	0	0	0	0	0	0	0	0	0	0	0	0	0	0	0	0	0	0	0	0	0	0	0	0	0	0	0	0
g__T34_unclassified	-Inf	0.0195	0.074	yes	down	0.0002	0	0.0003	0	0	0	0	0	0	0	0	0	0	0	0	0	0	0	0	0	0	0	0	0	0	0	0	0	0	0	0	0	0	0	0	0	0	0	0	0	0	0	0	0
g__Leptotrichia	-1.64	0.0202	0.0764	yes	down	0.1752	0.0733	0.2289	0.017353	0	0	0.00793	0	0	0.002959	0.008108	0.008403	0.04212	0	0.390267	0.369601	0	0.025776	0	0	0	0	0	0.004503	0	0.888708	0	0.008365	0.016572	0	0	0	0	0	0.017947	0	0.088408	0	0	0	0	0.018103	0.009127	0
g__Rhizobium	-6.02	0.0203	0.0766	yes	down	0.0043	0.0001	0.0065	0	0	0	0	0	0	0	0	0	0	0	0	0	0	0.009097	0	0	0	0	0	0	0	0	0	0	0	0	0	0	0	0	0	0	0	0	0	0	0	0	0	0
g__RF39_unclassified	0.7	0.0209	0.0787	yes	up	0.0026	0.0034	0.0021	0.002479	0	0	0	0	0	0	0	0	0	0	0	0.002631	0	0	0	0	0	0	0	0	0.004733	0	0	0	0	0	0	0.005089	0	0	0	0	0	0	0	0	0	0	0	0
g__Incertae_Sedis	0.63	0.0225	0.0845	yes	up	0.0084	0.011	0.0071	0.009916	0.00991	0.010003	0	0.008828	0	0	0.004865	0.03025	0	0	0	0.017099	0.004829	0	0	0	0.047604	0	0.019139	0.007504	0.017356	0.004694	0.019423	0.010038	0.003013	0.007512	0.006316	0.022053	0.018699	0	0.057105	0	0.043455	0.022327	0.008546	0.007199	0	0.013578	0.010952	0.012515
g__UCG-009	-1.42	0.0226	0.0847	yes	down	0.0006	0.0003	0.0008	0	0.00991	0	0	0	0	0	0	0	0	0	0	0	0	0	0	0	0	0	0	0	0	0	0	0	0	0	0	0	0	0	0	0	0	0	0	0	0	0	0	0
g__Shuttleworthia	-1.91	0.0227	0.0848	yes	down	0.0011	0.0004	0.0015	0	0	0	0	0	0	0	0	0	0	0	0	0	0.009658	0	0.011276	0	0	0	0	0	0	0	0	0	0	0	0	0	0	0	0	0	0	0	0	0	0	0.01056	0	0
g__Acidovorax	-1.55	0.0237	0.0884	yes	down	0.0491	0.0217	0.0635	0	0	0	0.068194	0	0	0	0	0	1.00592	0	0	0.009207	0	0.015162	0	0	0	0	0	0	0	0	0.003531	0	0.022598	0.40003	0	0	0	0.006787	0	0	0	0	0.020509	0	0	0	0	0
g__Eggerthella	-1	0.0239	0.0889	yes	down	0.0008	0.0005	0.001	0	0	0	0	0	0	0	0	0	0	0	0	0	0	0	0	0	0	0	0	0	0	0	0	0	0	0	0	0	0	0	0	0.019771	0	0.022327	0	0	0	0	0	0
g__JG30-KF-AS9_unclassified	-Inf	0.0254	0.0942	yes	down	0.0027	0	0.0042	0	0	0	0	0	0	0	0	0	0	0	0	0	0	0	0	0	0	0	0	0	0	0	0	0	0	0	0	0	0	0	0	0	0	0	0	0	0	0	0	0
g__Rhizobiales_Incertae_Sedis_unclassified	-Inf	0.0259	0.0947	yes	down	0.0004	0	0.0006	0	0	0	0	0	0	0	0	0	0	0	0	0	0	0	0	0	0	0	0	0	0	0	0	0	0	0	0	0	0	0	0	0	0	0	0	0	0	0	0	0
g__Haliscomenobacter	-2.11	0.0264	0.0947	yes	down	0.0266	0.0084	0.0362	0	0	0	0	0	0	0	0	0	0	0	0	0	0.643884	0	0	0	0	0	0	0	0	0	0	0	0	0	0	0	0	0	0	0	0	0	0	0	0	0	0	0
g__MND1	1	0.0267	0.0947	yes	up	0.0014	0.002	0.001	0	0	0	0	0	0	0	0	0	0	0	0	0	0	0	0	0	0	0	0	0	0	0	0	0	0	0	0	0	0	0	0	0	0	0	0	0.00288	0	0	0	0
g__Noviherbaspirillum	-Inf	0.027	0.0947	yes	down	0.0059	0	0.0091	0	0	0	0	0	0	0	0	0	0	0	0	0	0	0	0	0	0	0	0	0	0	0	0	0	0	0	0	0	0	0	0	0	0	0	0	0	0	0	0	0
g__Planctomycetales_unclassified	-Inf	0.027	0.0947	yes	down	0.0059	0	0.009	0	0	0	0	0	0	0	0	0	0	0	0	0	0	0	0	0	0	0	0	0	0	0	0	0	0	0	0	0	0	0	0	0	0	0	0	0	0	0	0	0
g__Sneathia	-Inf	0.027	0.0947	yes	down	0.0047	0	0.0073	0	0	0	0	0	0	0	0	0	0	0	0	0	0	0	0	0	0	0	0	0	0	0	0	0	0	0	0	0	0	0	0	0	0	0	0	0	0	0	0	0
g__Methylococcaceae_unclassified	-Inf	0.027	0.0947	yes	down	0.0044	0	0.0068	0	0	0	0	0	0	0	0	0	0	0	0	0	0	0	0	0	0	0	0	0	0	0	0	0	0	0	0	0	0	0	0	0	0	0	0	0	0	0	0	0
g__Chthoniobacter	-Inf	0.027	0.0947	yes	down	0.0038	0	0.0058	0	0	0	0	0	0	0	0	0	0	0	0	0	0	0	0	0	0	0	0	0	0	0	0	0	0	0	0	0	0	0	0	0	0	0	0	0	0	0	0	0
g__Acidiphilium	-Inf	0.027	0.0947	yes	down	0.0025	0	0.0039	0	0	0	0	0	0	0	0	0	0	0	0	0	0	0	0	0	0	0	0	0	0	0	0	0	0	0	0	0	0	0	0	0	0	0	0	0	0	0	0	0
g__Eubacterium]_yurii_group	-Inf	0.027	0.0947	yes	down	0.0025	0	0.0039	0	0	0	0	0	0	0	0	0	0	0	0	0	0	0	0	0	0	0	0	0	0	0	0	0	0	0	0	0	0	0	0	0	0	0	0	0	0	0	0	0
g__Bacteroidales_RF16_group_unclassified	-Inf	0.027	0.0947	yes	down	0.0021	0	0.0031	0	0	0	0	0	0	0	0	0	0	0	0	0	0	0	0	0	0	0	0	0	0	0	0	0	0	0	0	0	0	0	0	0	0	0	0	0	0	0	0	0
g__Latilactobacillus	-Inf	0.027	0.0947	yes	down	0.0011	0	0.0017	0	0	0	0	0	0	0	0	0	0	0	0	0	0	0	0	0	0	0	0	0	0	0	0	0	0	0	0	0	0	0	0	0	0	0	0	0	0	0	0	0
g__TRA3-20_unclassified	-Inf	0.027	0.0947	yes	down	0.0011	0	0.0016	0	0	0	0	0	0	0	0	0	0	0	0	0	0	0	0	0	0	0	0	0	0	0	0	0	0	0	0	0	0	0	0	0	0	0	0	0	0	0	0	0
g__Paeniglutamicibacter	-Inf	0.027	0.0947	yes	down	0.001	0	0.0015	0	0	0	0	0	0	0	0	0	0	0	0	0	0	0	0	0	0	0	0	0	0	0	0	0	0	0	0	0	0	0	0	0	0	0	0	0	0	0	0	0
g__Peredibacter	-Inf	0.027	0.0947	yes	down	0.0009	0	0.0013	0	0	0	0	0	0	0	0	0	0	0	0	0	0	0	0	0	0	0	0	0	0	0	0	0	0	0	0	0	0	0	0	0	0	0	0	0	0	0	0	0
g__Conchiformibius	-Inf	0.027	0.0947	yes	down	0.0007	0	0.001	0	0	0	0	0	0	0	0	0	0	0	0	0	0	0	0	0	0	0	0	0	0	0	0	0	0	0	0	0	0	0	0	0	0	0	0	0	0	0	0	0
g__SM2D12_unclassified	-Inf	0.027	0.0947	yes	down	0.0006	0	0.0009	0	0	0	0	0	0	0	0	0	0	0	0	0	0	0	0	0	0	0	0	0	0	0	0	0	0	0	0	0	0	0	0	0	0	0	0	0	0	0	0	0
g__Pseudoduganella	-Inf	0.027	0.0947	yes	down	0.0006	0	0.0009	0	0	0	0	0	0	0	0	0	0	0	0	0	0	0	0	0	0	0	0	0	0	0	0	0	0	0	0	0	0	0	0	0	0	0	0	0	0	0	0	0
g__Woeseia	-Inf	0.027	0.0947	yes	down	0.0006	0	0.0009	0	0	0	0	0	0	0	0	0	0	0	0	0	0	0	0	0	0	0	0	0	0	0	0	0	0	0	0	0	0	0	0	0	0	0	0	0	0	0	0	0
g__Cyclobacteriaceae_unclassified	-Inf	0.027	0.0947	yes	down	0.0004	0	0.0006	0	0	0	0	0	0	0	0	0	0	0	0	0	0	0	0	0	0	0	0	0	0	0	0	0	0	0	0	0	0	0	0	0	0	0	0	0	0	0	0	0
g__1174-901-12	-Inf	0.027	0.0947	yes	down	0.0003	0	0.0004	0	0	0	0	0	0	0	0	0	0	0	0	0	0	0	0	0	0	0	0	0	0	0	0	0	0	0	0	0	0	0	0	0	0	0	0	0	0	0	0	0
g__Ilumatobacter	-Inf	0.027	0.0947	yes	down	0.0003	0	0.0004	0	0	0	0	0	0	0	0	0	0	0	0	0	0	0	0	0	0	0	0	0	0	0	0	0	0	0	0	0	0	0	0	0	0	0	0	0	0	0	0	0
g__OM27_clade	-Inf	0.027	0.0947	yes	down	0.0002	0	0.0003	0	0	0	0	0	0	0	0	0	0	0	0	0	0	0	0	0	0	0	0	0	0	0	0	0	0	0	0	0	0	0	0	0	0	0	0	0	0	0	0	0
g__TK10_unclassified	-Inf	0.027	0.0947	yes	down	0.0001	0	0.0002	0	0	0	0	0	0	0	0	0	0	0	0	0	0	0	0	0	0	0	0	0	0	0	0	0	0	0	0	0	0	0	0	0	0	0	0	0	0	0	0	0
g__Mesorhizobium	-3.58	0.0277	0.0969	yes	down	0.0008	0.0001	0.0012	0.007437	0	0	0	0	0	0	0	0	0	0	0	0	0	0	0	0	0	0	0	0	0	0	0	0	0	0	0	0	0	0	0	0	0	0	0	0	0	0	0	0
g__Roseburia	0.71	0.0282	0.0982	yes	up	0.0309	0.0415	0.0253	0.107836	0.071355	0.060015	0	0.03531	0.05931	0	0.061621	0.050416	0.059463	0	0.033181	0.102594	0.003219	0	0	0.043	0.058353	1.26784	0	0.03452	0.029978	0	0.022954	0.148894	0.045196	0	0.015791	0.04241	0	0	0.037526	0	0.037461	0.083218	0	0	0.029176	0.021121	0.054761	0.037544
g__Shinella	-2.2	0.0282	0.0982	yes	down	0.0127	0.0038	0.0174	0	0	0	0	0	0	0	0	0	0	0	0.00632	0	0	0	0	0	0	0	0	0	0	0	0	0	0	0	0	0	0	0	0	0	0.014984	0	0	0	0	0	0	0
g__Pir4_lineage	1.74	0.0292	0.1012	yes	up	0.0011	0.002	0.0006	0	0	0	0	0	0	0	0	0	0	0	0	0	0.189946	0	0	0	0	0	0	0	0	0	0	0	0	0	0	0	0	0	0	0	0	0	0	0	0	0	0	0
g__Babeliaceae_unclassified	1.38	0.0292	0.1012	yes	up	0.0008	0.0013	0.0005	0	0	0	0	0	0	0	0	0	0	0	0	0	0	0.124331	0	0	0	0	0	0	0	0	0	0	0	0	0	0	0	0	0	0	0	0	0	0	0	0	0	0
g__Shewanella	-3.56	0.0298	0.1031	yes	down	0.004	0.0005	0.0059	0	0	0	0	0	0	0	0	0	0	0	0	0	0	0	0	0	0	0	0.027839	0	0	0	0	0	0	0	0	0	0	0	0	0	0	0	0	0	0	0	0	0
g__Candidatus_Udaeobacter	Inf	0.0302	0.1042	yes	up	0.0008	0.0024	0	0	0	0	0	0	0	0	0	0	0	0	0	0	0	0	0	0	0	0	0	0	0	0	0	0	0	0	0	0	0	0.095016	0.016316	0	0	0	0	0	0	0	0	0.106375
g__Robinsoniella	-1.32	0.0307	0.1057	yes	down	0.0012	0.0006	0.0015	0	0.015857	0	0	0.005885	0	0	0	0	0	0	0	0	0	0	0	0	0.004607	0	0	0.003002	0	0	0	0	0	0	0	0	0	0	0	0	0	0	0	0	0	0	0	0
g__67-14_unclassified	-2.14	0.0313	0.1076	yes	down	0.0145	0.0045	0.0198	0	0	0	0	0	0	0	0	0	0	0	0	0	0	0	0	0	0	0	0	0	0	0	0	0	0	0	0	0	0	0	0	0	0	0	0	0	0	0	0	0
g__env.OPS_17_unclassified	-1.74	0.0315	0.108	yes	down	0.1462	0.0579	0.1929	0	0.019821	0	0.031718	0	0	0.034033	0.00973	0.080665	0.034687	0	0	0	0.376672	0.006065	0.187938	0.0172	0	0	0.800362	0	0	0	0	0	0.013559	0.09766	0.028424	0.049195	0	0	0	0	0.034464	0	0	0	0	0	0.976562	0.006257
g__Ezakiella	-5.17	0.0316	0.1081	yes	down	0.0048	0.0002	0.0072	0	0	0	0	0	0	0	0	0	0	0	0	0	0	0	0	0	0	0	0	0	0	0	0	0	0.012052	0	0	0	0	0	0	0	0	0	0	0	0	0	0	0
g__Streptobacillus	-2.13	0.0318	0.1085	yes	down	0.0812	0.0253	0.1106	0	0	0.88022	0	0.007356	0	0	0	0	0	0	0	0	0	0	0	0	0	0	0	0.072042	0	0.251905	0	0.053535	0	0	0	0	0	0	0	0	0	0	0	0	0	0	0	0
g__Turicibacter	-0.74	0.0325	0.1107	yes	down	0.0238	0.0165	0.0276	0.014874	0	0	0.036476	0	0.139007	0	0.006486	0	0	0.006462	0	0	0.030584	0	0.031949	0	0.003071	0	0.013919	0.063037	0.009467	0	0.298402	0	0	0.015025	0	0.016964	0.042072	0	0	0.016176	0	0.010149	0.023928	0.041754	0	0	0	0.039108
g__Eubacterium]_hallii_group	-1.26	0.035	0.1189	yes	down	0.001	0.0005	0.0012	0	0	0	0	0	0	0	0	0	0	0	0	0	0	0	0	0	0	0	0	0	0	0	0	0	0	0	0	0	0	0	0	0	0	0	0	0	0	0	0	0
g__Vermiphilaceae_unclassified	-Inf	0.0351	0.119	yes	down	0.0004	0	0.0005	0	0	0	0	0	0	0	0	0	0	0.003231	0	0	0	0	0	0	0	0	0	0	0	0	0	0	0	0	0	0	0	0	0	0	0	0	0	0	0	0	0	0
g__PLTA13_unclassified	-Inf	0.0355	0.1201	yes	down	0.0003	0	0.0005	0	0	0	0	0	0	0	0	0	0	0	0	0	0	0	0	0	0	0	0	0	0	0	0	0	0	0	0	0	0	0	0	0	0	0	0	0	0	0	0	0
g__Bergeyella	1.29	0.0359	0.1207	yes	up	0.0812	0.1326	0.0541	0	0	0	0	0	0	0	0	0.06218	0.012388	0	0.189603	0.149945	0.008049	0	0.009397	1.68561	0	0	0.00522	0	0	1.00136	0	0	0	0	0	0	0	0.024433	0	0	0.038959	0	0	0.005759	0	0	0	0.028158
g__Roseomonas	-1.23	0.0373	0.1207	yes	down	0.0184	0.0098	0.023	0	0	0	0	0	0	0	0	0	0	0	0	0	0	0	0	0	0	0	0.00348	0	0	0	0	0	0	0	0	0	0	0	0	0	0	0	0	0	0	0	0	0
g__Ramlibacter	-Inf	0.0374	0.1207	yes	down	0.0064	0	0.0098	0	0	0	0	0	0	0	0	0	0	0	0	0	0	0	0	0	0	0	0	0	0	0	0	0	0	0	0	0	0	0	0	0	0	0	0	0	0	0	0	0
g__Dermabacter	-Inf	0.0374	0.1207	yes	down	0.0061	0	0.0094	0	0	0	0	0	0	0	0	0	0	0	0	0	0	0	0	0	0	0	0	0	0	0	0	0	0	0	0	0	0	0	0	0	0	0	0	0	0	0	0	0
g__B1-7BS_unclassified	-Inf	0.0374	0.1207	yes	down	0.0043	0	0.0065	0	0	0	0	0	0	0	0	0	0	0	0	0	0	0	0	0	0	0	0	0	0	0	0	0	0	0	0	0	0	0	0	0	0	0	0	0	0	0	0	0
g__Defluviicoccus	-Inf	0.0374	0.1207	yes	down	0.002	0	0.0031	0	0	0	0	0	0	0	0	0	0	0	0	0	0	0	0	0	0	0	0	0	0	0	0	0	0	0	0	0	0	0	0	0	0	0	0	0	0	0	0	0
g__Leucobacter	-Inf	0.0374	0.1207	yes	down	0.0004	0	0.0007	0	0	0	0	0	0	0	0	0	0	0	0	0	0	0	0	0	0	0	0	0	0	0	0	0	0	0	0	0	0	0	0	0	0	0	0	0	0	0	0	0
g__Desulfomonile	-Inf	0.0374	0.1207	yes	down	0.0004	0	0.0006	0	0	0	0	0	0	0	0	0	0	0	0	0	0	0	0	0	0	0	0	0	0	0	0	0	0	0	0	0	0	0	0	0	0	0	0	0	0	0	0	0
g__NS11-12_marine_group_unclassified	-Inf	0.0374	0.1207	yes	down	0.0003	0	0.0004	0	0	0	0	0	0	0	0	0	0	0	0	0	0	0	0	0	0	0	0	0	0	0	0	0	0	0	0	0	0	0	0	0	0	0	0	0	0	0	0	0
g__Kordiimonas	-Inf	0.0374	0.1207	yes	down	0.0003	0	0.0004	0	0	0	0	0	0	0	0	0	0	0	0	0	0	0	0	0	0	0	0	0	0	0	0	0	0	0	0	0	0	0	0	0	0	0	0	0	0	0	0	0
g__Moheibacter	-Inf	0.0374	0.1207	yes	down	0.0003	0	0.0004	0	0	0	0	0	0	0	0	0	0	0	0	0	0	0	0	0	0	0	0	0	0	0	0	0	0	0	0	0	0	0	0	0	0	0	0	0	0	0	0	0
g__Candidatus_Adlerbacteria_unclassified	-Inf	0.0374	0.1207	yes	down	0.0003	0	0.0004	0	0	0	0	0	0	0	0	0	0	0	0	0	0	0	0	0	0	0	0	0	0	0	0	0	0	0	0	0	0	0	0	0	0	0	0	0	0	0	0	0
g__Iamia	-Inf	0.0374	0.1207	yes	down	0.0003	0	0.0004	0	0	0	0	0	0	0	0	0	0	0	0	0	0	0	0	0	0	0	0	0	0	0	0	0	0	0	0	0	0	0	0	0	0	0	0	0	0	0	0	0
g__Helicobacteraceae_unclassified	-Inf	0.0374	0.1207	yes	down	0.0002	0	0.0003	0	0	0	0	0	0	0	0	0	0	0	0	0	0	0	0	0	0	0	0	0	0	0	0	0	0	0	0	0	0	0	0	0	0	0	0	0	0	0	0	0
g__Oceanibaculum	-Inf	0.0374	0.1207	yes	down	0.0002	0	0.0003	0	0	0	0	0	0	0	0	0	0	0	0	0	0	0	0	0	0	0	0	0	0	0	0	0	0	0	0	0	0	0	0	0	0	0	0	0	0	0	0	0
g__Algoriphagus	-Inf	0.0374	0.1207	yes	down	0.0002	0	0.0003	0	0	0	0	0	0	0	0	0	0	0	0	0	0	0	0	0	0	0	0	0	0	0	0	0	0	0	0	0	0	0	0	0	0	0	0	0	0	0	0	0
g__Babeliales_unclassified	-Inf	0.0374	0.1207	yes	down	0.0002	0	0.0003	0	0	0	0	0	0	0	0	0	0	0	0	0	0	0	0	0	0	0	0	0	0	0	0	0	0	0	0	0	0	0	0	0	0	0	0	0	0	0	0	0
g__Kapabacteriales_unclassified	-Inf	0.0374	0.1207	yes	down	0.0002	0	0.0003	0	0	0	0	0	0	0	0	0	0	0	0	0	0	0	0	0	0	0	0	0	0	0	0	0	0	0	0	0	0	0	0	0	0	0	0	0	0	0	0	0
g__Verrucomicrobiaceae_unclassified	-Inf	0.0374	0.1207	yes	down	0.0002	0	0.0002	0	0	0	0	0	0	0	0	0	0	0	0	0	0	0	0	0	0	0	0	0	0	0	0	0	0	0	0	0	0	0	0	0	0	0	0	0	0	0	0	0
g__R7C24_unclassified	-Inf	0.0374	0.1207	yes	down	0.0002	0	0.0002	0	0	0	0	0	0	0	0	0	0	0	0	0	0	0	0	0	0	0	0	0	0	0	0	0	0	0	0	0	0	0	0	0	0	0	0	0	0	0	0	0
g__Rhodothermaceae_unclassified	-Inf	0.0374	0.1207	yes	down	0.0002	0	0.0002	0	0	0	0	0	0	0	0	0	0	0	0	0	0	0	0	0	0	0	0	0	0	0	0	0	0	0	0	0	0	0	0	0	0	0	0	0	0	0	0	0
g__Arcicella	-Inf	0.0374	0.1207	yes	down	0.0002	0	0.0002	0	0	0	0	0	0	0	0	0	0	0	0	0	0	0	0	0	0	0	0	0	0	0	0	0	0	0	0	0	0	0	0	0	0	0	0	0	0	0	0	0
g__Cardiobacterium	-6.58	0.0381	0.1227	yes	down	0.0126	0.0002	0.0191	0	0	0	0	0	0	0	0	0	0	0	0	0	0	0	0	0	0	0	0	0	0	0	0	0	0	0	0	0	0	0	0	0	0	0	0	0	0	0	0	0
g__Tuzzerella	-3.2	0.0392	0.126	yes	down	0.0038	0.0006	0.0055	0	0	0	0.004758	0	0	0	0	0	0	0	0	0	0	0	0	0	0	0	0	0	0.009467	0	0	0	0	0	0	0	0.006233	0	0	0	0	0	0	0	0	0	0	0
g__Skermanella	-1.53	0.0394	0.1263	yes	down	0.004	0.0018	0.0052	0	0	0	0	0	0	0	0	0	0	0	0	0	0	0	0	0	0	0	0	0	0	0	0	0	0	0	0	0	0	0	0	0	0	0	0	0	0	0	0	0
g__Fimbriimonadaceae_unclassified	4.48	0.0398	0.1271	yes	up	0.005	0.0134	0.0006	0	0	0	0	0	0	0	0	0	0	0	0	0	0	0	0	0	0	0	0	0	0	0	0	0	0	0	0	0	0	0	0	0	0	0	0	0	0	0	0	0
g__Planococcus	1.48	0.0398	0.1271	yes	up	0.0023	0.0039	0.0014	0	0	0	0	0	0	0	0	0.374758	0	0	0	0	0	0	0	0	0	0	0	0	0	0	0	0	0	0	0	0	0	0	0	0	0	0	0	0	0	0	0	0
g__Caldicellulosiruptor	-1.17	0.0402	0.1281	yes	down	0.0007	0.0004	0.0009	0	0	0	0	0	0	0	0	0	0	0	0.00474	0	0	0	0	0	0	0	0	0	0	0	0	0	0	0	0	0	0	0	0.016316	0	0	0	0	0	0	0	0	0
g__Anaeroplasma	2.13	0.0464	0.1476	yes	up	0.0028	0.0057	0.0013	0	0	0	0.074538	0	0	0	0	0	0	0	0.01738	0	0	0	0	0	0	0	0	0	0.015778	0	0	0	0	0	0	0	0	0	0	0.012581	0	0	0.070073	0.077748	0	0.003017	0	0
g__Lachnospiraceae_UCG-006	-0.39	0.0474	0.1504	yes	down	0.0015	0.0013	0.0017	0.018592	0.013875	0	0	0	0	0	0.004865	0	0	0	0	0.013153	0	0	0	0	0	0	0	0	0	0	0	0.01673	0	0	0	0	0	0	0	0	0	0.024357	0	0	0	0	0	0
g__UCG-005	-0.96	0.0475	0.1504	yes	down	0.0442	0.0273	0.0531	0.009916	0	0	0	0	0.053749	0	0.063243	0	0.004955	0	0.00474	0.003946	0.074047	0	0.084572	0.0129	0	0.074799	0.080036	0.012007	0	0	0	0	0.043689	0.114563	0	0.127229	0.009349	0	0	0	0.005994	0	0	0	0	0	0.009127	0.004693
g__Lactiplantibacillus	3.26	0.0492	0.1507	yes	up	0.004	0.0096	0.001	0	0	0	0	0	0.035215	0	0	0	0	0	0	0	0.072437	0	0.063899	0	0	0.057969	0.076556	0	0	0	0	0	0	0.018781	0	0	0	0	0	0	0	0	0	0	0	0	0	0
g__Senegalimassilia	-Inf	0.0495	0.1507	yes	down	0.0003	0	0.0004	0	0	0	0	0	0	0	0	0	0	0	0	0	0	0	0	0	0	0	0	0	0	0	0	0	0	0	0	0	0	0	0	0	0	0	0	0	0	0	0	0
g__Bacteroides	0.07	0.0511	0.1507	no	up	0.1689	0.1744	0.166	0.1475	0.097122	0.113362	0.068194	0.026483	0.06487	0.008878	0.134594	0.542812	0.071852	0.140542	0.069521	0.081549	0.247895	0.087941	0.058261	0.086001	0.089065	2.06818	2.80997	0.13808	0.102558	0.070408	0.038845	0.138856	0.10395	0.185929	0.045794	0.213744	0.068563	0.054295	0.148472	0.035947	0.122872	0.095397	0.020509	0.054712	0.053203	0.069396	0.087617	0.10481
g__UBA6140	Inf	0.0512	0.1507	no	up	0.0034	0.0098	0	0	0	0	0	0	0	0	0	0	0	0	0	0	0	0	0	0	0	0	0	0	0	0	0	0	0	0	0	0	0	0	0	0	0	0	0	0	0	0	0	0
g__Daeguia	Inf	0.0512	0.1507	no	up	0.0012	0.0035	0	0	0	0	0	0	0	0	0	0	0	0	0	0	0	0	0	0	0	0	0	0	0	0	0	0	0	0	0	0	0	0	0	0	0	0	0	0	0	0	0	0
g__Atlantibacter	Inf	0.0512	0.1507	no	up	0.0004	0.0012	0	0	0	0	0	0	0	0	0	0	0	0	0	0	0	0	0	0	0	0	0	0	0	0	0	0	0.082859	0	0	0	0	0	0	0	0	0	0	0	0	0	0	0
g__Frigoribacterium	Inf	0.0512	0.1507	no	up	0.0003	0.001	0	0	0	0	0	0	0	0	0	0.058819	0	0	0	0	0	0	0	0	0	0	0	0	0	0	0	0	0	0	0	0	0	0	0	0	0	0	0	0	0.036041	0	0	0
g__Calditerricola	Inf	0.0512	0.1507	no	up	0.0003	0.0007	0	0	0	0	0	0	0	0	0	0	0	0	0	0	0	0	0	0	0	0	0	0	0	0	0	0	0	0	0	0	0	0	0	0	0	0	0	0	0	0	0	0
g__Donghicola	Inf	0.0512	0.1507	no	up	0.0001	0.0004	0	0.022311	0	0	0	0	0	0	0	0	0	0	0	0	0	0	0	0	0	0	0	0	0	0	0	0	0	0	0	0	0	0	0	0	0	0	0	0	0	0	0	0
g__Hydrogenibacillus	Inf	0.0512	0.1507	no	up	0.0001	0.0003	0	0	0	0	0	0	0	0	0	0	0	0	0	0	0	0	0	0	0	0	0	0	0	0	0	0	0	0	0	0	0	0	0	0	0	0	0	0	0	0	0	0
g__Leptolinea	Inf	0.0512	0.1507	no	up	0.0001	0.0003	0	0	0.013875	0	0	0.014713	0	0	0	0	0	0	0	0	0	0	0	0	0	0	0	0	0	0	0	0	0	0	0	0	0	0	0	0	0	0	0	0	0	0	0	0
g__Rhodobacterales_unclassified	Inf	0.0512	0.1507	no	up	0.0001	0.0003	0	0.008676	0	0	0	0	0	0	0	0	0	0	0	0	0	0	0	0	0	0	0	0	0	0	0	0	0	0	0	0	0	0	0	0	0	0	0	0	0	0	0	0
g__BD1-7_clade	Inf	0.0512	0.1507	no	up	0.0001	0.0002	0	0	0	0	0	0.008828	0	0	0	0	0	0	0	0	0	0	0	0	0	0	0	0	0	0	0	0	0	0	0	0	0	0	0	0	0	0	0	0	0	0	0	0
g__Persicirhabdus	Inf	0.0512	0.1507	no	up	0.0001	0.0002	0	0.004958	0	0	0	0	0	0	0	0	0	0	0	0.014468	0	0	0	0	0	0	0	0	0	0	0	0	0	0	0	0	0	0	0	0	0	0	0	0	0	0	0	0
g__Cohaesibacter	Inf	0.0512	0.1507	no	up	0.0001	0.0002	0	0.008676	0	0	0	0	0	0	0	0	0	0	0	0	0	0	0	0	0	0	0	0	0	0	0	0	0	0	0	0	0	0	0	0	0	0	0	0	0	0	0	0
g__Smithella	Inf	0.0512	0.1507	no	up	0.0001	0.0002	0	0	0.011892	0	0	0.007356	0	0	0	0	0	0	0	0	0	0	0	0	0	0	0	0	0	0	0	0	0	0	0	0	0	0	0	0	0	0	0	0	0	0	0	0
g__Carboxylicivirga	Inf	0.0512	0.1507	no	up	0.0001	0.0002	0	0.011155	0	0	0	0	0	0	0	0	0	0	0	0.006577	0	0	0	0	0	0	0	0	0	0	0	0	0	0	0	0	0	0	0	0	0	0	0	0	0	0	0	0
g__Thermoactinomycetaceae_unclassified	Inf	0.0512	0.1507	no	up	0.0001	0.0002	0	0	0	0	0	0	0	0	0	0	0	0	0	0	0	0	0	0	0	0	0	0	0	0	0	0	0	0	0	0	0	0.010859	0	0	0	0	0	0	0	0	0	0.006257
g__Mycoplasma]_group	Inf	0.0512	0.1507	no	up	0.0001	0.0002	0	0	0	0	0	0	0	0	0	0	0	0	0	0.003946	0	0	0	0	0	0	0	0	0	0	0	0	0	0	0	0	0	0.012216	0	0	0	0	0	0	0	0	0	0
g__Gorbachella	Inf	0.0512	0.1507	no	up	0.0001	0.0001	0	0	0	0	0	0	0	0	0	0	0	0	0	0	0	0	0	0	0	0	0	0	0	0	0	0	0	0	0	0.008482	0	0	0	0	0	0	0	0	0	0	0	0
g__Shimia	Inf	0.0512	0.1507	no	up	0	0.0001	0	0.003718	0	0	0	0	0	0	0	0	0	0	0	0.006577	0	0	0	0	0	0	0	0	0	0	0	0	0	0	0	0	0	0	0	0	0	0	0	0	0	0	0	0
g__Lachnobacterium	Inf	0.0512	0.1507	no	up	0	0.0001	0	0	0	0	0	0	0	0	0	0	0	0	0	0	0	0	0	0	0	0	0	0	0	0	0	0	0	0	0	0	0	0	0	0	0	0	0	0	0.005149	0	0	0
g__Bacteroidetes_vadinHA17_unclassified	Inf	0.0512	0.1507	no	up	0	0.0001	0	0	0.003964	0	0	0.004414	0	0	0	0	0	0	0	0	0	0	0	0	0	0	0	0	0	0	0	0	0	0	0	0	0	0	0	0	0	0	0	0	0	0	0	0
g__Pelagibacterium	Inf	0.0512	0.1507	no	up	0	0.0001	0	0	0	0	0	0	0	0	0	0	0	0	0	0	0	0	0	0	0	0	0	0	0	0	0	0	0	0	0	0	0	0	0	0	0	0	0	0	0	0	0	0
g__Vogesella	-Inf	0.052	0.1507	no	down	0.0072	0	0.0109	0	0	0	0	0	0	0	0	0	0	0	0	0	0	0	0	0	0	0	0	0	0	0	0	0	0	0	0	0	0	0	0	0	0	0	0	0	0	0	0	0
g__Segetibacter	-Inf	0.052	0.1507	no	down	0.0042	0	0.0064	0	0	0	0	0	0	0	0	0	0	0	0	0	0	0	0	0	0	0	0	0	0	0	0	0	0	0	0	0	0	0	0	0	0	0	0	0	0	0	0	0
g__Acetitomaculum	-Inf	0.052	0.1507	no	down	0.0036	0	0.0055	0	0	0	0	0	0	0	0	0	0	0	0	0	0	0	0	0	0	0	0	0	0	0	0	0	0	0	0	0	0	0	0	0	0	0	0	0	0	0	0	0
g__Bauldia	-Inf	0.052	0.1507	no	down	0.003	0	0.0046	0	0	0	0	0	0	0	0	0	0	0	0	0	0	0	0	0	0	0	0	0	0	0	0	0	0	0	0	0	0	0	0	0	0	0	0	0	0	0	0	0
g__Herminiimonas	-Inf	0.052	0.1507	no	down	0.0023	0	0.0036	0	0	0	0	0	0	0	0	0	0	0	0	0	0	0	0	0	0	0	0	0	0	0	0	0	0	0	0	0	0	0	0	0	0	0	0	0	0	0	0	0
g__Leptolyngbya_ANT.L52.2	-Inf	0.052	0.1507	no	down	0.0019	0	0.0029	0	0	0	0	0	0	0	0	0	0	0	0	0	0	0	0	0	0	0	0	0	0	0	0	0	0	0	0	0	0	0	0	0	0	0	0	0	0	0	0	0
g__Hyphomonas	-Inf	0.052	0.1507	no	down	0.0017	0	0.0026	0	0	0	0	0	0	0	0	0	0	0	0	0	0	0	0	0	0	0	0	0	0	0	0	0	0	0	0	0	0	0	0	0	0	0	0	0	0	0	0	0
g__F0058	-Inf	0.052	0.1507	no	down	0.0015	0	0.0023	0	0	0	0	0	0	0	0	0	0	0	0	0	0	0	0	0	0	0	0	0	0	0	0	0	0	0	0	0	0	0	0	0	0	0	0	0	0	0	0	0
g__Sulfobacillus	-Inf	0.052	0.1507	no	down	0.0011	0	0.0016	0	0	0	0	0	0	0	0	0	0	0	0	0	0	0	0	0	0	0	0	0	0	0	0	0	0	0	0	0	0	0	0	0	0	0	0	0	0	0	0	0
g__Candidatus_Saccharibacteria_unclassified	-Inf	0.052	0.1507	no	down	0.0009	0	0.0013	0	0	0	0	0	0	0	0	0	0	0	0	0	0	0	0	0	0	0	0	0	0	0	0	0	0	0	0	0	0	0	0	0	0	0	0	0	0	0	0	0
g__Sphingomonadaceae_unclassified	-Inf	0.052	0.1507	no	down	0.0007	0	0.001	0	0	0	0	0	0	0	0	0	0	0	0	0	0	0	0	0	0	0	0	0	0	0	0	0	0	0	0	0	0	0	0	0	0	0	0	0	0	0	0	0
g__Sulfuritalea	-Inf	0.052	0.1507	no	down	0.0004	0	0.0007	0	0	0	0	0	0	0	0	0	0	0	0	0	0	0	0	0	0	0	0	0	0	0	0	0	0	0	0	0	0	0	0	0	0	0	0	0	0	0	0	0
g__Atopobiaceae_unclassified	-Inf	0.052	0.1507	no	down	0.0003	0	0.0004	0	0	0	0	0	0	0	0	0	0	0	0	0	0	0	0	0	0	0	0	0	0	0	0	0	0	0	0	0	0	0	0	0	0	0	0	0	0	0	0	0
g__Sandaracinaceae_unclassified	-Inf	0.052	0.1507	no	down	0.0002	0	0.0004	0	0	0	0	0	0	0	0	0	0	0	0	0	0	0	0	0	0	0	0	0	0	0	0	0	0	0	0	0	0	0	0	0	0	0	0	0	0	0	0	0
g__IS-44	-Inf	0.052	0.1507	no	down	0.0002	0	0.0004	0	0	0	0	0	0	0	0	0	0	0	0	0	0	0	0	0	0	0	0	0	0	0	0	0	0	0	0	0	0	0	0	0	0	0	0	0	0	0	0	0
g__SAR202_clade_unclassified	-Inf	0.052	0.1507	no	down	0.0002	0	0.0004	0	0	0	0	0	0	0	0	0	0	0	0	0	0	0	0	0	0	0	0	0	0	0	0	0	0	0	0	0	0	0	0	0	0	0	0	0	0	0	0	0
g__Oceanobacillus	-Inf	0.052	0.1507	no	down	0.0002	0	0.0003	0	0	0	0	0	0	0	0	0	0	0	0	0	0	0	0	0	0	0	0	0	0	0	0	0	0	0	0	0	0	0	0	0	0	0	0	0	0	0	0	0
g__Methylacidiphilaceae_unclassified	-Inf	0.052	0.1507	no	down	0.0002	0	0.0003	0	0	0	0	0	0	0	0	0	0	0	0	0	0	0	0	0	0	0	0	0	0	0	0	0	0	0	0	0	0	0	0	0	0	0	0	0	0	0	0	0
g__OM60(NOR5)_clade	-Inf	0.052	0.1507	no	down	0.0002	0	0.0003	0	0	0	0	0	0	0	0	0	0	0	0	0	0	0	0	0	0	0	0	0	0	0	0	0	0	0	0	0	0	0	0	0	0	0	0	0	0	0	0	0
g__Polycyclovorans	-Inf	0.052	0.1507	no	down	0.0002	0	0.0002	0	0	0	0	0	0	0	0	0	0	0	0	0	0	0	0	0	0	0	0	0	0	0	0	0	0	0	0	0	0	0	0	0	0	0	0	0	0	0	0	0
g__Paludibacteraceae_unclassified	-Inf	0.052	0.1507	no	down	0.0001	0	0.0002	0	0	0	0	0	0	0	0	0	0	0	0	0	0	0	0	0	0	0	0	0	0	0	0	0	0	0	0	0	0	0	0	0	0	0	0	0	0	0	0	0
g__Microbacterium	-5.49	0.0522	0.1507	no	down	0.006	0.0002	0.009	0	0	0	0	0	0	0	0	0	0	0	0	0	0	0	0	0	0	0	0	0	0	0	0	0	0	0	0	0	0	0	0	0	0	0	0	0	0	0	0	0
g__Geodermatophilus	-6.38	0.0522	0.1507	no	down	0.0055	0.0001	0.0083	0	0	0	0	0	0	0	0	0	0	0	0	0	0	0	0	0	0	0	0	0	0	0	0	0	0	0	0	0	0	0	0	0	0	0	0	0	0	0	0	0
g__Paracoccus	-2.43	0.0523	0.1507	no	down	0.0565	0.0146	0.0786	0	0	0.015004	0.003172	0	0	0	0	0	0	0	0.0079	0.003946	0.008049	0	0	0	0	0.362773	0	0	0.009467	0	0	0	0	0	0	0	0	0	0	0	0	0	0	0	0	0	0.007301	0
g__Nubsella	-6.23	0.0527	0.1516	no	down	0.0148	0.0003	0.0225	0	0	0	0	0	0	0	0	0.025208	0	0	0	0	0	0	0	0	0	0	0	0	0	0	0	0	0	0	0	0	0	0	0	0	0	0	0	0	0	0	0	0
g__Micrococcus	-4.57	0.0544	0.1562	no	down	0.0301	0.0019	0.045	0	0	0	0	0	0	0	0	0	0.004955	0	0	0	0	0.007581	0	0.011467	0	0.00561	0	0	0	0	0	0	0.006026	0	0	0	0	0	0	0	0	0	0	0	0	0	0	0
g__Gammaproteobacteria_unclassified	0.41	0.0571	0.1636	no	up	0.028	0.0334	0.0251	0.003718	0	0	0	0	0	0	0	0	1.05052	0	0	0	0.083705	0.2335	0.052623	0.070234	0	0	0	0	0	0	0.007063	0	0.099431	0	0	0	0	0	0	0	0.008991	0.075099	0	0	0	0.025646	0	0
g__Ottowia	-3.67	0.0577	0.165	no	down	0.0035	0.0004	0.0051	0	0	0	0	0	0	0	0	0	0	0	0	0.003946	0	0	0	0	0	0	0	0	0	0	0	0	0	0	0	0	0	0	0	0	0	0	0	0	0	0	0.010952	0
g__Deinococcus	-4.59	0.0584	0.1667	no	down	0.0516	0.0032	0.0772	0	0	0	0	0	0	0	0	0	0	0	0	0	0	0	0.007518	0	0	0.01496	0	0	0	0	0	0	0	0	0	0	0	0	0	0	0	0	0	0	0	0	0	0
g__Sphingopyxis	-4.48	0.0591	0.1684	no	down	0.033	0.0022	0.0492	0	0	0	0	0	0	0	0	0	0	0	0	0	0	0	0	0	0	0	0	0	0	0	0	0.005019	0	0	0	0	0	0	0	0	0	0	0	0	0	0	0.005476	0
g__Anaerococcus	-2.51	0.0597	0.1698	no	down	0.0256	0.0063	0.0359	0	0	0	0	0	0	0	0.239999	0	0.012388	0	0	0	0	0.007581	0	0.010033	0	0	0	0	0	0	0	0	0.015065	0	0	0	0	0	0	0	0	0	0	0	0	0.006034	0	0
g__CL500-29_marine_group	-0.87	0.0611	0.1735	no	down	0.0009	0.0006	0.0011	0	0.021803	0	0	0.005885	0	0	0	0	0	0	0	0	0	0	0	0	0	0	0	0	0	0	0	0	0	0	0	0	0	0	0	0	0	0	0	0	0	0	0	0
g__Bacteroidales_unclassified	-4.2	0.0617	0.1749	no	down	0.0037	0.0003	0.0055	0	0	0	0	0	0	0	0	0	0	0	0	0	0.003219	0	0	0.002867	0	0	0	0	0	0	0	0	0	0	0	0	0	0	0	0	0	0	0	0	0	0	0	0
g__Rikenella	-0.38	0.0628	0.1776	no	down	0.0024	0.002	0.0026	0.016113	0	0.005001	0.006344	0	0	0	0.00973	0	0	0	0	0.010522	0	0.01213	0	0.010033	0	0	0	0.004503	0.011045	0	0	0.010038	0	0	0	0	0	0.006787	0.008158	0	0.013486	0	0	0	0	0	0	0
g__Muribaculum	0.91	0.063	0.1779	no	up	0.047	0.0677	0.0361	0.136344	0.10505	0.035009	0.044406	0.007356	0	0.010358	0.087567	0.099151	0.022299	0.042001	0.127982	0.1289	0.006439	0.015162	0	0.0344	0.089065	0.727416	2.61684	0.102059	0.135692	0.006259	0.157147	0.148894	0	0	0.009475	0.008482	0.009349	0	0.143577	0.061109	0.104891	0.101486	0.025637	0.017277	0	0.079957	0.089442	0.031287
g__Sandaracinobacter	-6.85	0.0684	0.19	no	down	0.0075	0.0001	0.0115	0	0	0	0	0	0	0	0	0	0	0	0	0	0	0	0	0	0	0	0	0	0	0	0	0	0	0	0	0	0	0	0	0	0	0	0	0	0	0	0	0
g__Duncaniella	-0.38	0.0686	0.19	no	down	0.0024	0.002	0.0026	0	0	0	0	0.022069	0	0	0	0	0	0	0	0	0	0	0	0	0	0	0	0	0	0	0.014126	0	0	0	0	0	0.018699	0	0	0	0	0	0	0	0	0	0	0
g__Butyricicoccus	0.17	0.0705	0.19	no	up	0.0067	0.0072	0.0064	0.002479	0	0	0	0.008828	0	0	0	0.010083	0	0	0.00948	0.009207	0	0.004549	0	0.005733	0	0	0.0087	0	0	0	0	0.005019	0	0	0.018949	0.006786	0	0	0	0.008987	0	0	0	0	0	0.009052	0	0
g__Cedecea	-5.43	0.0706	0.19	no	down	0.0114	0.0004	0.0172	0	0	0	0	0	0	0	0	0	0	0	0	0	0.038633	0	0	0	0	0	0	0	0	0	0	0	0	0	0	0	0	0	0	0	0	0	0	0	0	0	0	0
g__WPS-2_unclassified	-2.32	0.0713	0.19	no	down	0.0003	0.0001	0.0005	0	0	0	0	0	0	0	0	0	0	0	0	0	0	0	0	0	0	0	0	0	0	0	0	0	0	0	0	0	0	0	0	0	0	0	0	0	0	0	0	0
g__Paracaedibacteraceae_unclassified	-5.19	0.072	0.19	no	down	0.0049	0.0002	0.0073	0	0	0	0	0	0	0	0	0	0	0	0	0	0	0	0	0	0	0	0	0	0	0	0	0	0	0	0	0	0	0	0	0	0	0	0	0	0	0	0	0
g__Nostoc_PCC-7107	-Inf	0.0725	0.19	no	down	0.0059	0	0.0091	0	0	0	0	0	0	0	0	0	0	0	0	0	0	0	0	0	0	0	0	0	0	0	0	0	0	0	0	0	0	0	0	0	0	0	0	0	0	0	0	0
g__Kurthia	-Inf	0.0725	0.19	no	down	0.0046	0	0.007	0	0	0	0	0	0	0	0	0	0	0	0	0	0	0	0	0	0	0	0	0	0	0	0	0	0	0	0	0	0	0	0	0	0	0	0	0	0	0	0	0
g__Eremococcus	-Inf	0.0725	0.19	no	down	0.0046	0	0.007	0	0	0	0	0	0	0	0	0	0	0	0	0	0	0	0	0	0	0	0	0	0	0	0	0	0	0	0	0	0	0	0	0	0	0	0	0	0	0	0	0
g__Aquitalea	-Inf	0.0725	0.19	no	down	0.0026	0	0.0039	0	0	0	0	0	0	0	0	0	0	0	0	0	0	0	0	0	0	0	0	0	0	0	0	0	0	0	0	0	0	0	0	0	0	0	0	0	0	0	0	0
g__Micavibrionales_unclassified	-Inf	0.0725	0.19	no	down	0.0025	0	0.0038	0	0	0	0	0	0	0	0	0	0	0	0	0	0	0	0	0	0	0	0	0	0	0	0	0	0	0	0	0	0	0	0	0	0	0	0	0	0	0	0	0
g__Actinotalea	-Inf	0.0725	0.19	no	down	0.0025	0	0.0038	0	0	0	0	0	0	0	0	0	0	0	0	0	0	0	0	0	0	0	0	0	0	0	0	0	0	0	0	0	0	0	0	0	0	0	0	0	0	0	0	0
g__Azohydromonas	-Inf	0.0725	0.19	no	down	0.0018	0	0.0027	0	0	0	0	0	0	0	0	0	0	0	0	0	0	0	0	0	0	0	0	0	0	0	0	0	0	0	0	0	0	0	0	0	0	0	0	0	0	0	0	0
g__Pseudoglutamicibacter	-Inf	0.0725	0.19	no	down	0.0015	0	0.0023	0	0	0	0	0	0	0	0	0	0	0	0	0	0	0	0	0	0	0	0	0	0	0	0	0	0	0	0	0	0	0	0	0	0	0	0	0	0	0	0	0
g__Thiobacillus	-Inf	0.0725	0.19	no	down	0.0014	0	0.0022	0	0	0	0	0	0	0	0	0	0	0	0	0	0	0	0	0	0	0	0	0	0	0	0	0	0	0	0	0	0	0	0	0	0	0	0	0	0	0	0	0
g__Helcococcus	-Inf	0.0725	0.19	no	down	0.0011	0	0.0016	0	0	0	0	0	0	0	0	0	0	0	0	0	0	0	0	0	0	0	0	0	0	0	0	0	0	0	0	0	0	0	0	0	0	0	0	0	0	0	0	0
g__Pseudopropionibacterium	-Inf	0.0725	0.19	no	down	0.0005	0	0.0008	0	0	0	0	0	0	0	0	0	0	0	0	0	0	0	0	0	0	0	0	0	0	0	0	0	0	0	0	0	0	0	0	0	0	0	0	0	0	0	0	0
g__Saprospiraceae_unclassified	-Inf	0.0725	0.19	no	down	0.0004	0	0.0006	0	0	0	0	0	0	0	0	0	0	0	0	0	0	0	0	0	0	0	0	0	0	0	0	0	0	0	0	0	0	0	0	0	0	0	0	0	0	0	0	0
g__Filomicrobium	-Inf	0.0725	0.19	no	down	0.0004	0	0.0006	0	0	0	0	0	0	0	0	0	0	0	0	0	0	0	0	0	0	0	0	0	0	0	0	0	0	0	0	0	0	0	0	0	0	0	0	0	0	0	0	0
g__Halioglobus	-Inf	0.0725	0.19	no	down	0.0004	0	0.0005	0	0	0	0	0	0	0	0	0	0	0	0	0	0	0	0	0	0	0	0	0	0	0	0	0	0	0	0	0	0	0	0	0	0	0	0	0	0	0	0	0
g__Polyangium]_brachysporum_group	-Inf	0.0725	0.19	no	down	0.0003	0	0.0005	0	0	0	0	0	0	0	0	0	0	0	0	0	0	0	0	0	0	0	0	0	0	0	0	0	0	0	0	0	0	0	0	0	0	0	0	0	0	0	0	0
g__211ds20_unclassified	-Inf	0.0725	0.19	no	down	0.0003	0	0.0004	0	0	0	0	0	0	0	0	0	0	0	0	0	0	0	0	0	0	0	0	0	0	0	0	0	0	0	0	0	0	0	0	0	0	0	0	0	0	0	0	0
g__Unknown_Family_unclassified	-Inf	0.0725	0.19	no	down	0.0002	0	0.0003	0	0	0	0	0	0	0	0	0	0	0	0	0	0	0	0	0	0	0	0	0	0	0	0	0	0	0	0	0	0	0	0	0	0	0	0	0	0	0	0	0
g__Pseudobutyrivibrio	-Inf	0.0725	0.19	no	down	0.0002	0	0.0003	0	0	0	0	0	0	0	0	0	0	0	0	0	0	0	0	0	0	0	0	0	0	0	0	0	0	0	0	0	0	0	0	0	0	0	0	0	0	0	0	0
g__Leptospira	-Inf	0.0725	0.19	no	down	0.0002	0	0.0003	0	0	0	0	0	0	0	0	0	0	0	0	0	0	0	0	0	0	0	0	0	0	0	0	0	0	0	0	0	0	0	0	0	0	0	0	0	0	0	0	0
g__Alkaliflexus	-Inf	0.0725	0.19	no	down	0.0002	0	0.0003	0	0	0	0	0	0	0	0	0	0	0	0	0	0	0	0	0	0	0	0	0	0	0	0	0	0	0	0	0	0	0	0	0	0	0	0	0	0	0	0	0
g__Acetobacterium	-Inf	0.0725	0.19	no	down	0.0002	0	0.0003	0	0	0	0	0	0	0	0	0	0	0	0	0	0	0	0	0	0	0	0	0	0	0	0	0	0	0	0	0	0	0	0	0	0	0	0	0	0	0	0	0
g__Luteibaculum	-Inf	0.0725	0.19	no	down	0.0002	0	0.0003	0	0	0	0	0	0	0	0	0	0	0	0	0	0	0	0	0	0	0	0	0	0	0	0	0	0	0	0	0	0	0	0	0	0	0	0	0	0	0	0	0
g__Perlucidibaca	-Inf	0.0725	0.19	no	down	0.0002	0	0.0003	0	0	0	0	0	0	0	0	0	0	0	0	0	0	0	0	0	0	0	0	0	0	0	0	0	0	0	0	0	0	0	0	0	0	0	0	0	0	0	0	0
g__Methyloligellaceae_unclassified	-Inf	0.0725	0.19	no	down	0.0002	0	0.0002	0	0	0	0	0	0	0	0	0	0	0	0	0	0	0	0	0	0	0	0	0	0	0	0	0	0	0	0	0	0	0	0	0	0	0	0	0	0	0	0	0
g__NRL2_unclassified	-Inf	0.0725	0.19	no	down	0.0002	0	0.0002	0	0	0	0	0	0	0	0	0	0	0	0	0	0	0	0	0	0	0	0	0	0	0	0	0	0	0	0	0	0	0	0	0	0	0	0	0	0	0	0	0
g__Rhodovulum	-Inf	0.0725	0.19	no	down	0.0002	0	0.0002	0	0	0	0	0	0	0	0	0	0	0	0	0	0	0	0	0	0	0	0	0	0	0	0	0	0	0	0	0	0	0	0	0	0	0	0	0	0	0	0	0
g__Candidatus_Berkiella	-Inf	0.0725	0.19	no	down	0.0001	0	0.0002	0	0	0	0	0	0	0	0	0	0	0	0	0	0	0	0	0	0	0	0	0	0	0	0	0	0	0	0	0	0	0	0	0	0	0	0	0	0	0	0	0
g__Cyanobacteria_unclassified	-Inf	0.0725	0.19	no	down	0.0001	0	0.0002	0	0	0	0	0	0	0	0	0	0	0	0	0	0	0	0	0	0	0	0	0	0	0	0	0	0	0	0	0	0	0	0	0	0	0	0	0	0	0	0	0
g__Ammoniphilus	-Inf	0.0725	0.19	no	down	0.0001	0	0.0002	0	0	0	0	0	0	0	0	0	0	0	0	0	0	0	0	0	0	0	0	0	0	0	0	0	0	0	0	0	0	0	0	0	0	0	0	0	0	0	0	0
g__Sva0996_marine_group	-Inf	0.0725	0.19	no	down	0.0001	0	0.0002	0	0	0	0	0	0	0	0	0	0	0	0	0	0	0	0	0	0	0	0	0	0	0	0	0	0	0	0	0	0	0	0	0	0	0	0	0	0	0	0	0
g__Candidatus_Nomurabacteria_unclassified	-Inf	0.0725	0.19	no	down	0.0001	0	0.0002	0	0	0	0	0	0	0	0	0	0	0	0	0	0	0	0	0	0	0	0	0	0	0	0	0	0	0	0	0	0	0	0	0	0	0	0	0	0	0	0	0
g__Enorma	-Inf	0.0725	0.19	no	down	0.0001	0	0.0002	0	0	0	0	0	0	0	0	0	0	0	0	0	0	0	0	0	0	0	0	0	0	0	0	0	0	0	0	0	0	0	0	0	0	0	0	0	0	0	0	0
g__Lachnospiraceae_UCG-001	-Inf	0.0725	0.19	no	down	0.0001	0	0.0002	0	0	0	0	0	0	0	0	0	0	0	0	0	0	0	0	0	0	0	0	0	0	0	0	0	0	0	0	0	0	0	0	0	0	0	0	0	0	0	0	0
g__Fimbriiglobus	-Inf	0.0725	0.19	no	down	0.0001	0	0.0002	0	0	0	0	0	0	0	0	0	0	0	0	0	0	0	0	0	0	0	0	0	0	0	0	0	0	0	0	0	0	0	0	0	0	0	0	0	0	0	0	0
g__Eggerthellaceae_unclassified	-Inf	0.0725	0.19	no	down	0.0001	0	0.0001	0	0	0	0	0	0	0	0	0	0	0	0	0	0	0	0	0	0	0	0	0	0	0	0	0	0	0	0	0	0	0	0	0	0	0	0	0	0	0	0	0
g__Rhodomicrobium	-Inf	0.0725	0.19	no	down	0.0001	0	0.0001	0	0	0	0	0	0	0	0	0	0	0	0	0	0	0	0	0	0	0	0	0	0	0	0	0	0	0	0	0	0	0	0	0	0	0	0	0	0	0	0	0
g__Absconditabacteriales_(SR1)_unclassified	-3.07	0.0728	0.1901	no	down	0.0047	0.0008	0.0067	0	0	0	0	0	0	0	0	0	0	0	0	0	0	0	0	0	0	0	0	0	0	0	0	0	0	0	0	0	0	0	0	0	0	0	0	0	0	0	0	0
g__Methylotenera	-1	0.0728	0.1901	no	down	0.0002	0.0001	0.0002	0	0	0	0	0.005885	0	0	0	0	0	0	0	0	0	0	0	0	0	0	0	0	0	0	0	0	0	0	0	0	0	0	0	0	0	0	0	0	0	0	0	0
g__Clostridium	1.65	0.0729	0.1901	no	up	0.0294	0.053	0.0169	0.008676	0.09514	0.123364	0	0.029425	0.024095	0	0.011351	0.067221	0	0.004846	0.033181	0.090756	2.5691	0.063682	0.020673	0.007167	0.032248	0.01496	0.031319	0.046527	0.020512	0	0	0.041824	0	0	0.004737	0.016964	0	0	0.011421	0	0.008991	0.022327	0	0.007199	0.036041	0.0875	0.07849	0.039108
g__Actinomarinales_unclassified	0.74	0.0743	0.1934	no	up	0.0007	0.001	0.0006	0	0	0	0	0	0	0	0.097297	0	0	0	0	0	0	0	0	0	0	0	0	0	0	0	0	0	0	0	0	0	0	0	0	0	0	0	0	0	0	0	0	0
g__Pseudonocardia	-1.25	0.0749	0.1947	no	down	0.0031	0.0016	0.0038	0	0	0	0.144318	0	0	0	0	0	0	0	0	0	0	0	0	0	0	0	0	0	0	0	0	0	0	0	0	0	0	0	0	0	0	0	0	0	0	0	0	0
g__Anaerotignum	-0.41	0.0757	0.1964	no	down	0.0045	0.0037	0.0049	0.019832	0.021803	0.01167	0.014273	0	0	0	0.014595	0.008403	0	0	0	0.003946	0.011268	0	0	0	0	0	0	0.012007	0.022089	0.007823	0	0	0	0	0	0	0.007791	0	0.026105	0	0.023975	0	0	0	0	0.01056	0	0.009386
g__Lautropia	-4.97	0.077	0.1994	no	down	0.1374	0.0066	0.2064	0.02479	0.005946	0	0.020617	0	0	0	0.030811	0.011764	0.066896	0	0	0	0	0.004549	0	0	0	0	0	0	0	0.04381	0	0	0	0	0	0	0	0	0.031	0	0.031467	0	0	0	0	0	0.010952	0
g__Ochrobactrum	-2.35	0.0782	0.2022	no	down	0.0033	0.0009	0.0046	0	0	0	0	0	0	0	0.008108	0.005042	0	0	0	0	0	0	0	0	0	0	0	0	0	0.003129	0	0	0	0	0	0	0	0	0	0	0.007492	0	0	0	0	0	0.005476	0
g__Tepidiphilus	7.57	0.0784	0.2024	no	up	0.0067	0.019	0.0001	0	0	0	0	0	0	0	0	0	0	0	0	0	0	0	0	0	0	0	0.113095	0	0	0	0	0	0	0	0	0	0	0	0	0	0	0	0	0	0	0	0	0
g__MN_122.2a	-3.97	0.0804	0.2072	no	down	0.0075	0.0007	0.011	0	0	0	0	0	0	0	0	0	0	0	0	0	0	0	0	0	0	0	0	0	0	0	0	0	0	0	0	0	0	0	0	0	0	0	0	0	0	0	0	0
g__Craurococcus-Caldovatus	-3.62	0.0832	0.2141	no	down	0.005	0.0006	0.0074	0	0	0	0	0	0	0	0	0	0	0	0	0	0	0	0	0	0	0	0	0	0	0	0	0	0	0	0	0.023749	0	0	0	0	0	0	0	0	0	0	0	0
g__Pseudoruegeria	Inf	0.085	0.2183	no	up	0.0002	0.0004	0	0	0	0	0	0	0	0	0	0	0	0	0	0.007892	0	0	0	0	0	0	0	0	0	0	0	0	0	0	0	0	0	0	0	0	0	0	0	0	0	0	0	0
g__Alishewanella	Inf	0.0878	0.2251	no	up	0.0001	0.0002	0	0	0	0	0	0	0	0	0	0	0	0	0	0	0	0	0	0	0	0	0	0	0	0	0	0	0	0	0	0	0	0	0	0	0	0	0	0	0	0	0	0
g__Knoellia	1	0.0893	0.2286	no	up	0.0001	0.0002	0.0001	0	0	0	0	0	0	0	0	0	0	0	0	0	0	0	0	0	0	0	0	0	0	0.006259	0.007063	0	0	0	0	0	0.006233	0	0	0	0	0	0	0	0	0	0	0
g__Longilinea	3.58	0.0901	0.2303	no	up	0.0005	0.0012	0.0001	0	0.043606	0	0	0.017655	0	0	0	0	0	0	0	0	0	0	0	0	0	0	0	0	0	0	0	0	0	0	0	0	0	0	0	0	0	0	0	0	0	0	0	0
g__Raoultella	-4.49	0.092	0.2347	no	down	0.009	0.0006	0.0135	0	0	0	0	0	0	0	0	0	0	0	0	0	0.012878	0	0	0	0	0	0	0	0	0	0	0	0	0	0	0	0	0	0	0	0	0	0	0	0	0	0	0
g__Prevotellaceae_Ga6A1_group	0.32	0.0935	0.2382	no	up	0.0009	0.001	0.0008	0	0	0	0	0	0	0	0	0	0	0.006462	0.00948	0	0	0	0	0	0	0	0	0	0.009467	0	0	0	0	0.00939	0	0	0	0	0	0	0.005994	0	0	0	0	0	0	0
g__Allorhizobium-Neorhizobium-Pararhizobium-Rhizobium	-2.18	0.0946	0.2398	no	down	0.0136	0.0041	0.0186	0	0	0	0	0	0	0	0	0	0	0	0	0	0	0	0	0	0	0.00935	0	0	0	0	0	0	0	0	0	0	0	0	0	0	0	0.004059	0	0	0	0	0	0
g__Mogibacterium	-3.81	0.0946	0.2398	no	down	0.0009	0.0001	0.0014	0	0	0	0	0	0	0	0	0	0	0	0	0	0	0	0	0	0	0	0	0	0	0	0	0	0	0	0	0	0	0	0	0	0	0	0	0	0	0	0	0
g__Hypnocyclicus	0.58	0.095	0.2398	no	up	0.0007	0.0009	0.0006	0.030987	0.003964	0	0	0	0	0	0	0	0	0	0	0	0	0	0	0	0	0	0	0	0	0	0	0	0	0	0	0	0	0	0	0	0	0	0	0	0	0	0	0
g__Ruegeria	0.21	0.0956	0.2398	no	up	0.0014	0.0015	0.0013	0.022311	0.005946	0	0	0	0	0	0	0	0	0	0	0.015784	0	0	0	0	0	0	0	0	0	0	0	0	0	0	0	0	0	0	0	0	0	0	0	0	0	0	0	0
g__Arthrobacter	-1.79	0.0982	0.2398	no	down	0.0052	0.002	0.0069	0	0	0	0	0	0	0	0	0	0	0	0	0	0	0	0	0	0	0	0	0	0	0	0	0	0	0	0.004737	0	0	0	0	0.005392	0	0	0	0.00288	0	0	0	0
g__Xanthobacter	-1.39	0.0985	0.2398	no	down	0.0076	0.0037	0.0097	0.265252	0	0	0	0	0	0	0	0	0	0	0	0	0	0	0	0	0	0	0	0	0	0	0	0	0	0	0	0	0	0	0	0	0	0	0	0	0	0	0	0
g__Coriobacteriaceae_UCG-002	-0.28	0.0993	0.2398	no	down	0.0101	0.0088	0.0107	0.008676	0.043606	0	0	0	0	0.023675	0	0	0.044598	0.004846	0	0.01973	0.008049	0	0	0.024367	0	0	0.029579	0	0	0.014082	0	0	0	0	0	0	0.006233	0	0	0	0.011988	0.022327	0	0	0	0	0.012777	0.015643
g__AKIW781_unclassified	-3	0.0995	0.2398	no	down	0.0006	0.0001	0.0008	0	0	0	0	0	0	0	0	0	0	0	0	0	0	0	0	0	0	0	0	0	0	0	0	0	0	0	0	0	0	0	0	0	0	0	0	0	0	0	0	0
g__Cupriavidus	3.18	0.1014	0.2398	no	up	0.0167	0.0399	0.0044	0	0	0	0	0	0	0	0	0	0	0	0	0	0	0	0	0	0	0	0.00522	0	0	0	0	0	0	0.00939	0	0.008482	0	0	0	0	0	0	0	0	0	0	0	0
g__Solirubrobacter	-Inf	0.1018	0.2398	no	down	0.0057	0	0.0088	0	0	0	0	0	0	0	0	0	0	0	0	0	0	0	0	0	0	0	0	0	0	0	0	0	0	0	0	0	0	0	0	0	0	0	0	0	0	0	0	0
g__Arenicellaceae_unclassified	-Inf	0.1018	0.2398	no	down	0.0057	0	0.0087	0	0	0	0	0	0	0	0	0	0	0	0	0	0	0	0	0	0	0	0	0	0	0	0	0	0	0	0	0	0	0	0	0	0	0	0	0	0	0	0	0
g__Mobiluncus	-Inf	0.1018	0.2398	no	down	0.0056	0	0.0086	0	0	0	0	0	0	0	0	0	0	0	0	0	0	0	0	0	0	0	0	0	0	0	0	0	0	0	0	0	0	0	0	0	0	0	0	0	0	0	0	0
g__Afipia	-Inf	0.1018	0.2398	no	down	0.0053	0	0.008	0	0	0	0	0	0	0	0	0	0	0	0	0	0	0	0	0	0	0	0	0	0	0	0	0	0	0	0	0	0	0	0	0	0	0	0	0	0	0	0	0
g__Effusibacillus	-Inf	0.1018	0.2398	no	down	0.0046	0	0.0071	0	0	0	0	0	0	0	0	0	0	0	0	0	0	0	0	0	0	0	0	0	0	0	0	0	0	0	0	0	0	0	0	0	0	0	0	0	0	0	0	0
g__Testudinibacter	-Inf	0.1018	0.2398	no	down	0.004	0	0.0062	0	0	0	0	0	0	0	0	0	0	0	0	0	0	0	0	0	0	0	0	0	0	0	0	0	0	0	0	0	0	0	0	0	0	0	0	0	0	0	0	0
g__Scytonema_UTEX_2349	-Inf	0.1018	0.2398	no	down	0.0032	0	0.0049	0	0	0	0	0	0	0	0	0	0	0	0	0	0	0	0	0	0	0	0	0	0	0	0	0	0	0	0	0	0	0	0	0	0	0	0	0	0	0	0	0
g__Lentimicrobium	-Inf	0.1018	0.2398	no	down	0.0032	0	0.0048	0	0	0	0	0	0	0	0	0	0	0	0	0	0	0	0	0	0	0	0	0	0	0	0	0	0	0	0	0	0	0	0	0	0	0	0	0	0	0	0	0
g__Brachymonas	-Inf	0.1018	0.2398	no	down	0.0022	0	0.0033	0	0	0	0	0	0	0	0	0	0	0	0	0	0	0	0	0	0	0	0	0	0	0	0	0	0	0	0	0	0	0	0	0	0	0	0	0	0	0	0	0
g__Negativicoccus	-Inf	0.1018	0.2398	no	down	0.002	0	0.003	0	0	0	0	0	0	0	0	0	0	0	0	0	0	0	0	0	0	0	0	0	0	0	0	0	0	0	0	0	0	0	0	0	0	0	0	0	0	0	0	0
g__Fretibacterium	-Inf	0.1018	0.2398	no	down	0.0017	0	0.0026	0	0	0	0	0	0	0	0	0	0	0	0	0	0	0	0	0	0	0	0	0	0	0	0	0	0	0	0	0	0	0	0	0	0	0	0	0	0	0	0	0
g__Pajaroellobacter	-Inf	0.1018	0.2398	no	down	0.0016	0	0.0025	0	0	0	0	0	0	0	0	0	0	0	0	0	0	0	0	0	0	0	0	0	0	0	0	0	0	0	0	0	0	0	0	0	0	0	0	0	0	0	0	0
g__Salinicoccus	-Inf	0.1018	0.2398	no	down	0.0014	0	0.0021	0	0	0	0	0	0	0	0	0	0	0	0	0	0	0	0	0	0	0	0	0	0	0	0	0	0	0	0	0	0	0	0	0	0	0	0	0	0	0	0	0
g__Fastidiosipila	-Inf	0.1018	0.2398	no	down	0.0013	0	0.002	0	0	0	0	0	0	0	0	0	0	0	0	0	0	0	0	0	0	0	0	0	0	0	0	0	0	0	0	0	0	0	0	0	0	0	0	0	0	0	0	0
g__Serinicoccus	-Inf	0.1018	0.2398	no	down	0.0013	0	0.0019	0	0	0	0	0	0	0	0	0	0	0	0	0	0	0	0	0	0	0	0	0	0	0	0	0	0	0	0	0	0	0	0	0	0	0	0	0	0	0	0	0
g__Bacteroidales_BS11_gut_group_unclassified	-Inf	0.1018	0.2398	no	down	0.0012	0	0.0018	0	0	0	0	0	0	0	0	0	0	0	0	0	0	0	0	0	0	0	0	0	0	0	0	0	0	0	0	0	0	0	0	0	0	0	0	0	0	0	0	0
g__Longimicrobiaceae_unclassified	-Inf	0.1018	0.2398	no	down	0.0012	0	0.0018	0	0	0	0	0	0	0	0	0	0	0	0	0	0	0	0	0	0	0	0	0	0	0	0	0	0	0	0	0	0	0	0	0	0	0	0	0	0	0	0	0
g__Succinivibrionaceae_UCG-001	-Inf	0.1018	0.2398	no	down	0.0008	0	0.0012	0	0	0	0	0	0	0	0	0	0	0	0	0	0	0	0	0	0	0	0	0	0	0	0	0	0	0	0	0	0	0	0	0	0	0	0	0	0	0	0	0
g__Aminobacter	-Inf	0.1018	0.2398	no	down	0.0003	0	0.0005	0	0	0	0	0	0	0	0	0	0	0	0	0	0	0	0	0	0	0	0	0	0	0	0	0	0	0	0	0	0	0	0	0	0	0	0	0	0	0	0	0
g__Silicimonas	-Inf	0.1018	0.2398	no	down	0.0003	0	0.0005	0	0	0	0	0	0	0	0	0	0	0	0	0	0	0	0	0	0	0	0	0	0	0	0	0	0	0	0	0	0	0	0	0	0	0	0	0	0	0	0	0
g__Oxalobacteraceae_unclassified	-Inf	0.1018	0.2398	no	down	0.0003	0	0.0005	0	0	0	0	0	0	0	0	0	0	0	0	0	0	0	0	0	0	0	0	0	0	0	0	0	0	0	0	0	0	0	0	0	0	0	0	0	0	0	0	0
g__Loktanella	-Inf	0.1018	0.2398	no	down	0.0003	0	0.0005	0	0	0	0	0	0	0	0	0	0	0	0	0	0	0	0	0	0	0	0	0	0	0	0	0	0	0	0	0	0	0	0	0	0	0	0	0	0	0	0	0
g__Anaerofustis	-Inf	0.1018	0.2398	no	down	0.0003	0	0.0004	0	0	0	0	0	0	0	0	0	0	0	0	0	0	0	0	0	0	0	0	0	0	0	0	0	0	0	0	0	0	0	0	0	0	0	0	0	0	0	0	0
g__Lachnospiraceae_UCG-003	-Inf	0.1018	0.2398	no	down	0.0003	0	0.0004	0	0	0	0	0	0	0	0	0	0	0	0	0	0	0	0	0	0	0	0	0	0	0	0	0	0	0	0	0	0	0	0	0	0	0	0	0	0	0	0	0
g__AKYG1722_unclassified	-Inf	0.1018	0.2398	no	down	0.0002	0	0.0004	0	0	0	0	0	0	0	0	0	0	0	0	0	0	0	0	0	0	0	0	0	0	0	0	0	0	0	0	0	0	0	0	0	0	0	0	0	0	0	0	0
g__Microtrichales_unclassified	-Inf	0.1018	0.2398	no	down	0.0002	0	0.0003	0	0	0	0	0	0	0	0	0	0	0	0	0	0	0	0	0	0	0	0	0	0	0	0	0	0	0	0	0	0	0	0	0	0	0	0	0	0	0	0	0
g__28-YEA-48	-Inf	0.1018	0.2398	no	down	0.0002	0	0.0003	0	0	0	0	0	0	0	0	0	0	0	0	0	0	0	0	0	0	0	0	0	0	0	0	0	0	0	0	0	0	0	0	0	0	0	0	0	0	0	0	0
g__Sporobacter	-Inf	0.1018	0.2398	no	down	0.0002	0	0.0003	0	0	0	0	0	0	0	0	0	0	0	0	0	0	0	0	0	0	0	0	0	0	0	0	0	0	0	0	0	0	0	0	0	0	0	0	0	0	0	0	0
g__Gemmatimonas	-Inf	0.1018	0.2398	no	down	0.0002	0	0.0003	0	0	0	0	0	0	0	0	0	0	0	0	0	0	0	0	0	0	0	0	0	0	0	0	0	0	0	0	0	0	0	0	0	0	0	0	0	0	0	0	0
g__Micavibrionaceae_unclassified	-Inf	0.1018	0.2398	no	down	0.0001	0	0.0002	0	0	0	0	0	0	0	0	0	0	0	0	0	0	0	0	0	0	0	0	0	0	0	0	0	0	0	0	0	0	0	0	0	0	0	0	0	0	0	0	0
g__Blfdi19_unclassified	-Inf	0.1018	0.2398	no	down	0.0001	0	0.0002	0	0	0	0	0	0	0	0	0	0	0	0	0	0	0	0	0	0	0	0	0	0	0	0	0	0	0	0	0	0	0	0	0	0	0	0	0	0	0	0	0
g__Lacihabitans	-Inf	0.1018	0.2398	no	down	0.0001	0	0.0002	0	0	0	0	0	0	0	0	0	0	0	0	0	0	0	0	0	0	0	0	0	0	0	0	0	0	0	0	0	0	0	0	0	0	0	0	0	0	0	0	0
g__SC-I-84_unclassified	-Inf	0.1018	0.2398	no	down	0.0001	0	0.0001	0	0	0	0	0	0	0	0	0	0	0	0	0	0	0	0	0	0	0	0	0	0	0	0	0	0	0	0	0	0	0	0	0	0	0	0	0	0	0	0	0
g__Propionibacterium	-Inf	0.1018	0.2398	no	down	0.0001	0	0.0001	0	0	0	0	0	0	0	0	0	0	0	0	0	0	0	0	0	0	0	0	0	0	0	0	0	0	0	0	0	0	0	0	0	0	0	0	0	0	0	0	0
g__Ignavibacterium	-Inf	0.1018	0.2398	no	down	0.0001	0	0.0001	0	0	0	0	0	0	0	0	0	0	0	0	0	0	0	0	0	0	0	0	0	0	0	0	0	0	0	0	0	0	0	0	0	0	0	0	0	0	0	0	0
g__Merdibacter	-Inf	0.1018	0.2398	no	down	0.0001	0	0.0001	0	0	0	0	0	0	0	0	0	0	0	0	0	0	0	0	0	0	0	0	0	0	0	0	0	0	0	0	0	0	0	0	0	0	0	0	0	0	0	0	0
g__Ellin6067	-Inf	0.1018	0.2398	no	down	0.0001	0	0.0001	0	0	0	0	0	0	0	0	0	0	0	0	0	0	0	0	0	0	0	0	0	0	0	0	0	0	0	0	0	0	0	0	0	0	0	0	0	0	0	0	0
g__mle1-7	-Inf	0.1018	0.2398	no	down	0.0001	0	0.0001	0	0	0	0	0	0	0	0	0	0	0	0	0	0	0	0	0	0	0	0	0	0	0	0	0	0	0	0	0	0	0	0	0	0	0	0	0	0	0	0	0
g__Parvibacter	-Inf	0.1018	0.2398	no	down	0.0001	0	0.0001	0	0	0	0	0	0	0	0	0	0	0	0	0	0	0	0	0	0	0	0	0	0	0	0	0	0	0	0	0	0	0	0	0	0	0	0	0	0	0	0	0
g__Runella	-Inf	0.1018	0.2398	no	down	0.0001	0	0.0001	0	0	0	0	0	0	0	0	0	0	0	0	0	0	0	0	0	0	0	0	0	0	0	0	0	0	0	0	0	0	0	0	0	0	0	0	0	0	0	0	0
g__Clostridium]_innocuum_group	-1.26	0.1032	0.2427	no	down	0.001	0.0005	0.0012	0	0	0	0	0	0	0	0	0	0	0	0	0	0	0.004549	0	0	0	0	0	0	0	0	0	0	0	0	0	0	0	0	0	0	0	0	0	0	0	0	0	0
g__Bifidobacterium	0.37	0.1038	0.2438	no	up	0.1701	0.1998	0.1544	0.532983	0.279474	0.190048	0.125287	0.114758	0.235386	0.102098	0.76378	0.097471	0.012388	0.180928	0.105862	0.211764	0.518327	0.027292	0.477363	0.0086	0.124384	0.417002	0.42454	0.117068	0.119914	0.051633	0.086519	0.249272	0.018078	0.371859	0.168964	0.654803	0.085703	0.242969	0.120736	0.066501	0.196296	0.225298	0.205093	0.136779	0.053203	0.122198	0.251898	0.165819
g__cvE6_unclassified	-1.66	0.1089	0.2554	no	down	0.0014	0.0006	0.0019	0	0	0	0	0	0	0	0	0	0	0	0	0	0	0	0	0	0	0	0	0	0	0	0	0	0	0	0	0	0	0.024433	0	0	0	0	0	0	0	0	0	0.032851
g__Janthinobacterium	-0.58	0.1107	0.2592	no	down	0.0074	0.0056	0.0084	0	0	0	0	0	0	0	0	0	0	0	0	0	0	0	0	0	0	0	0.168772	0	0	0	0	0	0	0	0	0	0	0	0	0	0	0	0	0	0	0	0	0
g__NB1-j_unclassified	0	0.1117	0.2611	no	no	0.0007	0.0007	0.0007	0	0	0	0	0	0	0	0	0	0	0	0	0	0	0	0	0	0	0	0	0	0	0	0	0	0	0	0	0	0	0	0	0	0	0	0	0	0	0	0	0
g__Staphylococcus	1.68	0.1128	0.2633	no	up	2.4754	4.5078	1.4028	45.7262	0.063427	0.201717	0.104671	0.016184	0.035215	0.020716	0.108648	1.04865	0.406333	0.444243	0.120082	0.219656	0.024146	0.268373	0	0.160534	0.496	0.890102	0	0.097557	2.69017	0	57.355	0.138856	0.224472	0	0.221075	0	0.154266	0.394994	54.5268	0.138395	0.194797	0.202972	12.767	0.099345	0.224827	0.660773	4.38267	0.228393
g__Dialister	0	0.1134	0.2643	no	down	0.0713	0.0713	0.0714	0.033466	0.021803	0.008335	0	0.020598	0	0	0.076216	0.075624	0.059463	0.009693	0.02686	0.040774	0.033804	0	0	0	0.046068	0.0187	0.040018	0.013508	0.003156	0.045374	0.079456	0	0.033144	0.024415	0	0.04241	0.010908	0.006787	0.091367	0.007189	0.007492	0.028416	0.011964	0	0.037757	0.104094	0.05111	0.03598
g__Dyadobacter	2.03	0.1136	0.2644	no	up	0.0025	0.0049	0.0012	0	0	0	0	0	0	0	0	0	0	0	0	0	0	0	0	0	0	0	0	0	0	0	0	0	0	0	0	0	0	0	0	0	0	0	0	0	0	0	0	0
g__Facklamia	-2.61	0.1142	0.2654	no	down	0.007	0.0016	0.0098	0.012395	0	0	0.014273	0	0	0	0.008108	0	0	0	0.02212	0.030252	0.008049	0	0	0	0	0	0	0	0	0	0	0	0	0	0	0	0	0	0.008158	0	0	0	0	0	0	0.01056	0.02373	0.017208
g__Citrobacter	-0.77	0.1211	0.281	no	down	0.1873	0.1285	0.2184	0.016113	0.091176	0.04001	0	0.105931	0.278015	0	0	0	0	0	0.028441	0.039459	1.21533	0.315376	0.338289	0	0	0	0	0	0	0	0.263088	0	0.019585	0	0.450045	0.035624	0.255551	0	0	0.192315	0	0.320695	0.189711	0	0	0.036207	0.073014	0.065702
g__Lachnoanaerobaculum	-0.32	0.1217	0.2819	no	down	0.037	0.0319	0.0397	0	0	0	0	0	0	0	0.126486	0	0	0.064617	0.241744	0.223602	0	0	0	0	0.003071	0	0	0.013508	0	0.028163	0	0	0	0	0	0	0.010908	0	0	0	0.004495	0	0	0	0	0	0	0
g__Sphingobacterium	-0.69	0.1272	0.2942	no	down	0.0036	0.0026	0.0042	0	0	0	0	0	0	0	0	0	0	0	0	0.015784	0	0	0	0	0	0	0	0	0	0	0	0	0	0	0	0	0	0.024433	0	0	0	0	0	0	0	0	0	0
g__Clostridiales_Family_XIV._Incertae_Sedis_unclassified	-3.09	0.1275	0.2945	no	down	0.0011	0.0002	0.0017	0	0	0	0	0	0	0	0	0	0	0	0	0	0	0	0	0	0	0	0	0	0	0	0	0	0	0	0	0	0	0	0	0	0	0	0	0	0.008581	0	0	0
g__Massilia	-1.84	0.1282	0.2957	no	down	0.0735	0.0274	0.0978	0	0	0	0.220442	0	0	0	0	0	0.007433	0	0	0	0	0.007581	0	0	0	0.052359	0	0	0	0	0	0	0	0.353078	0	0.008482	0	0	0	0	0.239751	0	0	0	0	0.295688	0.009127	0
g__Auricoccus-Abyssicoccus	-Inf	0.1296	0.2976	no	down	0.0153	0	0.0233	0	0	0	0	0	0	0	0	0	0	0	0	0	0	0	0	0	0	0	0	0	0	0	0	0	0.00452	0	0	0	0	0	0	0	0	0	0	0	0	0	0	0
g__Hafnia-Obesumbacterium	-4.39	0.1296	0.2976	no	down	0.0014	0.0001	0.0021	0	0	0	0	0	0	0	0	0	0	0	0	0	0	0	0	0	0	0	0	0	0	0	0	0	0	0	0	0	0	0	0	0	0	0	0	0	0	0	0	0
g__Chloroflexi_unclassified	-Inf	0.1296	0.2976	no	down	0.0004	0	0.0006	0	0	0	0	0.002943	0	0	0	0	0	0	0	0	0	0	0	0	0	0	0	0	0	0	0	0	0	0	0	0	0	0	0	0	0	0	0	0	0	0	0	0
g__ADurb.Bin063-1	-Inf	0.1322	0.3031	no	down	0.0027	0	0.004	0	0	0	0	0	0	0	0	0	0	0	0	0	0	0	0	0	0	0	0	0	0	0	0	0	0	0	0	0	0	0	0	0	0	0	0	0	0	0	0	0
g__Paraprevotella	3.53	0.1339	0.3038	no	up	0.0121	0.0301	0.0026	0	0	0.073352	0.009516	0.061793	0	0	0	0	0	0	0	0	0	0	0	0	0	0	1.726	0	0.018934	0	0	0	0	0	0.085272	0	0.006233	0	0	0	0.133361	0	0	0.010078	0	0.007543	0.10587	0
g__Anaerovorax	-3.7	0.1341	0.3038	no	down	0.0009	0.0001	0.0013	0	0	0	0	0	0	0	0	0	0	0	0	0	0	0.003032	0	0	0	0	0	0	0	0	0	0	0	0	0	0.005089	0	0	0	0	0	0	0	0	0	0	0	0
g__Subgroup_7_unclassified	-2	0.1373	0.3038	no	down	0.0006	0.0002	0.0008	0	0	0	0	0	0	0	0	0	0	0	0	0	0	0	0	0	0	0	0	0	0	0	0	0	0	0	0	0	0	0	0.008158	0	0	0	0	0	0	0	0	0
g__Frisingicoccus	-1.22	0.1375	0.3038	no	down	0.0005	0.0003	0.0007	0.007437	0.003964	0	0	0	0	0	0	0	0	0	0	0.002631	0	0	0	0	0	0	0	0	0	0	0	0	0	0	0	0	0	0	0	0	0	0	0	0	0	0	0	0
g__Nakamurella	0.28	0.139	0.3038	no	up	0.0056	0.0063	0.0052	0	0	0	0	0	0	0	0	0	0	0	0	0	0.595593	0	0	0	0	0	0	0	0	0	0	0	0	0	0	0	0	0	0	0	0	0	0	0	0	0	0	0
g__Truepera	-5.24	0.141	0.3038	no	down	0.0075	0.0003	0.0113	0	0	0	0	0	0	0	0	0	0	0	0	0	0	0	0	0	0	0	0	0	0	0	0	0	0	0	0	0	0	0	0	0	0	0	0	0	0	0	0	0
g__Thiohalomonas	-Inf	0.144	0.3038	no	down	0.004	0	0.0061	0	0	0	0	0	0	0	0	0	0	0	0	0	0	0	0	0	0	0	0	0	0	0	0	0	0	0	0	0	0	0	0	0	0	0	0	0	0	0	0	0
g__Paucilactobacillus	-Inf	0.144	0.3038	no	down	0.0039	0	0.0059	0	0	0	0	0	0	0	0	0	0	0	0	0	0	0	0	0	0	0	0	0	0	0	0	0	0	0	0	0	0	0	0	0	0	0	0	0	0	0	0	0
g__Sphingoaurantiacus	-Inf	0.144	0.3038	no	down	0.0029	0	0.0044	0	0	0	0	0	0	0	0	0	0	0	0	0	0	0	0	0	0	0	0	0	0	0	0	0	0	0	0	0	0	0	0	0	0	0	0	0	0	0	0	0
g__Fictibacillus	-Inf	0.144	0.3038	no	down	0.0026	0	0.004	0	0	0	0	0	0	0	0	0	0	0	0	0	0	0	0	0	0	0	0	0	0	0	0	0	0	0	0	0	0	0	0	0	0	0	0	0	0	0	0	0
g__Macrococcus	-Inf	0.144	0.3038	no	down	0.0024	0	0.0036	0	0	0	0	0	0	0	0	0	0	0	0	0	0	0	0	0	0	0	0	0	0	0	0	0	0	0	0	0	0	0	0	0	0	0	0	0	0	0	0	0
g__Blastopirellula	-Inf	0.144	0.3038	no	down	0.0022	0	0.0034	0	0	0	0	0	0	0	0	0	0	0	0	0	0	0	0	0	0	0	0	0	0	0	0	0	0	0	0	0	0	0	0	0	0	0	0	0	0	0	0	0
g__Cavicella	-Inf	0.144	0.3038	no	down	0.0021	0	0.0031	0	0	0	0	0	0	0	0	0	0	0	0	0	0	0	0	0	0	0	0	0	0	0	0	0	0	0	0	0	0	0	0	0	0	0	0	0	0	0	0	0
g__Flavobacteriales_unclassified	-Inf	0.144	0.3038	no	down	0.0013	0	0.002	0	0	0	0	0	0	0	0	0	0	0	0	0	0	0	0	0	0	0	0	0	0	0	0	0	0	0	0	0	0	0	0	0	0	0	0	0	0	0	0	0
g__Methylobacterium	-Inf	0.144	0.3038	no	down	0.0011	0	0.0017	0	0	0	0	0	0	0	0	0	0	0	0	0	0	0	0	0	0	0	0	0	0	0	0	0	0	0	0	0	0	0	0	0	0	0	0	0	0	0	0	0
g__Erythrobacter	-Inf	0.144	0.3038	no	down	0.0009	0	0.0013	0	0	0	0	0	0	0	0	0	0	0	0	0	0	0	0	0	0	0	0	0	0	0	0	0	0	0	0	0	0	0	0	0	0	0	0	0	0	0	0	0
g__Acetobacteraceae_unclassified	-Inf	0.144	0.3038	no	down	0.0008	0	0.0012	0	0	0	0	0	0	0	0	0	0	0	0	0	0	0	0	0	0	0	0	0	0	0	0	0	0	0	0	0	0	0	0	0	0	0	0	0	0	0	0	0
g__Peptostreptococcales-Tissierellales_unclassified	-Inf	0.144	0.3038	no	down	0.0007	0	0.001	0	0	0	0	0	0	0	0	0	0	0	0	0	0	0	0	0	0	0	0	0	0	0	0	0	0	0	0	0	0	0	0	0	0	0	0	0	0	0	0	0
g__Arcanobacterium	-Inf	0.144	0.3038	no	down	0.0007	0	0.001	0	0	0	0	0	0	0	0	0	0	0	0	0	0	0	0	0	0	0	0	0	0	0	0	0	0	0	0	0	0	0	0	0	0	0	0	0	0	0	0	0
g__Actinomycetaceae_unclassified	-Inf	0.144	0.3038	no	down	0.0006	0	0.001	0	0	0	0	0	0	0	0	0	0	0	0	0	0	0	0	0	0	0	0	0	0	0	0	0	0	0	0	0	0	0	0	0	0	0	0	0	0	0	0	0
g__Oceanotoga	-Inf	0.144	0.3038	no	down	0.0006	0	0.0009	0	0	0	0	0	0	0	0	0	0	0	0	0	0	0	0	0	0	0	0	0	0	0	0	0	0	0	0	0	0	0	0	0	0	0	0	0	0	0	0	0
g__Bacillaceae_unclassified	-Inf	0.144	0.3038	no	down	0.0006	0	0.0009	0	0	0	0	0	0	0	0	0	0	0	0	0	0	0	0	0	0	0	0	0	0	0	0	0	0	0	0	0	0	0	0	0	0	0	0	0	0	0	0	0
g__Clostridium_sensu_stricto_7	-Inf	0.144	0.3038	no	down	0.0005	0	0.0008	0	0	0	0	0	0	0	0	0	0	0	0	0	0	0	0	0	0	0	0	0	0	0	0	0	0	0	0	0	0	0	0	0	0	0	0	0	0	0	0	0
g__Marivita	-Inf	0.144	0.3038	no	down	0.0005	0	0.0008	0	0	0	0	0	0	0	0	0	0	0	0	0	0	0	0	0	0	0	0	0	0	0	0	0	0	0	0	0	0	0	0	0	0	0	0	0	0	0	0	0
g__Gallionella	-Inf	0.144	0.3038	no	down	0.0004	0	0.0007	0	0	0	0	0	0	0	0	0	0	0	0	0	0	0	0	0	0	0	0	0	0	0	0	0	0	0	0	0	0	0	0	0	0	0	0	0	0	0	0	0
g__B2M28_unclassified	-Inf	0.144	0.3038	no	down	0.0004	0	0.0006	0	0	0	0	0	0	0	0	0	0	0	0	0	0	0	0	0	0	0	0	0	0	0	0	0	0	0	0	0	0	0	0	0	0	0	0	0	0	0	0	0
g__Acidimicrobiales_unclassified	-Inf	0.144	0.3038	no	down	0.0004	0	0.0006	0	0	0	0	0	0	0	0	0	0	0	0	0	0	0	0	0	0	0	0	0	0	0	0	0	0	0	0	0	0	0	0	0	0	0	0	0	0	0	0	0
g__NS9_marine_group_unclassified	-Inf	0.144	0.3038	no	down	0.0004	0	0.0006	0	0	0	0	0	0	0	0	0	0	0	0	0	0	0	0	0	0	0	0	0	0	0	0	0	0	0	0	0	0	0	0	0	0	0	0	0	0	0	0	0
g__Nitrosomonas	-Inf	0.144	0.3038	no	down	0.0003	0	0.0005	0	0	0	0	0	0	0	0	0	0	0	0	0	0	0	0	0	0	0	0	0	0	0	0	0	0	0	0	0	0	0	0	0	0	0	0	0	0	0	0	0
g__Dietzia	-Inf	0.144	0.3038	no	down	0.0003	0	0.0004	0	0	0	0	0	0	0	0	0	0	0	0	0	0	0	0	0	0	0	0	0	0	0	0	0	0	0	0	0	0	0	0	0	0	0	0	0	0	0	0	0
g__Erysipelothrix	-Inf	0.144	0.3038	no	down	0.0003	0	0.0004	0	0	0	0	0	0	0	0	0	0	0	0	0	0	0	0	0	0	0	0	0	0	0	0	0	0	0	0	0	0	0	0	0	0	0	0	0	0	0	0	0
g__SH-PL14	-Inf	0.144	0.3038	no	down	0.0003	0	0.0004	0	0	0	0	0	0	0	0	0	0	0	0	0	0	0	0	0	0	0	0	0	0	0	0	0	0	0	0	0	0	0	0	0	0	0	0	0	0	0	0	0
g__Actinomadura	-Inf	0.144	0.3038	no	down	0.0002	0	0.0004	0	0	0	0	0	0	0	0	0	0	0	0	0	0	0	0	0	0	0	0	0	0	0	0	0	0	0	0	0	0	0	0	0	0	0	0	0	0	0	0	0
g__JGI-0000079-D21	-Inf	0.144	0.3038	no	down	0.0002	0	0.0003	0	0	0	0	0	0	0	0	0	0	0	0	0	0	0	0	0	0	0	0	0	0	0	0	0	0	0	0	0	0	0	0	0	0	0	0	0	0	0	0	0
g__Varibaculum	-Inf	0.144	0.3038	no	down	0.0002	0	0.0003	0	0	0	0	0	0	0	0	0	0	0	0	0	0	0	0	0	0	0	0	0	0	0	0	0	0	0	0	0	0	0	0	0	0	0	0	0	0	0	0	0
g__PHOS-HE36_unclassified	-Inf	0.144	0.3038	no	down	0.0002	0	0.0003	0	0	0	0	0	0	0	0	0	0	0	0	0	0	0	0	0	0	0	0	0	0	0	0	0	0	0	0	0	0	0	0	0	0	0	0	0	0	0	0	0
g__Lunatimonas	-Inf	0.144	0.3038	no	down	0.0002	0	0.0002	0	0	0	0	0	0	0	0	0	0	0	0	0	0	0	0	0	0	0	0	0	0	0	0	0	0	0	0	0	0	0	0	0	0	0	0	0	0	0	0	0
g__Desulfatitalea	-Inf	0.144	0.3038	no	down	0.0001	0	0.0002	0	0	0	0	0	0	0	0	0	0	0	0	0	0	0	0	0	0	0	0	0	0	0	0	0	0	0	0	0	0	0	0	0	0	0	0	0	0	0	0	0
g__Actinoplanes	-Inf	0.144	0.3038	no	down	0.0001	0	0.0002	0	0	0	0	0	0	0	0	0	0	0	0	0	0	0	0	0	0	0	0	0	0	0	0	0	0	0	0	0	0	0	0	0	0	0	0	0	0	0	0	0
g__Ohtaekwangia	-Inf	0.144	0.3038	no	down	0.0001	0	0.0002	0	0	0	0	0	0	0	0	0	0	0	0	0	0	0	0	0	0	0	0	0	0	0	0	0	0	0	0	0	0	0	0	0	0	0	0	0	0	0	0	0
g__Hydrotalea	-Inf	0.144	0.3038	no	down	0.0001	0	0.0002	0	0	0	0	0	0	0	0	0	0	0	0	0	0	0	0	0	0	0	0	0	0	0	0	0	0	0	0	0	0	0	0	0	0	0	0	0	0	0	0	0
g__Neochlamydia	-Inf	0.144	0.3038	no	down	0.0001	0	0.0002	0	0	0	0	0	0	0	0	0	0	0	0	0	0	0	0	0	0	0	0	0	0	0	0	0	0	0	0	0	0	0	0	0	0	0	0	0	0	0	0	0
g__Anaerolinea	-Inf	0.144	0.3038	no	down	0.0001	0	0.0002	0	0	0	0	0	0	0	0	0	0	0	0	0	0	0	0	0	0	0	0	0	0	0	0	0	0	0	0	0	0	0	0	0	0	0	0	0	0	0	0	0
g__DSSD61	-Inf	0.144	0.3038	no	down	0.0001	0	0.0001	0	0	0	0	0	0	0	0	0	0	0	0	0	0	0	0	0	0	0	0	0	0	0	0	0	0	0	0	0	0	0	0	0	0	0	0	0	0	0	0	0
g__Rhodopirellula	-Inf	0.144	0.3038	no	down	0.0001	0	0.0001	0	0	0	0	0	0	0	0	0	0	0	0	0	0	0	0	0	0	0	0	0	0	0	0	0	0	0	0	0	0	0	0	0	0	0	0	0	0	0	0	0
g__Desulfitobacteriales_unclassified	-Inf	0.144	0.3038	no	down	0.0001	0	0.0001	0	0	0	0	0	0	0	0	0	0	0	0	0	0	0	0	0	0	0	0	0	0	0	0	0	0	0	0	0	0	0	0	0	0	0	0	0	0	0	0	0
g__Microtrichaceae_unclassified	-Inf	0.144	0.3038	no	down	0.0001	0	0.0001	0	0	0	0	0	0	0	0	0	0	0	0	0	0	0	0	0	0	0	0	0	0	0	0	0	0	0	0	0	0	0	0	0	0	0	0	0	0	0	0	0
g__MBNT15_unclassified	-Inf	0.144	0.3038	no	down	0.0001	0	0.0001	0	0	0	0	0	0	0	0	0	0	0	0	0	0	0	0	0	0	0	0	0	0	0	0	0	0	0	0	0	0	0	0	0	0	0	0	0	0	0	0	0
g__SBR1031_unclassified	-Inf	0.144	0.3038	no	down	0.0001	0	0.0001	0	0	0	0	0	0	0	0	0	0	0	0	0	0	0	0	0	0	0	0	0	0	0	0	0	0	0	0	0	0	0	0	0	0	0	0	0	0	0	0	0
g__vadinBE97_unclassified	-Inf	0.144	0.3038	no	down	0.0001	0	0.0001	0	0	0	0	0	0	0	0	0	0	0	0	0	0	0	0	0	0	0	0	0	0	0	0	0	0	0	0	0	0	0	0	0	0	0	0	0	0	0	0	0
g__Phycisphaeraceae_unclassified	-Inf	0.144	0.3038	no	down	0.0001	0	0.0001	0	0	0	0	0	0	0	0	0	0	0	0	0	0	0	0	0	0	0	0	0	0	0	0	0	0	0	0	0	0	0	0	0	0	0	0	0	0	0	0	0
g__Georgenia	-Inf	0.144	0.3038	no	down	0.0001	0	0.0001	0	0	0	0	0	0	0	0	0	0	0	0	0	0	0	0	0	0	0	0	0	0	0	0	0	0	0	0	0	0	0	0	0	0	0	0	0	0	0	0	0
g__Legionellales_unclassified	-Inf	0.144	0.3038	no	down	0.0001	0	0.0001	0	0	0	0	0	0	0	0	0	0	0	0	0	0	0	0	0	0	0	0	0	0	0	0	0	0	0	0	0	0	0	0	0	0	0	0	0	0	0	0	0
g__Faecalicoccus	-Inf	0.144	0.3038	no	down	0.0001	0	0.0001	0	0	0	0	0	0	0	0	0	0	0	0	0	0	0	0	0	0	0	0	0	0	0	0	0	0	0	0	0	0	0	0	0	0	0	0	0	0	0	0	0
g__Acidimicrobiia_unclassified	-Inf	0.144	0.3038	no	down	0.0001	0	0.0001	0	0	0	0	0	0	0	0	0	0	0	0	0	0	0	0	0	0	0	0	0	0	0	0	0	0	0	0	0	0	0	0	0	0	0	0	0	0	0	0	0
g__Magnetospira	-Inf	0.144	0.3038	no	down	0	0	0.0001	0	0	0	0	0	0	0	0	0	0	0	0	0	0	0	0	0	0	0	0	0	0	0	0	0	0	0	0	0	0	0	0	0	0	0	0	0	0	0	0	0
g__11-24_unclassified	-Inf	0.144	0.3038	no	down	0	0	0.0001	0	0	0	0	0	0	0	0	0	0	0	0	0	0	0	0	0	0	0	0	0	0	0	0	0	0	0	0	0	0	0	0	0	0	0	0	0	0	0	0	0
g__Methylomicrobium	-Inf	0.144	0.3038	no	down	0	0	0.0001	0	0	0	0	0	0	0	0	0	0	0	0	0	0	0	0	0	0	0	0	0	0	0	0	0	0	0	0	0	0	0	0	0	0	0	0	0	0	0	0	0
g__JG30-KF-CM66_unclassified	0	0.1506	0.3173	no	no	0.0003	0.0003	0.0003	0	0	0	0	0	0	0	0	0	0	0	0	0	0	0	0	0	0	0	0.013919	0	0	0	0	0	0	0	0	0	0	0	0	0	0	0	0	0	0	0	0	0
g__UBA1819	0.18	0.1512	0.3181	no	up	0.0023	0.0025	0.0022	0.009916	0.021803	0	0	0.005885	0	0	0	0	0.009911	0	0	0.003946	0	0	0.005638	0	0	0.00748	0	0	0	0	0	0	0	0.016903	0	0	0	0	0	0	0	0	0	0	0	0	0.003651	0
g__Parasutterella	0.06	0.1611	0.3348	no	up	0.0279	0.0286	0.0275	0.065693	0.073337	0.01167	0.036476	0	0.012974	0	0.016216	0.03025	0	0.01777	0.02054	0.055243	0.033804	0.033357	0.011276	0.007167	0.029176	0	0.033058	0.037522	0.033134	0.018776	0.015891	0.050189	0	0.026293	0.003158	0.020357	0.020257	0.020361	0.022842	0.012581	0.050947	0.060891	0.022218	0.030235	0.006865	0.022629	0.007301	0.03598
g__Caldicoprobacter	Inf	0.1687	0.3348	no	up	0.001	0.003	0	0	0	0	0	0	0	0	0	0	0	0	0	0	0	0	0	0	0	0	0.287086	0	0	0	0	0	0	0	0	0	0	0	0	0	0	0	0	0	0	0	0	0
g__Thermoanaerobacter	Inf	0.1687	0.3348	no	up	0.001	0.0028	0	0	0	0	0	0	0	0	0	0	0	0	0	0	0	0	0	0	0	0	0	0	0	0	0	0	0	0	0	0	0	0	0	0	0	0	0	0	0	0	0	0
g__Sediminivirga	Inf	0.1687	0.3348	no	up	0.0007	0.0021	0	0	0	0	0	0	0	0	0	0	0	0	0	0	0	0	0.199214	0	0	0	0	0	0	0	0	0	0	0	0	0	0	0	0	0	0	0	0	0	0	0	0	0
g__Desulfitibacter	Inf	0.1687	0.3348	no	up	0.0007	0.002	0	0	0	0	0	0	0	0	0	0	0	0	0	0	0	0	0	0	0	0	0	0	0	0	0	0	0	0	0	0	0	0	0	0	0	0	0	0	0	0	0	0
g__37-13_unclassified	Inf	0.1687	0.3348	no	up	0.0006	0.0017	0	0	0	0	0	0	0	0	0	0	0	0	0	0	0	0	0	0	0	0	0	0	0	0	0	0	0	0	0	0	0	0	0	0	0	0	0	0	0	0	0	0
g__Patulibacter	Inf	0.1687	0.3348	no	up	0.0003	0.0008	0	0	0	0	0	0	0	0	0	0	0	0	0	0	0	0	0	0	0	0	0	0	0	0	0	0	0	0	0	0	0	0	0	0	0	0	0	0	0	0	0	0
g__Arenimonas	Inf	0.1687	0.3348	no	up	0.0003	0.0008	0	0	0	0	0	0	0	0	0	0	0	0	0	0	0	0	0	0	0	0	0.073077	0	0	0	0	0	0	0	0	0	0	0	0	0	0	0	0	0	0	0	0	0
g__Pseudonocardiaceae_unclassified	Inf	0.1687	0.3348	no	up	0.0002	0.0007	0	0	0	0	0	0	0	0	0	0	0	0	0	0	0	0	0	0	0	0	0	0	0	0	0	0	0	0	0	0	0	0	0	0	0	0	0	0	0	0	0	0
g__Microcoleus_PCC-7113	Inf	0.1687	0.3348	no	up	0.0002	0.0007	0	0	0	0	0	0	0	0	0	0	0	0	0	0	0	0	0	0	0	0	0	0	0	0	0	0	0	0	0	0	0	0	0	0	0	0	0	0	0	0	0	0
g__Haematomicrobium	Inf	0.1687	0.3348	no	up	0.0002	0.0006	0	0	0	0	0	0	0	0	0	0	0	0	0	0	0	0	0	0	0	0	0	0	0	0	0	0	0	0	0	0	0	0	0	0	0	0	0	0	0	0	0	0
g__Inquilinus	Inf	0.1687	0.3348	no	up	0.0002	0.0005	0	0	0	0	0	0	0	0	0	0	0	0	0	0	0	0	0	0	0	0	0	0	0	0	0	0	0	0	0	0	0	0	0	0	0	0	0	0	0	0	0	0
g__Streptococcaceae_unclassified	Inf	0.1687	0.3348	no	up	0.0001	0.0003	0	0	0	0	0	0	0	0	0	0	0	0	0	0	0	0	0	0	0	0	0	0	0	0	0	0	0	0	0	0	0	0	0	0	0	0	0	0	0	0	0	0
g__Caloramator	Inf	0.1687	0.3348	no	up	0.0001	0.0003	0	0	0	0	0	0	0	0	0	0	0	0	0	0	0	0	0	0	0	0	0.029579	0	0	0	0	0	0	0	0	0	0	0	0	0	0	0	0	0	0	0	0	0
g__Saccharibacillus	Inf	0.1687	0.3348	no	up	0.0001	0.0003	0	0	0	0	0	0	0	0	0	0	0	0	0	0	0	0	0	0	0	0	0	0	0	0	0	0	0	0	0	0	0	0	0	0	0	0	0	0	0	0	0	0
g__Anaerolineales_unclassified	Inf	0.1687	0.3348	no	up	0.0001	0.0002	0	0	0.017839	0	0	0	0	0	0	0	0	0	0	0	0	0	0	0	0	0	0	0	0	0	0	0	0	0	0	0	0	0	0	0	0	0	0	0	0	0	0	0
g__Novispirillum	Inf	0.1687	0.3348	no	up	0.0001	0.0002	0	0	0	0	0	0	0.016681	0	0	0	0	0	0	0	0	0	0	0	0	0	0	0	0	0	0	0	0	0	0	0	0	0	0	0	0	0	0	0	0	0	0	0
g__YC-ZSS-LKJ63	Inf	0.1687	0.3348	no	up	0.0001	0.0002	0	0	0.015857	0	0	0	0	0	0	0	0	0	0	0	0	0	0	0	0	0	0	0	0	0	0	0	0	0	0	0	0	0	0	0	0	0	0	0	0	0	0	0
g__Nautella	Inf	0.1687	0.3348	no	up	0.0001	0.0002	0	0	0	0	0	0	0	0	0	0	0	0	0	0	0	0	0	0	0	0	0	0	0	0	0	0	0	0	0	0	0	0	0	0	0	0	0	0	0	0	0	0
g__Roseibium	Inf	0.1687	0.3348	no	up	0.0001	0.0002	0	0	0	0	0	0	0	0	0	0	0	0	0	0	0	0	0	0	0	0	0	0	0	0	0	0	0	0	0	0	0	0	0	0	0	0	0	0	0	0	0	0
g__Castellaniella	Inf	0.1687	0.3348	no	up	0	0.0001	0	0	0	0	0	0	0	0	0	0	0	0	0	0	0	0	0	0	0	0	0	0	0	0	0	0	0	0	0	0	0	0	0	0	0	0	0	0	0	0	0	0
g__Longimicrobium	Inf	0.1687	0.3348	no	up	0	0.0001	0	0	0	0.01167	0	0	0	0	0	0	0	0	0	0	0	0	0	0	0	0	0	0	0	0	0	0	0	0	0	0	0	0	0	0	0	0	0	0	0	0	0	0
g__Acidobacteriotaceae_unclassified	Inf	0.1687	0.3348	no	up	0	0.0001	0	0	0	0	0	0	0	0	0	0.010083	0	0	0	0	0	0	0	0	0	0	0	0	0	0	0	0	0	0	0	0	0	0	0	0	0	0	0	0	0	0	0	0
g__Aquipuribacter	Inf	0.1687	0.3348	no	up	0	0.0001	0	0	0	0	0	0	0	0	0	0	0	0	0	0	0	0	0	0.0086	0	0	0	0	0	0	0	0	0	0	0	0	0	0	0	0	0	0	0	0	0	0	0	0
g__Murimonas	Inf	0.1687	0.3348	no	up	0	0.0001	0	0	0.007928	0	0	0	0	0	0	0	0	0	0	0	0	0	0	0	0	0	0	0	0	0	0	0	0	0	0	0	0	0	0	0	0	0	0	0	0	0	0	0
g__Thermovirga	Inf	0.1687	0.3348	no	up	0	0.0001	0	0	0.007928	0	0	0	0	0	0	0	0	0	0	0	0	0	0	0	0	0	0	0	0	0	0	0	0	0	0	0	0	0	0	0	0	0	0	0	0	0	0	0
g__Leclercia	Inf	0.1687	0.3348	no	up	0	0.0001	0	0	0	0	0	0	0	0	0	0	0	0	0	0	0	0	0	0	0	0	0	0	0	0	0	0	0	0	0	0	0	0	0	0	0	0	0	0	0	0	0	0
g__Cloacimonadaceae_unclassified	Inf	0.1687	0.3348	no	up	0	0.0001	0	0	0	0	0	0	0	0	0	0	0	0	0	0	0	0	0	0	0	0	0	0	0	0	0	0	0	0	0	0	0	0	0	0	0	0	0	0	0	0	0	0
g__Gulbenkiania	Inf	0.1687	0.3348	no	up	0	0.0001	0	0	0	0	0	0	0	0	0	0	0	0	0	0	0	0	0	0	0	0	0	0	0	0	0	0	0	0	0	0	0	0	0	0	0	0	0	0	0	0	0	0
g__S-BQ2-57_soil_group_unclassified	Inf	0.1687	0.3348	no	up	0	0.0001	0	0	0	0	0	0	0	0	0	0	0	0	0	0	0	0	0	0	0	0	0	0	0	0	0	0	0	0	0	0	0	0	0	0	0	0	0	0	0	0	0	0
g__Roseiarcus	Inf	0.1687	0.3348	no	up	0	0.0001	0	0	0	0	0	0	0	0	0	0	0	0	0	0	0	0	0	0	0	0	0	0	0	0	0	0	0	0	0	0	0	0	0	0	0	0	0	0	0	0	0	0
g__Rubritaleaceae_unclassified	Inf	0.1687	0.3348	no	up	0	0.0001	0	0	0.005946	0	0	0	0	0	0	0	0	0	0	0	0	0	0	0	0	0	0	0	0	0	0	0	0	0	0	0	0	0	0	0	0	0	0	0	0	0	0	0
g__G12-WMSP1	Inf	0.1687	0.3348	no	up	0	0.0001	0	0	0	0	0	0	0	0	0	0.005042	0	0	0	0	0	0	0	0	0	0	0	0	0	0	0	0	0	0	0	0	0	0	0	0	0	0	0	0	0	0	0	0
g__Thermobispora	Inf	0.1687	0.3348	no	up	0	0.0001	0	0	0	0	0	0	0	0	0	0	0	0.004846	0	0	0	0	0	0	0	0	0	0	0	0	0	0	0	0	0	0	0	0	0	0	0	0	0	0	0	0	0	0
g__Clostridium_sensu_stricto_11	NA	0.1687	0.3348	no	no	0	0	0	0	0	0	0	0	0	0	0	0	0	0	0.00474	0	0	0	0	0	0	0	0	0	0	0	0	0	0	0	0	0	0	0	0	0	0	0	0	0	0	0	0	0
g__Psychrobacillus	NA	0.1687	0.3348	no	no	0	0	0	0	0	0	0	0	0	0	0	0	0	0	0	0	0	0	0	0	0	0	0	0	0	0	0	0	0.00452	0	0	0	0	0	0	0	0	0	0	0	0	0	0	0
g__UCG-007	NA	0.1687	0.3348	no	no	0	0	0	0	0	0	0	0	0	0	0	0	0	0	0	0	0	0	0	0	0	0	0	0	0	0	0	0	0	0	0	0	0	0	0	0	0	0	0	0	0	0	0	0
g__BacC-u-018	NA	0.1687	0.3348	no	no	0	0	0	0.003718	0	0	0	0	0	0	0	0	0	0	0	0	0	0	0	0	0	0	0	0	0	0	0	0	0	0	0	0	0	0	0	0	0	0	0	0	0	0	0	0
g__Edaphobacter	NA	0.1687	0.3348	no	no	0	0	0	0	0	0.003334	0	0	0	0	0	0	0	0	0	0	0	0	0	0	0	0	0	0	0	0	0	0	0	0	0	0	0	0	0	0	0	0	0	0	0	0	0	0
g__Methylibium	NA	0.1687	0.3348	no	no	0	0	0	0	0	0	0	0	0	0	0	0	0	0	0	0	0	0	0	0	0	0	0	0	0	0	0	0	0	0	0	0	0	0	0	0	0	0	0	0	0	0	0	0
g__Pla4_lineage_unclassified	NA	0.1687	0.3348	no	no	0	0	0	0	0	0	0	0	0	0	0	0	0	0	0	0	0	0	0	0	0	0	0	0	0	0	0	0	0	0	0	0	0	0	0	0	0	0	0	0	0	0	0	0
g__Oligella	NA	0.1687	0.3348	no	no	0	0	0	0	0	0	0	0	0	0	0	0	0	0	0	0	0	0	0	0	0	0	0	0	0	0	0	0	0	0	0	0	0	0	0	0	0	0	0	0	0	0	0	0
g__Parasphingopyxis	NA	0.1687	0.3348	no	no	0	0	0	0.002479	0	0	0	0	0	0	0	0	0	0	0	0	0	0	0	0	0	0	0	0	0	0	0	0	0	0	0	0	0	0	0	0	0	0	0	0	0	0	0	0
g__Sulfitobacter	NA	0.1687	0.3348	no	no	0	0	0	0.002479	0	0	0	0	0	0	0	0	0	0	0	0	0	0	0	0	0	0	0	0	0	0	0	0	0	0	0	0	0	0	0	0	0	0	0	0	0	0	0	0
g__Carnobacterium	-0.11	0.1733	0.3435	no	down	0.0028	0.0026	0.0028	0	0	0	0	0	0	0	0	0	0	0	0.115342	0.111801	0	0.007581	0	0	0	0	0	0	0	0	0	0	0	0	0	0	0	0.008144	0	0	0	0	0	0	0	0	0	0
g__Sphingosinicella	-Inf	0.1779	0.3521	no	down	0.004	0	0.0061	0	0	0	0	0.002943	0	0	0	0	0	0	0	0	0	0	0	0	0	0	0	0	0	0	0	0	0	0	0	0	0	0	0	0	0	0	0	0	0	0	0	0
g__Tyzzerella	-0.42	0.1782	0.3523	no	down	0.0086	0.0071	0.0095	0	0	0.01167	0	0.010299	0	0	0	0	0	0	0.01264	0	0	0	0	0	0	0	0	0	0	0	0	0	0	0	0.011054	0	0	0	0	0.016176	0	0	0	0	0	0.007543	0	0
g__Sporosarcina	-4.09	0.1796	0.3541	no	down	0.0012	0.0001	0.0017	0	0	0	0	0	0	0	0	0	0	0	0	0	0	0	0	0	0	0	0	0	0	0	0	0	0	0	0	0	0	0	0	0	0	0	0	0	0	0	0	0
g__Glutamicibacter	-3	0.1796	0.3541	no	down	0.0005	0.0001	0.0008	0	0	0	0	0	0	0	0	0	0	0	0	0	0	0	0	0	0	0	0	0	0	0	0	0	0	0	0	0	0	0	0	0	0	0	0	0	0	0	0	0
g__Pseudoclavibacter	-3.17	0.1814	0.3572	no	down	0.0006	0.0001	0.0009	0	0	0	0	0	0	0	0	0	0	0	0	0	0	0	0	0	0	0	0	0	0	0	0	0	0	0	0	0	0	0	0	0	0	0	0	0	0	0	0	0
g__Quadrisphaera	-1.42	0.1839	0.3617	no	down	0.0069	0.0033	0.0088	0	0	0	0	0	0	0	0	0	0	0	0	0	0	0	0	0	0	0	0	0	0	0	0	0	0	0	0.003158	0	0	0	0	0	0	0	0	0	0	0	0.306659	0
g__Gastranaerophilales_unclassified	-1.81	0.1853	0.364	no	down	0.0005	0.0002	0.0007	0	0	0	0	0	0	0	0	0	0	0	0	0.006577	0	0	0	0	0	0	0	0	0.006311	0	0	0	0	0	0	0	0	0	0	0	0	0	0	0	0	0	0	0
g__Exiguobacterium	-2.06	0.1868	0.3664	no	down	0.0034	0.0011	0.0046	0.100399	0	0	0	0	0	0	0	0	0	0	0	0	0	0	0	0	0	0	0	0	0	0	0	0	0	0	0	0	0	0	0	0	0	0	0	0	0	0	0	0
g__Enterobacteriaceae_unclassified	3.5	0.1887	0.3681	no	up	0.0032	0.0079	0.0007	0	0	0	0	0	0	0	0	0	0	0	0	0	0	0	0	0	0	0	0	0	0	0.048503	0	0	0	0	0	0	0	0	0	0	0	0	0	0	0	0	0	0
g__Hyphomonadaceae_unclassified	-0.14	0.1899	0.3681	no	down	0.0083	0.0078	0.0086	0	0	0	0	0	0	0	0	0	0	0	0	0	0	0	0	0	0	0	0	0	0.006311	0	0	0	0	0	0	0	0	0	0	0	0	0	0	0	0	0	0	0
g__Proteiniphilum	-1	0.1914	0.3681	no	down	0.0047	0.0028	0.0056	0	0	0	0	0	0	0	0	0	0	0	0	0	0	0	0	0	0	0	0	0	0	0	0	0	0	0	0	0	0	0	0	0	0	0	0	0	0	0	0	0
g__Merdimonas	2.81	0.1915	0.3681	no	up	0.0003	0.0007	0.0001	0	0	0	0	0	0	0	0	0	0	0	0	0	0	0	0	0	0	0	0.015659	0	0	0	0	0	0	0	0	0.027142	0	0	0	0	0	0	0	0	0	0	0	0
g__Erysipelatoclostridium	0.54	0.1937	0.3681	no	up	0.0128	0.0161	0.0111	0.016113	0.033695	0.025006	0.012687	0.019126	0	0	0	0	0	0.045232	0	0.003946	0.020926	0	0	0	0.009214	0.01496	0	0.004503	0.009467	0.035986	0	0.008365	0	0.007512	0.020528	0.011875	0	0	0	0	0.034464	0	0.003418	0.046073	0	0	0.029206	0
g__Kineothrix	-1.84	0.1944	0.3681	no	down	0.0018	0.0007	0.0025	0	0	0	0	0	0	0	0	0.008403	0	0	0.00474	0.005261	0	0.003032	0	0	0	0	0	0	0	0	0	0	0	0	0	0	0.017141	0	0	0	0	0.004059	0	0	0	0	0	0
g__Hymenobacter	-3	0.1953	0.3681	no	down	0.0067	0.0012	0.0096	0	0	0	0	0	0	0	0	0	0	0	0	0	0	0	0	0	0.003071	0	0	0	0	0	0	0	0	0	0	0	0	0	0	0	0	0	0	0	0.003432	0	0.036507	0
g__Spirosoma	-3.77	0.196	0.3681	no	down	0.0028	0.0003	0.0041	0	0	0	0	0	0	0	0	0	0	0	0	0	0	0	0	0.014333	0	0.01683	0	0	0	0	0	0	0	0	0	0	0	0	0	0	0	0	0	0	0	0	0	0
g__IMCC26256_unclassified	6	0.1992	0.3681	no	up	0.0068	0.0192	0.0003	0	0	0	0	0	0	0	0	0	0	0	0	0	1.80931	0	0	0	0	0	0	0	0	0	0	0	0	0	0	0	0	0	0	0	0	0	0	0	0	0	0	0
g__Harryflintia	0.35	0.1995	0.3681	no	up	0.0012	0.0014	0.0011	0	0	0.003334	0	0	0	0	0.003243	0	0	0	0	0	0	0	0	0	0	0	0	0	0	0	0	0	0	0	0	0	0	0	0	0	0	0	0.117929	0	0	0	0	0
g__Adhaeribacter	-Inf	0.2066	0.3681	no	down	0.0019	0	0.0029	0	0	0	0	0	0	0	0	0	0	0	0	0	0	0	0	0	0	0	0	0	0	0	0	0	0	0	0	0	0	0	0	0	0	0	0	0	0	0	0	0
g__Acidisphaera	-Inf	0.2066	0.3681	no	down	0.0015	0	0.0023	0	0	0	0	0	0	0	0	0	0	0	0	0	0	0	0	0	0	0	0	0	0	0	0	0	0	0	0	0	0	0	0	0	0	0	0	0	0	0	0	0
g__Blastomonas	-Inf	0.2066	0.3681	no	down	0.0014	0	0.0022	0	0	0	0	0	0	0	0	0	0	0	0	0	0	0	0	0	0	0	0	0	0	0	0	0	0	0	0	0	0	0	0	0	0	0	0	0	0	0	0	0
g__Candidatus_Paracaedibacter	-Inf	0.2066	0.3681	no	down	0.0012	0	0.0019	0	0	0	0	0	0	0	0	0	0	0	0	0	0	0	0	0	0	0	0	0	0	0	0	0	0	0	0	0	0	0	0	0	0	0	0	0	0	0	0	0
g__Dermacoccus	-Inf	0.2066	0.3681	no	down	0.001	0	0.0016	0	0	0	0	0	0	0	0	0	0	0	0	0	0	0	0	0	0	0	0	0	0	0	0	0	0	0	0	0	0	0	0	0	0	0	0	0	0	0	0	0
g__Pandoraea	-Inf	0.2066	0.3681	no	down	0.0008	0	0.0012	0	0	0	0	0	0	0	0	0	0	0	0	0	0	0	0	0	0	0	0	0	0	0	0	0	0	0	0	0	0	0	0	0	0	0	0	0	0	0	0	0
g__A4b_unclassified	-Inf	0.2066	0.3681	no	down	0.0008	0	0.0012	0	0	0	0	0	0	0	0	0	0	0	0	0	0	0	0	0	0	0	0	0	0	0	0	0	0	0	0	0	0	0	0	0	0	0	0	0	0	0	0	0
g__Parviterribacter	-Inf	0.2066	0.3681	no	down	0.0008	0	0.0012	0	0	0	0	0	0	0	0	0	0	0	0	0	0	0	0	0	0	0	0	0	0	0	0	0	0	0	0	0	0	0	0	0	0	0	0	0	0	0	0	0
g__Kytococcus	-Inf	0.2066	0.3681	no	down	0.0007	0	0.0011	0	0	0	0	0	0	0	0	0	0	0	0	0	0	0	0	0	0	0	0	0	0	0	0	0	0	0	0	0	0	0	0	0	0	0	0	0	0	0	0	0
g__Spirosomaceae_unclassified	-Inf	0.2066	0.3681	no	down	0.0004	0	0.0007	0	0	0	0	0	0	0	0	0	0	0	0	0	0	0	0	0	0	0	0	0	0	0	0	0	0	0	0	0	0	0	0	0	0	0	0	0	0	0	0	0
g__Prevotellaceae_UCG-004	-Inf	0.2066	0.3681	no	down	0.0004	0	0.0006	0	0	0	0	0	0	0	0	0	0	0	0	0	0	0	0	0	0	0	0	0	0	0	0	0	0	0	0	0	0	0	0	0	0	0	0	0	0	0	0	0
g__Ethanoligenens	-Inf	0.2066	0.3681	no	down	0.0004	0	0.0006	0	0	0	0	0	0	0	0	0	0	0	0	0	0	0	0	0	0	0	0	0	0	0	0	0	0	0	0	0	0	0	0	0	0	0	0	0	0	0	0	0
g__Proteocatella	-Inf	0.2066	0.3681	no	down	0.0003	0	0.0005	0	0	0	0	0	0	0	0	0	0	0	0	0	0	0	0	0	0	0	0	0	0	0	0	0	0	0	0	0	0	0	0	0	0	0	0	0	0	0	0	0
g__Desulfobulbaceae_unclassified	-Inf	0.2066	0.3681	no	down	0.0003	0	0.0005	0	0	0	0	0	0	0	0	0	0	0	0	0	0	0	0	0	0	0	0	0	0	0	0	0	0	0	0	0	0	0	0	0	0	0	0	0	0	0	0	0
g__Syntrophobacterales_unclassified	-Inf	0.2066	0.3681	no	down	0.0003	0	0.0004	0	0	0	0	0	0	0	0	0	0	0	0	0	0	0	0	0	0	0	0	0	0	0	0	0	0	0	0	0	0	0	0	0	0	0	0	0	0	0	0	0
g__Spirochaetota_unclassified	-Inf	0.2066	0.3681	no	down	0.0002	0	0.0003	0	0	0	0	0	0	0	0	0	0	0	0	0	0	0	0	0	0	0	0	0	0	0	0	0	0	0	0	0	0	0	0	0	0	0	0	0	0	0	0	0
g__Desulfobulbus	-Inf	0.2066	0.3681	no	down	0.0002	0	0.0003	0	0	0	0	0	0	0	0	0	0	0	0	0	0	0	0	0	0	0	0	0	0	0	0	0	0	0	0	0	0	0	0	0	0	0	0	0	0	0	0	0
g__Maricaulis	-Inf	0.2066	0.3681	no	down	0.0002	0	0.0003	0	0	0	0	0	0	0	0	0	0	0	0	0	0	0	0	0	0	0	0	0	0	0	0	0	0	0	0	0	0	0	0	0	0	0	0	0	0	0	0	0
g__Syntrophococcus	-Inf	0.2066	0.3681	no	down	0.0002	0	0.0003	0	0	0	0	0	0	0	0	0	0	0	0	0	0	0	0	0	0	0	0	0	0	0	0	0	0	0	0	0	0	0	0	0	0	0	0	0	0	0	0	0
g__Piscicoccus	-Inf	0.2066	0.3681	no	down	0.0002	0	0.0003	0	0	0	0	0	0	0	0	0	0	0	0	0	0	0	0	0	0	0	0	0	0	0	0	0	0	0	0	0	0	0	0	0	0	0	0	0	0	0	0	0
g__Clostridium_sensu_stricto_13	-Inf	0.2066	0.3681	no	down	0.0001	0	0.0002	0	0	0	0	0	0	0	0	0	0	0	0	0	0	0	0	0	0	0	0	0	0	0	0	0	0	0	0	0	0	0	0	0	0	0	0	0	0	0	0	0
g__Synergistes	-Inf	0.2066	0.3681	no	down	0.0001	0	0.0002	0	0	0	0	0	0	0	0	0	0	0	0	0	0	0	0	0	0	0	0	0	0	0	0	0	0	0	0	0	0	0	0	0	0	0	0	0	0	0	0	0
g__Rhodoluna	-Inf	0.2066	0.3681	no	down	0.0001	0	0.0002	0	0	0	0	0	0	0	0	0	0	0	0	0	0	0	0	0	0	0	0	0	0	0	0	0	0	0	0	0	0	0	0	0	0	0	0	0	0	0	0	0
g__Thermoactinomyces	-Inf	0.2066	0.3681	no	down	0.0001	0	0.0002	0	0	0	0	0	0	0	0	0	0	0	0	0	0	0	0	0	0	0	0	0	0	0	0	0	0	0	0	0	0	0	0	0	0	0	0	0	0	0	0	0
g__Clade_Ia	-Inf	0.2066	0.3681	no	down	0.0001	0	0.0002	0	0	0	0	0	0	0	0	0	0	0	0	0	0	0	0	0	0	0	0	0	0	0	0	0	0	0	0	0	0	0	0	0	0	0	0	0	0	0	0	0
g__Tissierella	-Inf	0.2066	0.3681	no	down	0.0001	0	0.0002	0	0	0	0	0	0	0	0	0	0	0	0	0	0	0	0	0	0	0	0	0	0	0	0	0	0	0	0	0	0	0	0	0	0	0	0	0	0	0	0	0
g__PS1_clade_unclassified	-Inf	0.2066	0.3681	no	down	0.0001	0	0.0002	0	0	0	0	0	0	0	0	0	0	0	0	0	0	0	0	0	0	0	0	0	0	0	0	0	0	0	0	0	0	0	0	0	0	0	0	0	0	0	0	0
g__Solibacillus	-Inf	0.2066	0.3681	no	down	0.0001	0	0.0001	0	0	0	0	0	0	0	0	0	0	0	0	0	0	0	0	0	0	0	0	0	0	0	0	0	0	0	0	0	0	0	0	0	0	0	0	0	0	0	0	0
g__Phaeobacter	-Inf	0.2066	0.3681	no	down	0.0001	0	0.0001	0	0	0	0	0	0	0	0	0	0	0	0	0	0	0	0	0	0	0	0	0	0	0	0	0	0	0	0	0	0	0	0	0	0	0	0	0	0	0	0	0
g__Tumebacillus	-Inf	0.2066	0.3681	no	down	0.0001	0	0.0001	0	0	0	0	0	0	0	0	0	0	0	0	0	0	0	0	0	0	0	0	0	0	0	0	0	0	0	0	0	0	0	0	0	0	0	0	0	0	0	0	0
g__Methylomonas	-Inf	0.2066	0.3681	no	down	0.0001	0	0.0001	0	0	0	0	0	0	0	0	0	0	0	0	0	0	0	0	0	0	0	0	0	0	0	0	0	0	0	0	0	0	0	0	0	0	0	0	0	0	0	0	0
g__S0134_terrestrial_group_unclassified	-Inf	0.2066	0.3681	no	down	0.0001	0	0.0001	0	0	0	0	0	0	0	0	0	0	0	0	0	0	0	0	0	0	0	0	0	0	0	0	0	0	0	0	0	0	0	0	0	0	0	0	0	0	0	0	0
g__Verrucomicrobium	-Inf	0.2066	0.3681	no	down	0.0001	0	0.0001	0	0	0	0	0	0	0	0	0	0	0	0	0	0	0	0	0	0	0	0	0	0	0	0	0	0	0	0	0	0	0	0	0	0	0	0	0	0	0	0	0
g__Sphaerochaeta	-Inf	0.2066	0.3681	no	down	0.0001	0	0.0001	0	0	0	0	0	0	0	0	0	0	0	0	0	0	0	0	0	0	0	0	0	0	0	0	0	0	0	0	0	0	0	0	0	0	0	0	0	0	0	0	0
g__Frederiksenia	-Inf	0.2066	0.3681	no	down	0.0001	0	0.0001	0	0	0	0	0	0	0	0	0	0	0	0	0	0	0	0	0	0	0	0	0	0	0	0	0	0	0	0	0	0	0	0	0	0	0	0	0	0	0	0	0
g__Hoeflea	-Inf	0.2066	0.3681	no	down	0.0001	0	0.0001	0	0	0	0	0	0	0	0	0	0	0	0	0	0	0	0	0	0	0	0	0	0	0	0	0	0	0	0	0	0	0	0	0	0	0	0	0	0	0	0	0
g__Planctomycetaceae_unclassified	-Inf	0.2066	0.3681	no	down	0.0001	0	0.0001	0	0	0	0	0	0	0	0	0	0	0	0	0	0	0	0	0	0	0	0	0	0	0	0	0	0	0	0	0	0	0	0	0	0	0	0	0	0	0	0	0
g__Ferritrophicum	-Inf	0.2066	0.3681	no	down	0.0001	0	0.0001	0	0	0	0	0	0	0	0	0	0	0	0	0	0	0	0	0	0	0	0	0	0	0	0	0	0	0	0	0	0	0	0	0	0	0	0	0	0	0	0	0
g__SB-5_unclassified	-Inf	0.2066	0.3681	no	down	0.0001	0	0.0001	0	0	0	0	0	0	0	0	0	0	0	0	0	0	0	0	0	0	0	0	0	0	0	0	0	0	0	0	0	0	0	0	0	0	0	0	0	0	0	0	0
g__Elusimicrobium	-Inf	0.2066	0.3681	no	down	0.0001	0	0.0001	0	0	0	0	0	0	0	0	0	0	0	0	0	0	0	0	0	0	0	0	0	0	0	0	0	0	0	0	0	0	0	0	0	0	0	0	0	0	0	0	0
g__Klenkia	-Inf	0.2066	0.3681	no	down	0.0001	0	0.0001	0	0	0	0	0	0	0	0	0	0	0	0	0	0	0	0	0	0	0	0	0	0	0	0	0	0	0	0	0	0	0	0	0	0	0	0	0	0	0	0	0
g__Subgroup_9_unclassified	-Inf	0.2066	0.3681	no	down	0.0001	0	0.0001	0	0	0	0	0	0	0	0	0	0	0	0	0	0	0	0	0	0	0	0	0	0	0	0	0	0	0	0	0	0	0	0	0	0	0	0	0	0	0	0	0
g__Andreesenia	-Inf	0.2066	0.3681	no	down	0.0001	0	0.0001	0	0	0	0	0	0	0	0	0	0	0	0	0	0	0	0	0	0	0	0	0	0	0	0	0	0	0	0	0	0	0	0	0	0	0	0	0	0	0	0	0
g__Sulfuricurvum	-Inf	0.2066	0.3681	no	down	0.0001	0	0.0001	0	0	0	0	0	0	0	0	0	0	0	0	0	0	0	0	0	0	0	0	0	0	0	0	0	0	0	0	0	0	0	0	0	0	0	0	0	0	0	0	0
g__Mailhella	-Inf	0.2066	0.3681	no	down	0.0001	0	0.0001	0	0	0	0	0	0	0	0	0	0	0	0	0	0	0	0	0	0	0	0	0	0	0	0	0	0	0	0	0	0	0	0	0	0	0	0	0	0	0	0	0
g__Actibacterium	-Inf	0.2066	0.3681	no	down	0.0001	0	0.0001	0	0	0	0	0	0	0	0	0	0	0	0	0	0	0	0	0	0	0	0	0	0	0	0	0	0	0	0	0	0	0	0	0	0	0	0	0	0	0	0	0
g__Myxococcales_unclassified	-Inf	0.2066	0.3681	no	down	0.0001	0	0.0001	0	0	0	0	0	0	0	0	0	0	0	0	0	0	0	0	0	0	0	0	0	0	0	0	0	0	0	0	0	0	0	0	0	0	0	0	0	0	0	0	0
g__Candidatus_Kaiserbacteria_unclassified	-Inf	0.2066	0.3681	no	down	0	0	0.0001	0	0	0	0	0	0	0	0	0	0	0	0	0	0	0	0	0	0	0	0	0	0	0	0	0	0	0	0	0	0	0	0	0	0	0	0	0	0	0	0	0
g__Amb-16S-1323_unclassified	-Inf	0.2066	0.3681	no	down	0	0	0.0001	0	0	0	0	0	0	0	0	0	0	0	0	0	0	0	0	0	0	0	0	0	0	0	0	0	0	0	0	0	0	0	0	0	0	0	0	0	0	0	0	0
g__Lechevalieria	-Inf	0.2066	0.3681	no	down	0	0	0.0001	0	0	0	0	0	0	0	0	0	0	0	0	0	0	0	0	0	0	0	0	0	0	0	0	0	0	0	0	0	0	0	0	0	0	0	0	0	0	0	0	0
g__Candidatus_Methylomirabilis	-Inf	0.2066	0.3681	no	down	0	0	0.0001	0	0	0	0	0	0	0	0	0	0	0	0	0	0	0	0	0	0	0	0	0	0	0	0	0	0	0	0	0	0	0	0	0	0	0	0	0	0	0	0	0
g__Rudanella	-Inf	0.2066	0.3681	no	down	0	0	0.0001	0	0	0	0	0	0	0	0	0	0	0	0	0	0	0	0	0	0	0	0	0	0	0	0	0	0	0	0	0	0	0	0	0	0	0	0	0	0	0	0	0
g__Aliikangiella	-Inf	0.2066	0.3681	no	down	0	0	0.0001	0	0	0	0	0	0	0	0	0	0	0	0	0	0	0	0	0	0	0	0	0	0	0	0	0	0	0	0	0	0	0	0	0	0	0	0	0	0	0	0	0
g__KF-JG30-B3_unclassified	-Inf	0.2066	0.3681	no	down	0	0	0.0001	0	0	0	0	0	0	0	0	0	0	0	0	0	0	0	0	0	0	0	0	0	0	0	0	0	0	0	0	0	0	0	0	0	0	0	0	0	0	0	0	0
g__Methylophaga	-Inf	0.2066	0.3681	no	down	0	0	0.0001	0	0	0	0	0	0	0	0	0	0	0	0	0	0	0	0	0	0	0	0	0	0	0	0	0	0	0	0	0	0	0	0	0	0	0	0	0	0	0	0	0
g__Jahnella	-Inf	0.2066	0.3681	no	down	0	0	0.0001	0	0	0	0	0	0	0	0	0	0	0	0	0	0	0	0	0	0	0	0	0	0	0	0	0	0	0	0	0	0	0	0	0	0	0	0	0	0	0	0	0
g__CHKCI002	-Inf	0.2066	0.3681	no	down	0	0	0.0001	0	0	0	0	0	0	0	0	0	0	0	0	0	0	0	0	0	0	0	0	0	0	0	0	0	0	0	0	0	0	0	0	0	0	0	0	0	0	0	0	0
g__DTU089	-Inf	0.2066	0.3681	no	down	0	0	0.0001	0	0	0	0	0	0	0	0	0	0	0	0	0	0	0	0	0	0	0	0	0	0	0	0	0	0	0	0	0	0	0	0	0	0	0	0	0	0	0	0	0
g__Ferrovibrio	-Inf	0.2066	0.3681	no	down	0	0	0.0001	0	0	0	0	0	0	0	0	0	0	0	0	0	0	0	0	0	0	0	0	0	0	0	0	0	0	0	0	0	0	0	0	0	0	0	0	0	0	0	0	0
g__Eubacterium]_fissicatena_group	-Inf	0.2066	0.3681	no	down	0	0	0.0001	0	0	0	0	0	0	0	0	0	0	0	0	0	0	0	0	0	0	0	0	0	0	0	0	0	0	0	0	0	0	0	0	0	0	0	0	0	0	0	0	0
g__Niastella	-Inf	0.2066	0.3681	no	down	0	0	0.0001	0	0	0	0	0	0	0	0	0	0	0	0	0	0	0	0	0	0	0	0	0	0	0	0	0	0	0	0	0	0	0	0	0	0	0	0	0	0	0	0	0
g__Psychroglaciecola	-Inf	0.2066	0.3681	no	down	0	0	0.0001	0	0	0	0	0	0	0	0	0	0	0	0	0	0	0	0	0	0	0	0	0	0	0	0	0	0	0	0	0	0	0	0	0	0	0	0	0	0	0	0	0
g__Subgroup_11_unclassified	-Inf	0.2066	0.3681	no	down	0	0	0.0001	0	0	0	0	0	0	0	0	0	0	0	0	0	0	0	0	0	0	0	0	0	0	0	0	0	0	0	0	0	0	0	0	0	0	0	0	0	0	0	0	0
g__Zixibacteria_unclassified	-Inf	0.2066	0.3681	no	down	0	0	0.0001	0	0	0	0	0	0	0	0	0	0	0	0	0	0	0	0	0	0	0	0	0	0	0	0	0	0	0	0	0	0	0	0	0	0	0	0	0	0	0	0	0
g__Methylocystis	-Inf	0.2066	0.3681	no	down	0	0	0.0001	0	0	0	0	0	0	0	0	0	0	0	0	0	0	0	0	0	0	0	0	0	0	0	0	0	0	0	0	0	0	0	0	0	0	0	0	0	0	0	0	0
g__Ahniella	-Inf	0.2066	0.3681	no	down	0	0	0.0001	0	0	0	0	0	0	0	0	0	0	0	0	0	0	0	0	0	0	0	0	0	0	0	0	0	0	0	0	0	0	0	0	0	0	0	0	0	0	0	0	0
g__JG36-GS-52_unclassified	-Inf	0.2066	0.3681	no	down	0	0	0.0001	0	0	0	0	0	0	0	0	0	0	0	0	0	0	0	0	0	0	0	0	0	0	0	0	0	0	0	0	0	0	0	0	0	0	0	0	0	0	0	0	0
g__Candidatus_Campbellbacteria_unclassified	NA	0.2066	0.3681	no	no	0	0	0	0	0	0	0	0	0	0	0	0	0	0	0	0	0	0	0	0	0	0	0	0	0	0	0	0	0	0	0	0	0	0	0	0	0	0	0	0	0	0	0	0
g__Mastigocladopsis_PCC-10914	NA	0.2066	0.3681	no	no	0	0	0	0	0	0	0	0	0	0	0	0	0	0	0	0	0	0	0	0	0	0	0	0	0	0	0	0	0	0	0	0	0	0	0	0	0	0	0	0	0	0	0	0
g__Proteus	2.86	0.2082	0.3706	no	up	0.0139	0.032	0.0044	0.090483	0	0	0.071366	0.007356	0	0.023675	0.123243	0	0	0	0	0	0.003219	0	0	0	0	0	1.40411	0	0	0	0	0	0.021091	0	0	0	0	0.021718	0.065262	0	0.194797	0	0	0	0	0	0	0
g__Brochothrix	2.89	0.22	0.3911	no	up	0.0016	0.0037	0.0005	0	0	0	0	0	0	0	0	0	0	0	0	0.102594	0	0	0	0	0	0	0	0	0	0	0	0	0	0	0	0	0	0.096373	0	0	0	0	0	0	0	0	0	0
g__Amycolatopsis	Inf	0.2226	0.3953	no	up	0.0001	0.0001	0	0	0	0	0	0	0	0	0	0	0	0	0	0	0	0	0	0	0	0	0	0	0	0	0	0	0	0	0	0	0.003116	0	0	0	0	0.004059	0	0	0	0	0	0
g__Subgroup_18_unclassified	0	0.2279	0.4042	no	no	0.0001	0.0001	0.0001	0	0	0	0	0	0	0	0	0	0	0	0	0	0	0	0	0	0	0	0	0	0	0.003129	0	0	0	0	0	0	0	0	0	0	0	0	0	0	0	0	0	0
g__Blastocatella	0	0.2333	0.4133	no	no	0.0001	0.0001	0.0001	0	0	0	0	0	0	0	0	0	0	0	0	0	0	0	0	0	0.004607	0	0	0.003002	0	0	0	0.003346	0	0	0	0	0	0	0	0	0	0	0	0	0	0	0	0
g__Aeromicrobium	Inf	0.2368	0.4186	no	up	0.0023	0.0067	0	0	0	0	0	0	0	0	0	0	0	0	0	0	0	0	0	0	0	0	0	0	0	0	0	0	0	0	0	0	0	0	0	0	0	0	0	0	0	0	0	0
g__Calothrix_PCC-6303	5.46	0.2368	0.4186	no	up	0.0016	0.0044	0.0001	0	0	0	0	0	0	0	0	0	0	0	0	0	0	0	0	0	0	0	0	0	0	0	0	0	0	0	0	0	0	0	0	0	0	0	0	0	0	0	0	0
g__Nesterenkonia	1	0.2403	0.4228	no	up	0.0015	0.0022	0.0011	0	0	0	0	0	0	0	0	0	0	0	0	0	0	0	0	0	0	0	0	0	0	0	0	0	0	0	0	0	0	0	0	0	0	0	0	0	0	0	0	0
g__Scardovia	4.81	0.2403	0.4228	no	up	0.001	0.0028	0.0001	0	0	0	0	0	0	0	0	0	0.004955	0	0	0	0	0	0	0	0	0	0	0	0.257183	0	0	0	0	0	0	0	0	0	0	0	0	0	0	0	0	0	0	0
g__Sandaracinus	Inf	0.2403	0.4228	no	up	0.0008	0.0023	0	0	0	0	0	0	0	0	0	0	0	0	0	0	0	0	0	0	0	0	0	0	0	0	0	0	0	0	0	0	0	0	0	0	0	0	0	0	0	0	0	0
g__Emticicia	Inf	0.2403	0.4228	no	up	0	0.0001	0	0	0	0	0	0	0	0	0	0	0	0	0	0	0	0	0	0	0	0	0	0	0	0	0	0	0	0	0	0	0	0	0	0	0	0	0	0	0	0	0	0
g__Planctomicrobium	-Inf	0.2472	0.4344	no	down	0.0002	0	0.0002	0.003718	0	0	0	0	0	0	0	0	0	0	0	0	0	0	0	0	0	0	0	0	0	0	0	0	0	0	0	0	0	0	0	0	0	0	0	0	0	0	0	0
g__Tepidimonas	3.61	0.2532	0.4445	no	up	0.0024	0.0061	0.0005	0	0	0	0	0	0	0	0	0	0	0	0	0	0	0	0	0	0	0	0	0	0	0	0	0	0	0	0	0	0	0	0	0	0	0	0	0	0	0	0	0
g__Tahibacter	0.5	0.2544	0.446	no	up	0.0033	0.0041	0.0029	0	0	0	0	0	0	0	0	0	0	0	0	0	0	0.01213	0	0	0	0	0.024359	0	0	0	0	0	0	0	0	0	0	0	0	0	0.008991	0	0	0	0	0.027155	0.089442	0
g__Thermoanaerobaculum	-6.21	0.2569	0.446	no	down	0.0049	0.0001	0.0074	0	0.005946	0	0	0	0	0	0	0	0	0	0	0	0	0	0	0	0	0	0	0	0	0	0	0	0	0	0	0	0	0	0	0	0	0	0	0	0	0	0	0
g__Aerococcus	2.21	0.2577	0.446	no	up	0.0081	0.0166	0.0036	0	0	0	0	0	0	0	0.004865	0	0	0	0	0	0	0	0	0	0	0	0.565473	0	0	0	0	0	0.019585	0	0	0	0	0	0	0.073691	0	0.040594	0	0	0	0.29418	0	0
g__Ruminococcus]_torques_group	0.43	0.2593	0.446	no	up	0.0236	0.0284	0.0211	0.092962	0.053516	0.036676	0.014273	0	0.114913	0	0	0.225191	0.022299	0.053309	0.034761	0.04209	0.077266	0	0.069537	0	0.036854	0.02057	0.086996	0.012007	0.023667	0.02034	0.033548	0.040151	0	0.041318	0.030003	0.04241	0.020257	0.036649	0.065262	0.043136	0.023975	0.042624	0	0.014398	0	0.027155	0.025555	0
g__Clostridioides	0.4	0.2612	0.446	no	up	0.0021	0.0025	0.0019	0	0	0	0	0	0	0	0	0	0	0	0	0	0	0.075812	0	0	0	0	0	0	0	0	0	0	0.010546	0	0	0	0	0	0	0	0	0	0	0	0	0	0	0
g__Fonticella	5.61	0.2618	0.446	no	up	0.0053	0.0147	0.0003	0	0	0	0	0	0	0	0	0	0	0	0	0	0	0	0	0	0	0	0	0	0	0	0	0	0	0	0	0	0	0	0	0	0	0	0	0	0	0	0	0
g__Deltaproteobacteria_unclassified	3.66	0.2626	0.446	no	up	0.0015	0.0038	0.0003	0	0	0	0	0	0	0	0	0	0	0	0	0	0	0	0	0	0	0	0	0	0	0	0	0	0	0	0	0	0	0.266044	0	0	0	0	0	0	0	0	0	0.092296
g__Enterobacter	-0.31	0.2692	0.446	no	down	0.0324	0.028	0.0347	0.02355	0.089194	0	0	0.060322	0	0	0	0	0	0	0.099542	0.126269	0	0	0	0.104634	0.064495	0	0	0	0	0	0.061799	0	0	0	0.048952	0	0.095053	0.028505	0	0	0	0	0.082037	0	0	0.138793	0.195312	0.118889
g__Parabacteroides	-0.26	0.2733	0.446	no	down	0.0332	0.0294	0.0351	0.032227	0.021803	0.035009	0.014273	0.007356	0.007414	0	0.055135	0.596589	0	0.032309	0.037921	0.076288	0.040243	0.004549	0	0.011467	0.033783	0	0.022619	0.033019	0.0142	0	0.051205	0.010038	0	0	0.022107	0	0.043631	0.038006	0.050578	0.010784	0.005994	0.062921	0	0.020157	0.044622	0.052801	0.054761	0.075088
g__Clostridia_UCG-014_unclassified	-0.05	0.2792	0.446	no	down	0.1249	0.122	0.1265	0.168571	0.176405	0.066683	0.080882	0.108873	0	0	0.162161	0.099151	0.04212	0.221314	0.080581	0.126269	0.012878	0.028808	0	0	0.070638	3.69879	0	0.162094	0.080468	0.092313	0.086519	0.207448	0	0.045074	0.148436	0.327402	0.135567	0.019003	0.913674	0.118624	0.170822	0.221239	0.066655	0.035995	0.075514	0.067888	0.160631	0.045366
g__Lachnospiraceae_UCG-010	-0.5	0.2855	0.446	no	down	0.0022	0.0017	0.0024	0	0	0	0	0	0.024095	0	0.008108	0	0	0.004846	0	0	0	0	0	0	0	0	0	0	0	0	0	0	0	0.00939	0	0	0	0	0	0	0	0.004059	0	0	0	0	0	0
g__Bryobacter	-2.32	0.2953	0.446	no	down	0.0004	0.0001	0.0005	0	0	0	0	0	0	0	0	0.005042	0	0	0	0	0	0	0	0	0.003071	0	0	0	0	0	0	0.005019	0	0	0	0	0	0	0	0	0	0	0	0	0	0	0	0
g__Gemmatimonadaceae_unclassified	-1.25	0.303	0.446	no	down	0.0158	0.0083	0.0198	0	0	0	0	0	0	0	0	0	0	0	0	0	0	0	0	0	0	0	0	0	0	0	0	0	0	0	0.025266	0	0	0	0	0	0	0	0.003418	0	0	0	0	0
g__Omnitrophales_unclassified	NA	0.3033	0.446	no	no	0	0	0	0	0	0	0	0	0	0	0	0	0	0	0	0	0	0	0	0	0	0	0	0	0	0	0	0	0	0	0	0	0	0	0	0	0	0	0	0	0	0	0	0
g__Nosocomiicoccus	-Inf	0.3034	0.446	no	down	0.0088	0	0.0134	0	0	0	0	0	0	0	0	0	0	0	0	0	0	0	0	0	0	0	0	0	0	0	0	0	0	0	0	0	0	0	0	0	0	0	0	0	0	0	0	0
g__Roseisolibacter	-Inf	0.3034	0.446	no	down	0.0053	0	0.0081	0	0	0	0	0	0	0	0	0	0	0	0	0	0	0	0	0	0	0	0	0	0	0	0	0	0	0	0	0	0	0	0	0	0	0	0	0	0	0	0	0
g__Z-35	-Inf	0.3034	0.446	no	down	0.0035	0	0.0053	0	0	0	0	0	0	0	0	0	0	0	0	0	0	0	0	0	0	0	0	0	0	0	0	0	0	0	0	0	0	0	0	0	0	0	0	0	0	0	0	0
g__Candidatus_Nitrotoga	-Inf	0.3034	0.446	no	down	0.0033	0	0.005	0	0	0	0	0	0	0	0	0	0	0	0	0	0	0	0	0	0	0	0	0	0	0	0	0	0	0	0	0	0	0	0	0	0	0	0	0	0	0	0	0
g__Prosthecomicrobium	-Inf	0.3034	0.446	no	down	0.0023	0	0.0035	0	0	0	0	0	0	0	0	0	0	0	0	0	0	0	0	0	0	0	0	0	0	0	0	0	0	0	0	0	0	0	0	0	0	0	0	0	0	0	0	0
g__MWH-UniP1_aquatic_group_unclassified	-Inf	0.3034	0.446	no	down	0.0023	0	0.0035	0	0	0	0	0	0	0	0	0	0	0	0	0	0	0	0	0	0	0	0	0	0	0	0	0	0	0	0	0	0	0	0	0	0	0	0	0	0	0	0	0
g__Cryptobacterium	-Inf	0.3034	0.446	no	down	0.002	0	0.0031	0	0	0	0	0	0	0	0	0	0	0	0	0	0	0	0	0	0	0	0	0	0	0	0	0	0	0	0	0	0	0	0	0	0	0	0	0	0	0	0	0
g__Diplorickettsia	-Inf	0.3034	0.446	no	down	0.0018	0	0.0027	0	0	0	0	0	0	0	0	0	0	0	0	0	0	0	0	0	0	0	0	0	0	0	0	0	0	0	0	0	0	0	0	0	0	0	0	0	0	0	0	0
g__Microcella	-Inf	0.3034	0.446	no	down	0.0017	0	0.0026	0	0	0	0	0	0	0	0	0	0	0	0	0	0	0	0	0	0	0	0	0	0	0	0	0	0	0	0	0	0	0	0	0	0	0	0	0	0	0	0	0
g__Flavisolibacter	-Inf	0.3034	0.446	no	down	0.0015	0	0.0023	0	0	0	0	0	0	0	0	0	0	0	0	0	0	0	0	0	0	0	0	0	0	0	0	0	0	0	0	0	0	0	0	0	0	0	0	0	0	0	0	0
g__Luteimonas	-Inf	0.3034	0.446	no	down	0.0014	0	0.0022	0	0	0	0	0	0	0	0	0	0	0	0	0	0	0	0	0	0	0	0	0	0	0	0	0	0	0	0	0	0	0	0	0	0	0	0	0	0	0	0	0
g__Azospira	-Inf	0.3034	0.446	no	down	0.0014	0	0.0021	0	0	0	0	0	0	0	0	0	0	0	0	0	0	0	0	0	0	0	0	0	0	0	0	0	0	0	0	0	0	0	0	0	0	0	0	0	0	0	0	0
g__Cellvibrio	-Inf	0.3034	0.446	no	down	0.0013	0	0.0021	0	0	0	0	0	0	0	0	0	0	0	0	0	0	0	0	0	0	0	0	0	0	0	0	0	0	0	0	0	0	0	0	0	0	0	0	0	0	0	0	0
g__Tepidisphaera	-Inf	0.3034	0.446	no	down	0.0013	0	0.002	0	0	0	0	0	0	0	0	0	0	0	0	0	0	0	0	0	0	0	0	0	0	0	0	0	0	0	0	0	0	0	0	0	0	0	0	0	0	0	0	0
g__Desemzia	-Inf	0.3034	0.446	no	down	0.0012	0	0.0018	0	0	0	0	0	0	0	0	0	0	0	0	0	0	0	0	0	0	0	0	0	0	0	0	0	0	0	0	0	0	0	0	0	0	0	0	0	0	0	0	0
g__Rickettsiales_unclassified	-Inf	0.3034	0.446	no	down	0.0012	0	0.0018	0	0	0	0	0	0	0	0	0	0	0	0	0	0	0	0	0	0	0	0	0	0	0	0	0	0	0	0	0	0	0	0	0	0	0	0	0	0	0	0	0
g__Murdochiella	-Inf	0.3034	0.446	no	down	0.0011	0	0.0017	0	0	0	0	0	0	0	0	0	0	0	0	0	0	0	0	0	0	0	0	0	0	0	0	0	0	0	0	0	0	0	0	0	0	0	0	0	0	0	0	0
g__Kosakonia	-Inf	0.3034	0.446	no	down	0.0007	0	0.0011	0	0	0	0	0	0	0	0	0	0	0	0	0	0	0	0	0	0	0	0	0	0	0	0	0	0	0	0	0	0	0	0	0	0	0	0	0	0	0	0	0
g__PMMR1	-Inf	0.3034	0.446	no	down	0.0007	0	0.0011	0	0	0	0	0	0	0	0	0	0	0	0	0	0	0	0	0	0	0	0	0	0	0	0	0	0	0	0	0	0	0	0	0	0	0	0	0	0	0	0	0
g__Clostridiales_Family_IV._Incertae_Sedis_unclassified	-Inf	0.3034	0.446	no	down	0.0007	0	0.0011	0	0	0	0	0	0	0	0	0	0	0	0	0	0	0	0	0	0	0	0	0	0	0	0	0	0	0	0	0	0	0	0	0	0	0	0	0	0	0	0	0
g__Clostridium]_methylpentosum_group_unclassified	-Inf	0.3034	0.446	no	down	0.0007	0	0.0011	0	0	0	0	0	0	0	0	0	0	0	0	0	0	0	0	0	0	0	0	0	0	0	0	0	0	0	0	0	0	0	0	0	0	0	0	0	0	0	0	0
g__Alkalibacillus	-Inf	0.3034	0.446	no	down	0.0007	0	0.001	0	0	0	0	0	0	0	0	0	0	0	0	0	0	0	0	0	0	0	0	0	0	0	0	0	0	0	0	0	0	0	0	0	0	0	0	0	0	0	0	0
g__Simplicispira	-Inf	0.3034	0.446	no	down	0.0007	0	0.001	0	0	0	0	0	0	0	0	0	0	0	0	0	0	0	0	0	0	0	0	0	0	0	0	0	0	0	0	0	0	0	0	0	0	0	0	0	0	0	0	0
g__Coriobacteriaceae_unclassified	-Inf	0.3034	0.446	no	down	0.0006	0	0.0008	0	0	0	0	0	0	0	0	0	0	0	0	0	0	0	0	0	0	0	0	0	0	0	0	0	0	0	0	0	0	0	0	0	0	0	0	0	0	0	0	0
g__Weeksellaceae_unclassified	-Inf	0.3034	0.446	no	down	0.0005	0	0.0008	0	0	0	0	0	0	0	0	0	0	0	0	0	0	0	0	0	0	0	0	0	0	0	0	0	0	0	0	0	0	0	0	0	0	0	0	0	0	0	0	0
g__Rickettsia	-Inf	0.3034	0.446	no	down	0.0005	0	0.0008	0	0	0	0	0	0	0	0	0	0	0	0	0	0	0	0	0	0	0	0	0	0	0	0	0	0	0	0	0	0	0	0	0	0	0	0	0	0	0	0	0
g__Arcobacter	-Inf	0.3034	0.446	no	down	0.0005	0	0.0008	0	0	0	0	0	0	0	0	0	0	0	0	0	0	0	0	0	0	0	0	0	0	0	0	0	0	0	0	0	0	0	0	0	0	0	0	0	0	0	0	0
g__Paludibacter	-Inf	0.3034	0.446	no	down	0.0005	0	0.0007	0	0	0	0	0	0	0	0	0	0	0	0	0	0	0	0	0	0	0	0	0	0	0	0	0	0	0	0	0	0	0	0	0	0	0	0	0	0	0	0	0
g__Candidatus_Accumulibacter	-Inf	0.3034	0.446	no	down	0.0004	0	0.0006	0	0	0	0	0	0	0	0	0	0	0	0	0	0	0	0	0	0	0	0	0	0	0	0	0	0	0	0	0	0	0	0	0	0	0	0	0	0	0	0	0
g__Diaphorobacter	-Inf	0.3034	0.446	no	down	0.0003	0	0.0005	0	0	0	0	0	0	0	0	0	0	0	0	0	0	0	0	0	0	0	0	0	0	0	0	0	0	0	0	0	0	0	0	0	0	0	0	0	0	0	0	0
g__Sphingobacteriaceae_unclassified	-Inf	0.3034	0.446	no	down	0.0003	0	0.0005	0	0	0	0	0	0	0	0	0	0	0	0	0	0	0	0	0	0	0	0	0	0	0	0	0	0	0	0	0	0	0	0	0	0	0	0	0	0	0	0	0
g__Thermopolyspora	-Inf	0.3034	0.446	no	down	0.0003	0	0.0005	0	0	0	0	0	0	0	0	0	0	0	0	0	0	0	0	0	0	0	0	0	0	0	0	0	0	0	0	0	0	0	0	0	0	0	0	0	0	0	0	0
g__Metallibacterium	-Inf	0.3034	0.446	no	down	0.0003	0	0.0004	0	0	0	0	0	0	0	0	0	0	0	0	0	0	0	0	0	0	0	0	0	0	0	0	0	0	0	0	0	0	0	0	0	0	0	0	0	0	0	0	0
g__Enteractinococcus	-Inf	0.3034	0.446	no	down	0.0003	0	0.0004	0	0	0	0	0	0	0	0	0	0	0	0	0	0	0	0	0	0	0	0	0	0	0	0	0	0	0	0	0	0	0	0	0	0	0	0	0	0	0	0	0
g__Ensifer	-Inf	0.3034	0.446	no	down	0.0003	0	0.0004	0	0	0	0	0	0	0	0	0	0	0	0	0	0	0	0	0	0	0	0	0	0	0	0	0	0	0	0	0	0	0	0	0	0	0	0	0	0	0	0	0
g__Lachnospiraceae_UCG-002	-Inf	0.3034	0.446	no	down	0.0003	0	0.0004	0	0	0	0	0	0	0	0	0	0	0	0	0	0	0	0	0	0	0	0	0	0	0	0	0	0	0	0	0	0	0	0	0	0	0	0	0	0	0	0	0
g__Blvii28_wastewater-sludge_group	-Inf	0.3034	0.446	no	down	0.0003	0	0.0004	0	0	0	0	0	0	0	0	0	0	0	0	0	0	0	0	0	0	0	0	0	0	0	0	0	0	0	0	0	0	0	0	0	0	0	0	0	0	0	0	0
g__Jonesia	-Inf	0.3034	0.446	no	down	0.0002	0	0.0003	0	0	0	0	0	0	0	0	0	0	0	0	0	0	0	0	0	0	0	0	0	0	0	0	0	0	0	0	0	0	0	0	0	0	0	0	0	0	0	0	0
g__CHKCI001	-Inf	0.3034	0.446	no	down	0.0002	0	0.0003	0	0	0	0	0	0	0	0	0	0	0	0	0	0	0	0	0	0	0	0	0	0	0	0	0	0	0	0	0	0	0	0	0	0	0	0	0	0	0	0	0
g__Izemoplasmatales_unclassified	-Inf	0.3034	0.446	no	down	0.0002	0	0.0003	0	0	0	0	0	0	0	0	0	0	0	0	0	0	0	0	0	0	0	0	0	0	0	0	0	0	0	0	0	0	0	0	0	0	0	0	0	0	0	0	0
g__Chelatococcus	-Inf	0.3034	0.446	no	down	0.0002	0	0.0003	0	0	0	0	0	0	0	0	0	0	0	0	0	0	0	0	0	0	0	0	0	0	0	0	0	0	0	0	0	0	0	0	0	0	0	0	0	0	0	0	0
g__Herpetosiphon	-Inf	0.3034	0.446	no	down	0.0002	0	0.0003	0	0	0	0	0	0	0	0	0	0	0	0	0	0	0	0	0	0	0	0	0	0	0	0	0	0	0	0	0	0	0	0	0	0	0	0	0	0	0	0	0
g__Acetivibrio	-Inf	0.3034	0.446	no	down	0.0002	0	0.0003	0	0	0	0	0	0	0	0	0	0	0	0	0	0	0	0	0	0	0	0	0	0	0	0	0	0	0	0	0	0	0	0	0	0	0	0	0	0	0	0	0
g__Amnibacterium	-Inf	0.3034	0.446	no	down	0.0002	0	0.0003	0	0	0	0	0	0	0	0	0	0	0	0	0	0	0	0	0	0	0	0	0	0	0	0	0	0	0	0	0	0	0	0	0	0	0	0	0	0	0	0	0
g__Desulfobulbales_unclassified	-Inf	0.3034	0.446	no	down	0.0002	0	0.0002	0	0	0	0	0	0	0	0	0	0	0	0	0	0	0	0	0	0	0	0	0	0	0	0	0	0	0	0	0	0	0	0	0	0	0	0	0	0	0	0	0
g__Chitinophagaceae_unclassified	-Inf	0.3034	0.446	no	down	0.0001	0	0.0002	0	0	0	0	0	0	0	0	0	0	0	0	0	0	0	0	0	0	0	0	0	0	0	0	0	0	0	0	0	0	0	0	0	0	0	0	0	0	0	0	0
g__Thermomonas	-Inf	0.3034	0.446	no	down	0.0001	0	0.0002	0	0	0	0	0	0	0	0	0	0	0	0	0	0	0	0	0	0	0	0	0	0	0	0	0	0	0	0	0	0	0	0	0	0	0	0	0	0	0	0	0
g__Peptoanaerobacter	-Inf	0.3034	0.446	no	down	0.0001	0	0.0002	0	0	0	0	0	0	0	0	0	0	0	0	0	0	0	0	0	0	0	0	0	0	0	0	0	0	0	0	0	0	0	0	0	0	0	0	0	0	0	0	0
g__Sarcina	-Inf	0.3034	0.446	no	down	0.0001	0	0.0002	0	0	0	0	0	0	0	0	0	0	0	0	0	0	0	0	0	0	0	0	0	0	0	0	0	0	0	0	0	0	0	0	0	0	0	0	0	0	0	0	0
g__Methyloceanibacter	-Inf	0.3034	0.446	no	down	0.0001	0	0.0002	0	0	0	0	0	0	0	0	0	0	0	0	0	0	0	0	0	0	0	0	0	0	0	0	0	0	0	0	0	0	0	0	0	0	0	0	0	0	0	0	0
g__Jeotgalibaca	-Inf	0.3034	0.446	no	down	0.0001	0	0.0002	0	0	0	0	0	0	0	0	0	0	0	0	0	0	0	0	0	0	0	0	0	0	0	0	0	0	0	0	0	0	0	0	0	0	0	0	0	0	0	0	0
g__Yoonia-Loktanella	-Inf	0.3034	0.446	no	down	0.0001	0	0.0002	0	0	0	0	0	0	0	0	0	0	0	0	0	0	0	0	0	0	0	0	0	0	0	0	0	0	0	0	0	0	0	0	0	0	0	0	0	0	0	0	0
g__Endomicrobium	-Inf	0.3034	0.446	no	down	0.0001	0	0.0002	0	0	0	0	0	0	0	0	0	0	0	0	0	0	0	0	0	0	0	0	0	0	0	0	0	0	0	0	0	0	0	0	0	0	0	0	0	0	0	0	0
g__Malikia	-Inf	0.3034	0.446	no	down	0.0001	0	0.0001	0	0	0	0	0	0	0	0	0	0	0	0	0	0	0	0	0	0	0	0	0	0	0	0	0	0	0	0	0	0	0	0	0	0	0	0	0	0	0	0	0
g__Pontimonas	-Inf	0.3034	0.446	no	down	0.0001	0	0.0001	0	0	0	0	0	0	0	0	0	0	0	0	0	0	0	0	0	0	0	0	0	0	0	0	0	0	0	0	0	0	0	0	0	0	0	0	0	0	0	0	0
g__DNF00809	-Inf	0.3034	0.446	no	down	0.0001	0	0.0001	0	0	0	0	0	0	0	0	0	0	0	0	0	0	0	0	0	0	0	0	0	0	0	0	0	0	0	0	0	0	0	0	0	0	0	0	0	0	0	0	0
g__Acidisoma	-Inf	0.3034	0.446	no	down	0.0001	0	0.0001	0	0	0	0	0	0	0	0	0	0	0	0	0	0	0	0	0	0	0	0	0	0	0	0	0	0	0	0	0	0	0	0	0	0	0	0	0	0	0	0	0
g__Pseudophaeobacter	-Inf	0.3034	0.446	no	down	0.0001	0	0.0001	0	0	0	0	0	0	0	0	0	0	0	0	0	0	0	0	0	0	0	0	0	0	0	0	0	0	0	0	0	0	0	0	0	0	0	0	0	0	0	0	0
g__Acholeplasma	-Inf	0.3034	0.446	no	down	0.0001	0	0.0001	0	0	0	0	0	0	0	0	0	0	0	0	0	0	0	0	0	0	0	0	0	0	0	0	0	0	0	0	0	0	0	0	0	0	0	0	0	0	0	0	0
g__OLB13	-Inf	0.3034	0.446	no	down	0.0001	0	0.0001	0	0	0	0	0	0	0	0	0	0	0	0	0	0	0	0	0	0	0	0	0	0	0	0	0	0	0	0	0	0	0	0	0	0	0	0	0	0	0	0	0
g__Roseovarius	-Inf	0.3034	0.446	no	down	0.0001	0	0.0001	0	0	0	0	0	0	0	0	0	0	0	0	0	0	0	0	0	0	0	0	0	0	0	0	0	0	0	0	0	0	0	0	0	0	0	0	0	0	0	0	0
g__Syntrophobacter	-Inf	0.3034	0.446	no	down	0.0001	0	0.0001	0	0	0	0	0	0	0	0	0	0	0	0	0	0	0	0	0	0	0	0	0	0	0	0	0	0	0	0	0	0	0	0	0	0	0	0	0	0	0	0	0
g__ML602J-51	-Inf	0.3034	0.446	no	down	0.0001	0	0.0001	0	0	0	0	0	0	0	0	0	0	0	0	0	0	0	0	0	0	0	0	0	0	0	0	0	0	0	0	0	0	0	0	0	0	0	0	0	0	0	0	0
g__Naasia	-Inf	0.3034	0.446	no	down	0.0001	0	0.0001	0	0	0	0	0	0	0	0	0	0	0	0	0	0	0	0	0	0	0	0	0	0	0	0	0	0	0	0	0	0	0	0	0	0	0	0	0	0	0	0	0
g__Candidatus_Omnitrophus	-Inf	0.3034	0.446	no	down	0.0001	0	0.0001	0	0	0	0	0	0	0	0	0	0	0	0	0	0	0	0	0	0	0	0	0	0	0	0	0	0	0	0	0	0	0	0	0	0	0	0	0	0	0	0	0
g__FD2005	-Inf	0.3034	0.446	no	down	0.0001	0	0.0001	0	0	0	0	0	0	0	0	0	0	0	0	0	0	0	0	0	0	0	0	0	0	0	0	0	0	0	0	0	0	0	0	0	0	0	0	0	0	0	0	0
g__Longispora	-Inf	0.3034	0.446	no	down	0.0001	0	0.0001	0	0	0	0	0	0	0	0	0	0	0	0	0	0	0	0	0	0	0	0	0	0	0	0	0	0	0	0	0	0	0	0	0	0	0	0	0	0	0	0	0
g__Desulfuromonadales_unclassified	-Inf	0.3034	0.446	no	down	0.0001	0	0.0001	0	0	0	0	0	0	0	0	0	0	0	0	0	0	0	0	0	0	0	0	0	0	0	0	0	0	0	0	0	0	0	0	0	0	0	0	0	0	0	0	0
g__Phycicoccus	-Inf	0.3034	0.446	no	down	0.0001	0	0.0001	0	0	0	0	0	0	0	0	0	0	0	0	0	0	0	0	0	0	0	0	0	0	0	0	0	0	0	0	0	0	0	0	0	0	0	0	0	0	0	0	0
g__Howardella	-Inf	0.3034	0.446	no	down	0.0001	0	0.0001	0	0	0	0	0	0	0	0	0	0	0	0	0	0	0	0	0	0	0	0	0	0	0	0	0	0	0	0	0	0	0	0	0	0	0	0	0	0	0	0	0
g__DTU014_unclassified	-Inf	0.3034	0.446	no	down	0.0001	0	0.0001	0	0	0	0	0	0	0	0	0	0	0	0	0	0	0	0	0	0	0	0	0	0	0	0	0	0	0	0	0	0	0	0	0	0	0	0	0	0	0	0	0
g__KI89A_clade_unclassified	-Inf	0.3034	0.446	no	down	0.0001	0	0.0001	0	0	0	0	0	0	0	0	0	0	0	0	0	0	0	0	0	0	0	0	0	0	0	0	0	0	0	0	0	0	0	0	0	0	0	0	0	0	0	0	0
g__SWB02	-Inf	0.3034	0.446	no	down	0.0001	0	0.0001	0	0	0	0	0	0	0	0	0	0	0	0	0	0	0	0	0	0	0	0	0	0	0	0	0	0	0	0	0	0	0	0	0	0	0	0	0	0	0	0	0
g__Dielma	-Inf	0.3034	0.446	no	down	0	0	0.0001	0	0	0	0	0	0	0	0	0	0	0	0	0	0	0	0	0	0	0	0	0	0	0	0	0	0	0	0	0	0	0	0	0	0	0	0	0	0	0	0	0
g__Sharpea	-Inf	0.3034	0.446	no	down	0	0	0.0001	0	0	0	0	0	0	0	0	0	0	0	0	0	0	0	0	0	0	0	0	0	0	0	0	0	0	0	0	0	0	0	0	0	0	0	0	0	0	0	0	0
g__Acidobacteriotales_unclassified	-Inf	0.3034	0.446	no	down	0	0	0.0001	0	0	0	0	0	0	0	0	0	0	0	0	0	0	0	0	0	0	0	0	0	0	0	0	0	0	0	0	0	0	0	0	0	0	0	0	0	0	0	0	0
g__4-29-1_unclassified	-Inf	0.3034	0.446	no	down	0	0	0.0001	0	0	0	0	0	0	0	0	0	0	0	0	0	0	0	0	0	0	0	0	0	0	0	0	0	0	0	0	0	0	0	0	0	0	0	0	0	0	0	0	0
g__Candidatus_Brocadia	-Inf	0.3034	0.446	no	down	0	0	0.0001	0	0	0	0	0	0	0	0	0	0	0	0	0	0	0	0	0	0	0	0	0	0	0	0	0	0	0	0	0	0	0	0	0	0	0	0	0	0	0	0	0
g__Brevifollis	-Inf	0.3034	0.446	no	down	0	0	0.0001	0	0	0	0	0	0	0	0	0	0	0	0	0	0	0	0	0	0	0	0	0	0	0	0	0	0	0	0	0	0	0	0	0	0	0	0	0	0	0	0	0
g__Acidocella	-Inf	0.3034	0.446	no	down	0	0	0.0001	0	0	0	0	0	0	0	0	0	0	0	0	0	0	0	0	0	0	0	0	0	0	0	0	0	0	0	0	0	0	0	0	0	0	0	0	0	0	0	0	0
g__Micrococcales_unclassified	-Inf	0.3034	0.446	no	down	0	0	0.0001	0	0	0	0	0	0	0	0	0	0	0	0	0	0	0	0	0	0	0	0	0	0	0	0	0	0	0	0	0	0	0	0	0	0	0	0	0	0	0	0	0
g__Pseudorhodoplanes	-Inf	0.3034	0.446	no	down	0	0	0.0001	0	0	0	0	0	0	0	0	0	0	0	0	0	0	0	0	0	0	0	0	0	0	0	0	0	0	0	0	0	0	0	0	0	0	0	0	0	0	0	0	0
g__UBA10353_marine_group_unclassified	-Inf	0.3034	0.446	no	down	0	0	0.0001	0	0	0	0	0	0	0	0	0	0	0	0	0	0	0	0	0	0	0	0	0	0	0	0	0	0	0	0	0	0	0	0	0	0	0	0	0	0	0	0	0
g__Singulisphaera	-Inf	0.3034	0.446	no	down	0	0	0.0001	0	0	0	0	0	0	0	0	0	0	0	0	0	0	0	0	0	0	0	0	0	0	0	0	0	0	0	0	0	0	0	0	0	0	0	0	0	0	0	0	0
g__Pseudomonadales_unclassified	-Inf	0.3034	0.446	no	down	0	0	0.0001	0	0	0	0	0	0	0	0	0	0	0	0	0	0	0	0	0	0	0	0	0	0	0	0	0	0	0	0	0	0	0	0	0	0	0	0	0	0	0	0	0
g__Roseibacterium	-Inf	0.3034	0.446	no	down	0	0	0.0001	0	0	0	0	0	0	0	0	0	0	0	0	0	0	0	0	0	0	0	0	0	0	0	0	0	0	0	0	0	0	0	0	0	0	0	0	0	0	0	0	0
g__Denitratisoma	-Inf	0.3034	0.446	no	down	0	0	0.0001	0	0	0	0	0	0	0	0	0	0	0	0	0	0	0	0	0	0	0	0	0	0	0	0	0	0	0	0	0	0	0	0	0	0	0	0	0	0	0	0	0
g__Criblamydiaceae_unclassified	-Inf	0.3034	0.446	no	down	0	0	0.0001	0	0	0	0	0	0	0	0	0	0	0	0	0	0	0	0	0	0	0	0	0	0	0	0	0	0	0	0	0	0	0	0	0	0	0	0	0	0	0	0	0
g__GWE2-31-10	-Inf	0.3034	0.446	no	down	0	0	0.0001	0	0	0	0	0	0	0	0	0	0	0	0	0	0	0	0	0	0	0	0	0	0	0	0	0	0	0	0	0	0	0	0	0	0	0	0	0	0	0	0	0
g__Sanguibacter-Flavimobilis	-Inf	0.3034	0.446	no	down	0	0	0.0001	0	0	0	0	0	0	0	0	0	0	0	0	0	0	0	0	0	0	0	0	0	0	0	0	0	0	0	0	0	0	0	0	0	0	0	0	0	0	0	0	0
g__Micromonosporaceae_unclassified	-Inf	0.3034	0.446	no	down	0	0	0.0001	0	0	0	0	0	0	0	0	0	0	0	0	0	0	0	0	0	0	0	0	0	0	0	0	0	0	0	0	0	0	0	0	0	0	0	0	0	0	0	0	0
g__Alterococcus	-Inf	0.3034	0.446	no	down	0	0	0.0001	0	0	0	0	0	0	0	0	0	0	0	0	0	0	0	0	0	0	0	0	0	0	0	0	0	0	0	0	0	0	0	0	0	0	0	0	0	0	0	0	0
g__Thiohalorhabdaceae_unclassified	-Inf	0.3034	0.446	no	down	0	0	0.0001	0	0	0	0	0	0	0	0	0	0	0	0	0	0	0	0	0	0	0	0	0	0	0	0	0	0	0	0	0	0	0	0	0	0	0	0	0	0	0	0	0
g__BSV26_unclassified	-Inf	0.3034	0.446	no	down	0	0	0.0001	0	0	0	0	0	0	0	0	0	0	0	0	0	0	0	0	0	0	0	0	0	0	0	0	0	0	0	0	0	0	0	0	0	0	0	0	0	0	0	0	0
g__Piscinibacter	-Inf	0.3034	0.446	no	down	0	0	0.0001	0	0	0	0	0	0	0	0	0	0	0	0	0	0	0	0	0	0	0	0	0	0	0	0	0	0	0	0	0	0	0	0	0	0	0	0	0	0	0	0	0
g__Millionella	-Inf	0.3034	0.446	no	down	0	0	0.0001	0	0	0	0	0	0	0	0	0	0	0	0	0	0	0	0	0	0	0	0	0	0	0	0	0	0	0	0	0	0	0	0	0	0	0	0	0	0	0	0	0
g__Chromatiales_unclassified	-Inf	0.3034	0.446	no	down	0	0	0.0001	0	0	0	0	0	0	0	0	0	0	0	0	0	0	0	0	0	0	0	0	0	0	0	0	0	0	0	0	0	0	0	0	0	0	0	0	0	0	0	0	0
g__Nannocystis	-Inf	0.3034	0.446	no	down	0	0	0.0001	0	0	0	0	0	0	0	0	0	0	0	0	0	0	0	0	0	0	0	0	0	0	0	0	0	0	0	0	0	0	0	0	0	0	0	0	0	0	0	0	0
g__Cognatishimia	-Inf	0.3034	0.446	no	down	0	0	0.0001	0	0	0	0	0	0	0	0	0	0	0	0	0	0	0	0	0	0	0	0	0	0	0	0	0	0	0	0	0	0	0	0	0	0	0	0	0	0	0	0	0
g__Methylocella	NA	0.3034	0.446	no	no	0	0	0	0	0	0	0	0	0	0	0	0	0	0	0	0	0	0	0	0	0	0	0	0	0	0	0	0	0	0	0	0	0	0	0	0	0	0	0	0	0	0	0	0
g__Coprobacter	NA	0.3034	0.446	no	no	0	0	0	0	0	0	0	0	0	0	0	0	0	0	0	0	0	0	0	0	0	0	0	0	0	0	0	0	0	0	0	0	0	0	0	0	0	0	0	0	0	0	0	0
g__Zeaxanthinibacter	NA	0.3034	0.446	no	no	0	0	0	0	0	0	0	0	0	0	0	0	0	0	0	0	0	0	0	0	0	0	0	0	0	0	0	0	0	0	0	0	0	0	0	0	0	0	0	0	0	0	0	0
g__Anaeroglobus	NA	0.3034	0.446	no	no	0	0	0	0	0	0	0	0	0	0	0	0	0	0	0	0	0	0	0	0	0	0	0	0	0	0	0	0	0	0	0	0	0	0	0	0	0	0	0	0	0	0	0	0
g__Ahrensia	NA	0.3034	0.446	no	no	0	0	0	0	0	0	0	0	0	0	0	0	0	0	0	0	0	0	0	0	0	0	0	0	0	0	0	0	0	0	0	0	0	0	0	0	0	0	0	0	0	0	0	0
g__Bacteroidales_UCG-001_unclassified	NA	0.3034	0.446	no	no	0	0	0	0	0	0	0	0	0	0	0	0	0	0	0	0	0	0	0	0	0	0	0	0	0	0	0	0	0	0	0	0	0	0	0	0	0	0	0	0	0	0	0	0
g__Tychonema_CCAP_1459-11B	NA	0.3034	0.446	no	no	0	0	0	0	0	0	0	0	0	0	0	0	0	0	0	0	0	0	0	0	0	0	0	0	0	0	0	0	0	0	0	0	0	0	0	0	0	0	0	0	0	0	0	0
g__Robiginitalea	NA	0.3034	0.446	no	no	0	0	0	0	0	0	0	0	0	0	0	0	0	0	0	0	0	0	0	0	0	0	0	0	0	0	0	0	0	0	0	0	0	0	0	0	0	0	0	0	0	0	0	0
g__Tistlia	NA	0.3034	0.446	no	no	0	0	0	0	0	0	0	0	0	0	0	0	0	0	0	0	0	0	0	0	0	0	0	0	0	0	0	0	0	0	0	0	0	0	0	0	0	0	0	0	0	0	0	0
g__Edaphobaculum	NA	0.3034	0.446	no	no	0	0	0	0	0	0	0	0	0	0	0	0	0	0	0	0	0	0	0	0	0	0	0	0	0	0	0	0	0	0	0	0	0	0	0	0	0	0	0	0	0	0	0	0
g__NS10_marine_group	NA	0.3034	0.446	no	no	0	0	0	0	0	0	0	0	0	0	0	0	0	0	0	0	0	0	0	0	0	0	0	0	0	0	0	0	0	0	0	0	0	0	0	0	0	0	0	0	0	0	0	0
g__Cerasicoccus	NA	0.3034	0.446	no	no	0	0	0	0	0	0	0	0	0	0	0	0	0	0	0	0	0	0	0	0	0	0	0	0	0	0	0	0	0	0	0	0	0	0	0	0	0	0	0	0	0	0	0	0
g__Ardenticatenales_unclassified	NA	0.3034	0.446	no	no	0	0	0	0	0	0	0	0	0	0	0	0	0	0	0	0	0	0	0	0	0	0	0	0	0	0	0	0	0	0	0	0	0	0	0	0	0	0	0	0	0	0	0	0
g__Candidatus_Yanofskybacteria_unclassified	NA	0.3034	0.446	no	no	0	0	0	0	0	0	0	0	0	0	0	0	0	0	0	0	0	0	0	0	0	0	0	0	0	0	0	0	0	0	0	0	0	0	0	0	0	0	0	0	0	0	0	0
g__P9X2b3D02_unclassified	NA	0.3034	0.446	no	no	0	0	0	0	0	0	0	0	0	0	0	0	0	0	0	0	0	0	0	0	0	0	0	0	0	0	0	0	0	0	0	0	0	0	0	0	0	0	0	0	0	0	0	0
g__Lachnospiraceae_NK4B4_group	NA	0.3034	0.446	no	no	0	0	0	0	0	0	0	0	0	0	0	0	0	0	0	0	0	0	0	0	0	0	0	0	0	0	0	0	0	0	0	0	0	0	0	0	0	0	0	0	0	0	0	0
g__Acidobacteriae_unclassified	NA	0.3034	0.446	no	no	0	0	0	0	0	0	0	0	0	0	0	0	0	0	0	0	0	0	0	0	0	0	0	0	0	0	0	0	0	0	0	0	0	0	0	0	0	0	0	0	0	0	0	0
g__Parcubacteria_unclassified	NA	0.3034	0.446	no	no	0	0	0	0	0	0	0	0	0	0	0	0	0	0	0	0	0	0	0	0	0	0	0	0	0	0	0	0	0	0	0	0	0	0	0	0	0	0	0	0	0	0	0	0
g__Elev-16S-1166_unclassified	NA	0.3034	0.446	no	no	0	0	0	0	0	0	0	0	0	0	0	0	0	0	0	0	0	0	0	0	0	0	0	0	0	0	0	0	0	0	0	0	0	0	0	0	0	0	0	0	0	0	0	0
g__Barnesiellaceae_unclassified	NA	0.3034	0.446	no	no	0	0	0	0	0	0	0	0	0	0	0	0	0	0	0	0	0	0	0	0	0	0	0	0	0	0	0	0	0	0	0	0	0	0	0	0	0	0	0	0	0	0	0	0
g__Armatimonadota_unclassified	NA	0.3034	0.446	no	no	0	0	0	0	0	0	0	0	0	0	0	0	0	0	0	0	0	0	0	0	0	0	0	0	0	0	0	0	0	0	0	0	0	0	0	0	0	0	0	0	0	0	0	0
g__Latescibacteraceae_unclassified	NA	0.3034	0.446	no	no	0	0	0	0	0	0	0	0	0	0	0	0	0	0	0	0	0	0	0	0	0	0	0	0	0	0	0	0	0	0	0	0	0	0	0	0	0	0	0	0	0	0	0	0
g__Flagellimonas	NA	0.3034	0.446	no	no	0	0	0	0	0	0	0	0	0	0	0	0	0	0	0	0	0	0	0	0	0	0	0	0	0	0	0	0	0	0	0	0	0	0	0	0	0	0	0	0	0	0	0	0
g__Pseudokineococcus	NA	0.3034	0.446	no	no	0	0	0	0	0	0	0	0	0	0	0	0	0	0	0	0	0	0	0	0	0	0	0	0	0	0	0	0	0	0	0	0	0	0	0	0	0	0	0	0	0	0	0	0
g__Lineage_IV_unclassified	NA	0.3034	0.446	no	no	0	0	0	0	0	0	0	0	0	0	0	0	0	0	0	0	0	0	0	0	0	0	0	0	0	0	0	0	0	0	0	0	0	0	0	0	0	0	0	0	0	0	0	0
g__Winogradskyella	NA	0.3034	0.446	no	no	0	0	0	0	0	0	0	0	0	0	0	0	0	0	0	0	0	0	0	0	0	0	0	0	0	0	0	0	0	0	0	0	0	0	0	0	0	0	0	0	0	0	0	0
g__Aurantivirga	NA	0.3034	0.446	no	no	0	0	0	0	0	0	0	0	0	0	0	0	0	0	0	0	0	0	0	0	0	0	0	0	0	0	0	0	0	0	0	0	0	0	0	0	0	0	0	0	0	0	0	0
g__AB1_unclassified	NA	0.3034	0.446	no	no	0	0	0	0	0	0	0	0	0	0	0	0	0	0	0	0	0	0	0	0	0	0	0	0	0	0	0	0	0	0	0	0	0	0	0	0	0	0	0	0	0	0	0	0
g__Candidatus_Magasanikbacteria_unclassified	NA	0.3034	0.446	no	no	0	0	0	0	0	0	0	0	0	0	0	0	0	0	0	0	0	0	0	0	0	0	0	0	0	0	0	0	0	0	0	0	0	0	0	0	0	0	0	0	0	0	0	0
g__Nitrosomonadales_unclassified	NA	0.3034	0.446	no	no	0	0	0	0	0	0	0	0	0	0	0	0	0	0	0	0	0	0	0	0	0	0	0	0	0	0	0	0	0	0	0	0	0	0	0	0	0	0	0	0	0	0	0	0
g__Gallionellaceae_unclassified	NA	0.3034	0.446	no	no	0	0	0	0	0	0	0	0	0	0	0	0	0	0	0	0	0	0	0	0	0	0	0	0	0	0	0	0	0	0	0	0	0	0	0	0	0	0	0	0	0	0	0	0
g__Legionellaceae_unclassified	NA	0.3034	0.446	no	no	0	0	0	0	0	0	0	0	0	0	0	0	0	0	0	0	0	0	0	0	0	0	0	0	0	0	0	0	0	0	0	0	0	0	0	0	0	0	0	0	0	0	0	0
g__Micromonospora	NA	0.3034	0.446	no	no	0	0	0	0	0	0	0	0	0	0	0	0	0	0	0	0	0	0	0	0	0	0	0	0	0	0	0	0	0	0	0	0	0	0	0	0	0	0	0	0	0	0	0	0
g__Bacteriovorax	NA	0.3034	0.446	no	no	0	0	0	0	0	0	0	0	0	0	0	0	0	0	0	0	0	0	0	0	0	0	0	0	0	0	0	0	0	0	0	0	0	0	0	0	0	0	0	0	0	0	0	0
g__Oscillospirales_unclassified	NA	0.3034	0.446	no	no	0	0	0	0	0	0	0	0	0	0	0	0	0	0	0	0	0	0	0	0	0	0	0	0	0	0	0	0	0	0	0	0	0	0	0	0	0	0	0	0	0	0	0	0
g__Labrys	NA	0.3034	0.446	no	no	0	0	0	0	0	0	0	0	0	0	0	0	0	0	0	0	0	0	0	0	0	0	0	0	0	0	0	0	0	0	0	0	0	0	0	0	0	0	0	0	0	0	0	0
g__Niabella	NA	0.3034	0.446	no	no	0	0	0	0	0	0	0	0	0	0	0	0	0	0	0	0	0	0	0	0	0	0	0	0	0	0	0	0	0	0	0	0	0	0	0	0	0	0	0	0	0	0	0	0
g__Pygmaiobacter	NA	0.3034	0.446	no	no	0	0	0	0	0	0	0	0	0	0	0	0	0	0	0	0	0	0	0	0	0	0	0	0	0	0	0	0	0	0	0	0	0	0	0	0	0	0	0	0	0	0	0	0
g__Litorivivens	NA	0.3034	0.446	no	no	0	0	0	0	0	0	0	0	0	0	0	0	0	0	0	0	0	0	0	0	0	0	0	0	0	0	0	0	0	0	0	0	0	0	0	0	0	0	0	0	0	0	0	0
g__horsej-a03	NA	0.3034	0.446	no	no	0	0	0	0	0	0	0	0	0	0	0	0	0	0	0	0	0	0	0	0	0	0	0	0	0	0	0	0	0	0	0	0	0	0	0	0	0	0	0	0	0	0	0	0
g__Candidatus_Azambacteria_unclassified	NA	0.3034	0.446	no	no	0	0	0	0	0	0	0	0	0	0	0	0	0	0	0	0	0	0	0	0	0	0	0	0	0	0	0	0	0	0	0	0	0	0	0	0	0	0	0	0	0	0	0	0
g__TA06_unclassified	NA	0.3034	0.446	no	no	0	0	0	0	0	0	0	0	0	0	0	0	0	0	0	0	0	0	0	0	0	0	0	0	0	0	0	0	0	0	0	0	0	0	0	0	0	0	0	0	0	0	0	0
g__Bittarella	NA	0.3034	0.446	no	no	0	0	0	0	0	0	0	0	0	0	0	0	0	0	0	0	0	0	0	0	0	0	0	0	0	0	0	0	0	0	0	0	0	0	0	0	0	0	0	0	0	0	0	0
g__hoa5-07d05_gut_group	NA	0.3034	0.446	no	no	0	0	0	0	0	0	0	0	0	0	0	0	0	0	0	0	0	0	0	0	0	0	0	0	0	0	0	0	0	0	0	0	0	0	0	0	0	0	0	0	0	0	0	0
g__Spirochaeta_2	NA	0.3034	0.446	no	no	0	0	0	0	0	0	0	0	0	0	0	0	0	0	0	0	0	0	0	0	0	0	0	0	0	0	0	0	0	0	0	0	0	0	0	0	0	0	0	0	0	0	0	0
g__Vicinamibacter	NA	0.3034	0.446	no	no	0	0	0	0	0	0	0	0	0	0	0	0	0	0	0	0	0	0	0	0	0	0	0	0	0	0	0	0	0	0	0	0	0	0	0	0	0	0	0	0	0	0	0	0
g__Thalassospira	NA	0.3034	0.446	no	no	0	0	0	0	0	0	0	0	0	0	0	0	0	0	0	0	0	0	0	0	0	0	0	0	0	0	0	0	0	0	0	0	0	0	0	0	0	0	0	0	0	0	0	0
g__Z20	NA	0.3034	0.446	no	no	0	0	0	0	0	0	0	0	0	0	0	0	0	0	0	0	0	0	0	0	0	0	0	0	0	0	0	0	0	0	0	0	0	0	0	0	0	0	0	0	0	0	0	0
g__Entotheonellaceae_unclassified	NA	0.3034	0.446	no	no	0	0	0	0	0	0	0	0	0	0	0	0	0	0	0	0	0	0	0	0	0	0	0	0	0	0	0	0	0	0	0	0	0	0	0	0	0	0	0	0	0	0	0	0
g__Puzihella	NA	0.3034	0.446	no	no	0	0	0	0	0	0	0	0	0	0	0	0	0	0	0	0	0	0	0	0	0	0	0	0	0	0	0	0	0	0	0	0	0	0	0	0	0	0	0	0	0	0	0	0
g__Succinatimonas	NA	0.3034	0.446	no	no	0	0	0	0	0	0	0	0	0	0	0	0	0	0	0	0	0	0	0	0	0	0	0	0	0	0	0	0	0	0	0	0	0	0	0	0	0	0	0	0	0	0	0	0
g__Litoricola	NA	0.3034	0.446	no	no	0	0	0	0	0	0	0	0	0	0	0	0	0	0	0	0	0	0	0	0	0	0	0	0	0	0	0	0	0	0	0	0	0	0	0	0	0	0	0	0	0	0	0	0
g__Methylophilaceae_unclassified	NA	0.3034	0.446	no	no	0	0	0	0	0	0	0	0	0	0	0	0	0	0	0	0	0	0	0	0	0	0	0	0	0	0	0	0	0	0	0	0	0	0	0	0	0	0	0	0	0	0	0	0
g__SL56_marine_group_unclassified	NA	0.3034	0.446	no	no	0	0	0	0	0	0	0	0	0	0	0	0	0	0	0	0	0	0	0	0	0	0	0	0	0	0	0	0	0	0	0	0	0	0	0	0	0	0	0	0	0	0	0	0
g__Corynebacteriales_unclassified	NA	0.3034	0.446	no	no	0	0	0	0	0	0	0	0	0	0	0	0	0	0	0	0	0	0	0	0	0	0	0	0	0	0	0	0	0	0	0	0	0	0	0	0	0	0	0	0	0	0	0	0
g__Hylemonella	NA	0.3034	0.446	no	no	0	0	0	0	0	0	0	0	0	0	0	0	0	0	0	0	0	0	0	0	0	0	0	0	0	0	0	0	0	0	0	0	0	0	0	0	0	0	0	0	0	0	0	0
g__SJA-15_unclassified	NA	0.3034	0.446	no	no	0	0	0	0	0	0	0	0	0	0	0	0	0	0	0	0	0	0	0	0	0	0	0	0	0	0	0	0	0	0	0	0	0	0	0	0	0	0	0	0	0	0	0	0
g__Ligilactobacillus	0.27	0.3052	0.4482	no	up	0.4398	0.4962	0.4101	1.48615	0.422183	0.165041	0.38855	0.247172	0.428142	0.056228	0.405403	0.356273	0.158569	0.227776	0.276505	0.363024	3.06489	0.063682	0.469845	0.134734	0.453003	0.48058	17.982	0.307678	0.796794	0.173674	1.37194	0.451701	0.037663	0.262931	0.331612	0.15946	0.319439	0.126235	0.453574	0.282181	0.304184	0.608915	0.734917	0.213088	0.180205	0.30474	0.306659	0.231521
g__Aureimonas	-0.24	0.3153	0.4626	no	down	0.0043	0.0038	0.0045	0	0	0	0	0	0	0	0	0	0	0	0	0	0.009658	0	0	0	0	0	0.013919	0	0	0	0	0	0	0	0	0	0	0	0	0	0	0	0	0	0	0	0	0
g__Atopostipes	0.55	0.3171	0.4648	no	up	0.0035	0.0044	0.003	0	0	0	0	0	0	0	0	0	0	0	0	0	0.350917	0	0	0	0	0.0187	0.052198	0	0	0	0	0	0	0	0	0	0	0	0	0	0	0	0	0	0	0	0	0
g__Roseateles	0.19	0.3254	0.4765	no	up	0.0083	0.009	0.0079	0	0	0	0	0	0	0	0	0	0	0	0	0	0	0	0	0	0	0	0.00348	0	0	0	0	0	0	0	0	0	0	0	0	0	0	0	0	0	0	0	0	0
g__Alcaligenes	-3.75	0.3266	0.4776	no	down	0.0055	0.0006	0.0081	0	0	0	0	0	0	0	0	0	0	0	0	0	0	0	0	0	0	0	0	0	0	0	0	0	0	0	0	0	0	0	0	0	0	0	0	0	0	0	0	0
g__Gardnerella	-1.22	0.3268	0.4776	no	down	0.0045	0.0024	0.0056	0	0.063427	0	0	0.044138	0	0	0	0	0	0	0	0.006577	0	0	0	0	0	0	0	0	0	0	0	0	0	0	0	0	0	0.023075	0	0	0	0	0	0	0	0	0	0
g__JG30-KF-CM45_unclassified	-1.19	0.3303	0.4823	no	down	0.0051	0.0028	0.0064	0	0	0	0	0	0	0	0	0.013444	0	0	0	0	0	0	0	0	0	0	0	0	0	0	0	0	0	0	0	0	0	0	0	0	0	0	0	0	0	0	0	0
g__Ureaplasma	-1.37	0.3337	0.4868	no	down	0.1697	0.0831	0.2153	0	0	0	0	0	0	0	0	2.56281	0	0	0	0.003946	0	0	0	0	0.010749	0	0	0	0	0	0.008828	0	0	0	0	0	0.007791	1.4008	0.006526	0	0	0	0	0	0	0	0	1.68948
g__Fenollaria	3.66	0.3399	0.4951	no	up	0.0031	0.0076	0.0006	0	0	0	0	0	0	0	0	0	0	0	0.039501	0.039459	0	0	0	0	0	0	0	0	0	0	0	0	0.206394	0	0	0	0	0	0	0	0	0	0	0	0	0.05431	0.054761	0.034415
g__RBG-13-54-9_unclassified	6.24	0.3402	0.4951	no	up	0.0053	0.0151	0.0002	0	0	0	0	0	0	0	0	0	0	0	0	0	1.43425	0	0	0	0	0	0	0	0	0	0	0	0	0	0	0	0	0	0	0	0	0	0	0	0	0	0	0
g__Candidatus_Stoquefichus	1	0.3406	0.4951	no	up	0.0002	0.0002	0.0001	0.004958	0.005946	0	0	0	0	0	0	0	0	0	0	0	0	0	0	0	0	0	0	0	0	0	0	0.005019	0	0	0	0	0	0	0	0	0	0	0	0	0	0	0	0
g__Vicinamibacterales_unclassified	2.44	0.3407	0.4951	no	up	0.0018	0.0038	0.0007	0	0	0	0	0	0	0	0	0	0	0	0	0	0	0.341152	0	0	0	0	0	0	0	0	0	0	0	0	0	0	0	0	0	0	0	0	0	0	0	0	0	0
g__Marmoricola	-2.5	0.3443	0.4998	no	down	0.0036	0.0009	0.0051	0	0	0	0	0	0	0	0	0	0	0.008077	0	0	0	0	0	0	0	0	0	0	0	0	0	0	0	0	0	0	0	0	0	0	0	0.016238	0.008546	0.008639	0	0	0	0
g__Anderseniella	-Inf	0.3446	0.4998	no	down	0.0002	0	0.0004	0	0	0	0	0	0	0	0	0	0	0	0	0	0	0	0	0	0	0	0	0	0	0	0	0	0	0	0	0	0	0	0	0	0	0	0	0	0	0	0	0
g__Escherichia	-1.32	0.3543	0.5134	no	down	0.0008	0.0004	0.001	0	0	0	0	0	0	0	0	0	0	0	0	0	0	0	0	0.0387	0	0	0	0	0	0	0	0	0	0	0	0	0	0	0	0	0	0	0	0	0	0	0	0
g__Phyllobacterium	1.1	0.3568	0.514	no	up	0.0031	0.0047	0.0022	0	0	0	0	0	0	0	0	0	0	0	0	0	0	0	0.330771	0	0	0	0.019139	0	0	0	0	0	0	0	0	0	0	0	0	0	0	0	0	0	0	0	0	0
g__Steroidobacter	-2	0.3576	0.514	no	down	0.0003	0.0001	0.0004	0	0	0	0	0	0	0	0	0	0	0.006462	0	0	0	0	0	0	0	0	0	0	0	0	0	0	0	0	0	0	0	0	0	0	0	0	0	0	0	0	0	0
g__Dadabacteriales_unclassified	4.46	0.3609	0.514	no	up	0.0009	0.0022	0.0001	0	0	0	0	0	0	0	0	0	0	0	0	0	0	0	0	0	0	0	0	0	0	0	0	0	0	0.210344	0	0	0	0	0	0	0	0	0	0	0	0	0	0
g__Belnapia	0	0.3609	0.514	no	no	0.0001	0.0001	0.0001	0	0	0	0	0	0	0	0	0	0	0	0	0	0	0	0	0	0	0	0	0	0	0	0	0	0	0	0	0	0	0	0	0	0	0	0	0	0	0	0	0
g__Caulobacteraceae_unclassified	-4.72	0.3648	0.514	no	down	0.0053	0.0003	0.0079	0	0	0	0	0	0	0	0	0	0	0	0	0	0	0	0	0	0	0	0	0	0	0	0	0	0	0	0	0	0	0	0.003263	0	0.005994	0	0	0	0	0	0	0
g__Acetobacter	2.3	0.3657	0.514	no	up	0.0066	0.0138	0.0028	0	0	0	0	0	0.105646	0	0	0	0	0	0	0	0.046682	0	0.031949	0	0	0.037399	0.031319	0	0	0	0	0	0	0.264809	0	0.278207	0	0	0	0	0	0	0	0	0	0	0	0
g__Amaricoccus	-2.21	0.3694	0.514	no	down	0.0037	0.0011	0.0051	0.006197	0	0	0	0	0	0	0	0	0	0	0	0	0	0	0	0	0	0	0	0	0	0	0	0	0	0	0	0	0	0	0	0	0	0	0	0	0	0.084482	0	0
g__Colidextribacter	1.38	0.375	0.514	no	up	0.0317	0.053	0.0204	0.040903	0.146674	0	0.017445	0.052965	0.024095	0	0.027567	0.03025	0.034687	0.01777	0.02686	0.04472	0.05473	0	0.031949	0.010033	0.027641	0.02431	2.91436	0.046527	0.025245	0.02034	0.033548	0.055208	0	0.035683	0.025266	0.072944	0.031165	0.029862	0.016316	0.028757	0.016483	0.040594	0.025637	0.020157	0.020595	0	0	0.023465
g__Chryseolinea	-1.51	0.3787	0.514	no	down	0.0015	0.0007	0.002	0	0	0	0	0	0	0	0	0	0	0	0	0	0	0	0	0	0	0	0	0	0	0	0	0	0	0.003756	0	0	0	0.024433	0	0	0	0	0	0	0	0	0	0.039108
g__Devosia	2.64	0.3858	0.514	no	up	0.0025	0.0056	0.0009	0	0	0	0	0	0	0	0	0.421813	0	0	0	0	0	0	0	0	0	0	0	0	0	0	0	0	0	0	0	0	0	0	0	0	0	0	0	0	0	0	0	0
g__Ruminococcus	1.84	0.3922	0.514	no	up	0.0842	0.1595	0.0444	0.102878	0.053516	0.018338	0.020617	0.007356	0.009267	0.004439	0.055135	0.060499	0.034687	0.009693	0.00474	0.034198	2.76709	0.003032	0.082693	0.0172	0.052211	4.10083	0.144413	0.055532	0.009467	0.034422	0.040611	0.07863	0.024104	0.112685	0.044215	0.137407	0.028048	0.02579	0.065262	0.016176	0.065931	0.030446	0.015382	0.038874	0.020595	0.058836	0.020079	0.078217
g__AD3_unclassified	0	0.3978	0.514	no	no	0.0004	0.0004	0.0004	0	0	0	0	0	0	0	0	0	0	0	0	0	0	0	0	0	0	0	0	0	0	0	0	0	0	0	0	0	0	0	0	0	0	0	0	0	0	0	0	0
g__Tannerellaceae_unclassified	1.22	0.401	0.514	no	up	0.0041	0.0065	0.0028	0.006197	0.013875	0	0	0.004414	0	0.004439	0.00973	0.008403	0	0.006462	0.00632	0	0	0	0	0	0	0	0	0	0.004733	0	0.414938	0	0	0	0.012633	0	0.004675	0	0.009789	0	0	0.006089	0	0	0	0.007543	0	0
g__Nitrospira	0	0.4026	0.514	no	no	0.0002	0.0002	0.0002	0	0.005946	0	0	0	0	0	0	0.008403	0	0	0	0	0	0	0	0	0	0	0	0	0	0	0	0	0	0	0	0	0	0	0	0	0	0	0	0	0	0	0	0
g__Faecalibacterium	-0.09	0.4055	0.514	no	down	0.1319	0.1264	0.1349	0.17105	0.079283	0.263399	0.074538	0.029425	0.337324	0.008878	0.217296	0.255441	0.034687	0.061386	0.153263	0.156521	0.160971	0.048519	0.146592	0.111801	0.109028	0.168297	0.278387	0.08705	0.088357	0.170544	0.100644	0.086994	0.019585	0.225369	0.078955	0.274814	0.101286	0.054295	0.207208	0.061109	0.107888	0.087278	0.068364	0.092146	0.108123	0.179525	0.248248	0.145483
g__Holdemania	5.17	0.4055	0.514	no	up	0.0013	0.0036	0.0001	0.006197	0	0	0	0	0	0	0	0.005042	0	0	0	0	0	0	0	0	0	0	0	0	0	0	0	0	0	0	0	0	0	0	0	0	0	0	0	0	0	0	0	0
g__Paramuribaculum	0.7	0.4057	0.514	no	up	0.0305	0.0408	0.0251	0.057017	0.049552	0.04001	0.049163	0.030896	0	0	0.107026	0.082346	0.049553	0	0.056881	0.078918	0.025755	0.028808	0	0.037267	0.072173	1.95037	0	0.049529	0.045756	0	0	0.071938	0.03917	0	0	0	0	0.043436	0.106051	0	0.085411	0	0.013673	0	0.073798	0	0.085791	0.061009
g__Burkholderia-Caballeronia-Paraburkholderia	-0.93	0.4085	0.514	no	down	0.0554	0.0348	0.0662	0	0	0.008335	0	0	0	0	0	0	0.022299	0	0	0.006577	0	0.018195	0	0.0129	0	0	0	0	0	0	0	0	0.010546	0	0.012633	0	0	0.009502	0.327944	0	0.010489	0	0	0	0	0.01056	2.00789	0.017208
g__Phaselicystis	7.04	0.4091	0.514	no	up	0.0046	0.0132	0.0001	0	0	0	0	0	0	0	0	0	0	0	0	0	0	0	0	0	0	0	0	0	0	0	0	0	0	0	0	0	0	0	0	0	0	0	0	0	0	0	0	0
g__CAG-56	1.58	0.4127	0.514	no	up	0.0001	0.0003	0.0001	0	0	0	0	0	0	0	0	0	0	0	0	0.007892	0	0	0	0	0	0	0	0	0	0	0	0	0	0	0	0	0	0	0	0	0	0	0	0	0	0.006034	0	0
g__Pseudochrobactrum	-6.25	0.4152	0.514	no	down	0.005	0.0001	0.0076	0	0	0	0	0	0	0	0	0	0	0	0	0	0	0	0	0	0	0	0	0	0	0	0	0	0	0	0	0	0	0	0	0	0	0	0	0	0	0	0	0
g__Rokubacteriales_unclassified	-4.41	0.4159	0.514	no	down	0.0057	0.0004	0.0085	0	0	0	0	0	0	0	0.006486	0	0	0	0	0	0	0	0	0	0	0	0	0	0	0	0	0	0	0	0	0	0	0	0	0	0	0	0	0	0	0	0	0
g__Gemmobacter	-1.72	0.4236	0.514	no	down	0.0025	0.001	0.0033	0	0	0	0	0	0.022241	0	0	0	0	0	0	0	0	0	0	0	0	0	0	0	0	0	0	0	0	0	0	0	0	0	0	0	0	0	0	0	0	0	0	0
g__Coxiellaceae_unclassified	-3.05	0.4332	0.514	no	down	0.0103	0.0018	0.0149	0	0	0	0	0	0	0	0	0	0	0	0	0	0	0	0	0	0	0	0	0	0	0	0	0	0	0	0	0.005089	0	0	0	0	0	0	0	0	0	0	0	0
g__Heliimonas	0.32	0.4341	0.514	no	up	0.0004	0.0005	0.0004	0	0	0	0	0	0	0	0	0	0	0	0	0.005261	0	0	0	0.005733	0	0	0	0	0	0	0	0	0.009039	0	0	0	0	0	0	0	0	0	0	0	0	0	0.003651	0
g__Modestobacter	-3.12	0.4362	0.514	no	down	0.0042	0.0007	0.0061	0	0	0	0	0	0	0	0	0	0	0	0	0	0	0	0	0	0	0	0	0	0	0	0	0	0	0	0	0	0	0	0	0	0	0	0	0	0	0	0	0
g__WX65_unclassified	-1	0.4362	0.514	no	down	0.0001	0.0001	0.0002	0	0	0	0	0	0	0	0	0	0	0	0	0	0	0	0	0	0	0	0	0	0	0	0.003531	0	0	0	0	0	0	0	0	0	0	0	0	0.005759	0	0	0	0
g__Proteobacteria_unclassified	-3.2	0.4376	0.514	no	down	0.0032	0.0005	0.0046	0	0	0	0	0	0	0	0	0.003361	0	0	0	0	0	0	0	0	0	0	0	0	0	0	0	0.003346	0	0	0	0	0	0	0	0	0	0	0	0	0	0	0	0
g__Moraxella	-0.35	0.442	0.514	no	down	12.3435	10.4721	13.3312	0.161134	0.118925	0.361757	0.074538	0.208919	0	0	0.497835	0.194942	0.185823	0.594478	0.638331	0.169674	0.925583	0.180432	0.109004	0.126134	0.113635	0.086018	0.090476	0.195113	0.514366	4.733	0.248963	0.09034	0.439905	0	0.427938	0.008482	0.366186	36.6001	0.133788	88.9877	0.335651	84.3489	0.184584	0.102224	0.554345	0.156896	0.436259	39.9218
g__Absiella	-0.42	0.4423	0.514	no	down	0.0003	0.0003	0.0004	0	0	0	0	0	0	0	0.014595	0	0	0	0	0	0	0	0	0	0	0	0	0	0	0	0	0	0	0	0	0	0	0	0	0	0	0	0	0	0	0	0	0
g__Pseudolabrys	0	0.4454	0.514	no	no	0.0003	0.0003	0.0003	0	0	0	0	0.013241	0	0	0	0	0	0	0	0	0	0	0	0	0	0	0	0	0	0	0	0	0	0	0	0	0	0	0	0	0	0	0	0	0	0	0	0
g__Clostridiales_unclassified	0.95	0.4479	0.514	no	up	0.0806	0.118	0.0609	0.101639	0.08523	0	0.090397	0	0	0.010358	0.111891	0.035291	0.017343	0.03877	0.053721	0.105224	1.33123	0.028808	0.054502	0.0645	0.205771	0.02057	5.02836	0.163595	0.211426	0.051633	0.030017	0.235889	0.013559	0.007512	0.075797	0.03732	0.060771	0.057009	0.106051	0.052123	0.038959	0.127872	0.049564	0.037434	0.075514	0.085991	0.144203	0.114196
g__Pedosphaeraceae_unclassified	3.52	0.4516	0.514	no	up	0.001	0.0023	0.0002	0	0	0	0	0	0	0	0	0	0	0	0	0	0	0	0	0	0	0	0	0	0	0	0	0	0	0	0	0	0	0	0	0	0.032966	0	0	0	0	0	0	0
g__Gitt-GS-136_unclassified	2.48	0.4528	0.514	no	up	0.0018	0.0039	0.0007	0	0	0	0	0	0	0	0	0	0	0	0	0	0	0	0	0	0	0	0	0.010506	0	0	0	0.008365	0	0	0	0	0	0	0	0	0	0	0.003418	0.004319	0	0	0	0
g__Veillonellaceae_UCG-001	-Inf	0.4675	0.514	no	down	0.0139	0	0.0213	0	0	0	0	0	0	0	0	0	0	0	0	0	0	0	0	0	0	0	0	0	0	0	0	0	0	0	0	0	0	0	0	0	0	0	0	0	0	0	0	0
g__Ornithinicoccus	-Inf	0.4675	0.514	no	down	0.0046	0	0.0071	0	0	0	0	0	0	0	0	0	0	0	0	0	0	0	0	0	0	0	0	0	0	0	0	0	0	0	0	0	0	0	0	0	0	0	0	0	0	0	0	0
g__IMCC26134	-Inf	0.4675	0.514	no	down	0.0046	0	0.0071	0	0	0	0	0	0	0	0	0	0	0	0	0	0	0	0	0	0	0	0	0	0	0	0	0	0	0	0	0	0	0	0	0	0	0	0	0	0	0	0	0
g__Nocardiopsis	-Inf	0.4675	0.514	no	down	0.0036	0	0.0055	0	0	0	0	0	0	0	0	0	0	0	0	0	0	0	0	0	0	0	0	0	0	0	0	0	0	0	0	0	0	0	0	0	0	0	0	0	0	0	0	0
g__SAR324_clade(Marine_group_B)_unclassified	-Inf	0.4675	0.514	no	down	0.0025	0	0.0039	0	0	0	0	0	0	0	0	0	0	0	0	0	0	0	0	0	0	0	0	0	0	0	0	0	0	0	0	0	0	0	0	0	0	0	0	0	0	0	0	0
g__Haoranjiania	-Inf	0.4675	0.514	no	down	0.0018	0	0.0027	0	0	0	0	0	0	0	0	0	0	0	0	0	0	0	0	0	0	0	0	0	0	0	0	0	0	0	0	0	0	0	0	0	0	0	0	0	0	0	0	0
g__UKL13-1	-Inf	0.4675	0.514	no	down	0.0017	0	0.0026	0	0	0	0	0	0	0	0	0	0	0	0	0	0	0	0	0	0	0	0	0	0	0	0	0	0	0	0	0	0	0	0	0	0	0	0	0	0	0	0	0
g__Aquisphaera	-Inf	0.4675	0.514	no	down	0.0014	0	0.0021	0	0	0	0	0	0	0	0	0	0	0	0	0	0	0	0	0	0	0	0	0	0	0	0	0	0	0	0	0	0	0	0	0	0	0	0	0	0	0	0	0
g__Eubacterium]_saphenum_group	-Inf	0.4675	0.514	no	down	0.0013	0	0.002	0	0	0	0	0	0	0	0	0	0	0	0	0	0	0	0	0	0	0	0	0	0	0	0	0	0	0	0	0	0	0	0	0	0	0	0	0	0	0	0	0
g__Allostreptomyces	-Inf	0.4675	0.514	no	down	0.0013	0	0.002	0	0	0	0	0	0	0	0	0	0	0	0	0	0	0	0	0	0	0	0	0	0	0	0	0	0	0	0	0	0	0	0	0	0	0	0	0	0	0	0	0
g__Opitutaceae_unclassified	-Inf	0.4675	0.514	no	down	0.0013	0	0.002	0	0	0	0	0	0	0	0	0	0	0	0	0	0	0	0	0	0	0	0	0	0	0	0	0	0	0	0	0	0	0	0	0	0	0	0	0	0	0	0	0
g__Yersinia	-Inf	0.4675	0.514	no	down	0.0013	0	0.0019	0	0	0	0	0	0	0	0	0	0	0	0	0	0	0	0	0	0	0	0	0	0	0	0	0	0	0	0	0	0	0	0	0	0	0	0	0	0	0	0	0
g__Saccharicrinis	-Inf	0.4675	0.514	no	down	0.0013	0	0.0019	0	0	0	0	0	0	0	0	0	0	0	0	0	0	0	0	0	0	0	0	0	0	0	0	0	0	0	0	0	0	0	0	0	0	0	0	0	0	0	0	0
g__Flavihumibacter	-Inf	0.4675	0.514	no	down	0.0012	0	0.0019	0	0	0	0	0	0	0	0	0	0	0	0	0	0	0	0	0	0	0	0	0	0	0	0	0	0	0	0	0	0	0	0	0	0	0	0	0	0	0	0	0
g__Bradyrhizobiaceae_unclassified	-Inf	0.4675	0.514	no	down	0.0012	0	0.0018	0	0	0	0	0	0	0	0	0	0	0	0	0	0	0	0	0	0	0	0	0	0	0	0	0	0	0	0	0	0	0	0	0	0	0	0	0	0	0	0	0
g__ASF356	-Inf	0.4675	0.514	no	down	0.001	0	0.0015	0	0	0	0	0	0	0	0	0	0	0	0	0	0	0	0	0	0	0	0	0	0	0	0	0	0	0	0	0	0	0	0	0	0	0	0	0	0	0	0	0
g__Murinocardiopsis	-Inf	0.4675	0.514	no	down	0.001	0	0.0015	0	0	0	0	0	0	0	0	0	0	0	0	0	0	0	0	0	0	0	0	0	0	0	0	0	0	0	0	0	0	0	0	0	0	0	0	0	0	0	0	0
g__Haematobacter	-Inf	0.4675	0.514	no	down	0.001	0	0.0015	0	0	0	0	0	0	0	0	0	0	0	0	0	0	0	0	0	0	0	0	0	0	0	0	0	0	0	0	0	0	0	0	0	0	0	0	0	0	0	0	0
g__Franconibacter	-Inf	0.4675	0.514	no	down	0.001	0	0.0015	0	0	0	0	0	0	0	0	0	0	0	0	0	0	0	0	0	0	0	0	0	0	0	0	0	0	0	0	0	0	0	0	0	0	0	0	0	0	0	0	0
g__Thalassobaculales_unclassified	-Inf	0.4675	0.514	no	down	0.0009	0	0.0014	0	0	0	0	0	0	0	0	0	0	0	0	0	0	0	0	0	0	0	0	0	0	0	0	0	0	0	0	0	0	0	0	0	0	0	0	0	0	0	0	0
g__p-1088-a5_gut_group	-Inf	0.4675	0.514	no	down	0.0009	0	0.0013	0	0	0	0	0	0	0	0	0	0	0	0	0	0	0	0	0	0	0	0	0	0	0	0	0	0	0	0	0	0	0	0	0	0	0	0	0	0	0	0	0
g__Sinorhizobium	-Inf	0.4675	0.514	no	down	0.0008	0	0.0012	0	0	0	0	0	0	0	0	0	0	0	0	0	0	0	0	0	0	0	0	0	0	0	0	0	0	0	0	0	0	0	0	0	0	0	0	0	0	0	0	0
g__Chujaibacter	-Inf	0.4675	0.514	no	down	0.0008	0	0.0012	0	0	0	0	0	0	0	0	0	0	0	0	0	0	0	0	0	0	0	0	0	0	0	0	0	0	0	0	0	0	0	0	0	0	0	0	0	0	0	0	0
g__Enterobacterales_unclassified	-Inf	0.4675	0.514	no	down	0.0008	0	0.0012	0	0	0	0	0	0	0	0	0	0	0	0	0	0	0	0	0	0	0	0	0	0	0	0	0	0	0	0	0	0	0	0	0	0	0	0	0	0	0	0	0
g__Gordonia	-Inf	0.4675	0.514	no	down	0.0007	0	0.0011	0	0	0	0	0	0	0	0	0	0	0	0	0	0	0	0	0	0	0	0	0	0	0	0	0	0	0	0	0	0	0	0	0	0	0	0	0	0	0	0	0
g__Erysipelotrichaceae_UCG-009	-Inf	0.4675	0.514	no	down	0.0007	0	0.001	0	0	0	0	0	0	0	0	0	0	0	0	0	0	0	0	0	0	0	0	0	0	0	0	0	0	0	0	0	0	0	0	0	0	0	0	0	0	0	0	0
g__Flaviaesturariibacter	-Inf	0.4675	0.514	no	down	0.0007	0	0.001	0	0	0	0	0	0	0	0	0	0	0	0	0	0	0	0	0	0	0	0	0	0	0	0	0	0	0	0	0	0	0	0	0	0	0	0	0	0	0	0	0
g__Isosphaera	-Inf	0.4675	0.514	no	down	0.0007	0	0.001	0	0	0	0	0	0	0	0	0	0	0	0	0	0	0	0	0	0	0	0	0	0	0	0	0	0	0	0	0	0	0	0	0	0	0	0	0	0	0	0	0
g__Isobaculum	-Inf	0.4675	0.514	no	down	0.0006	0	0.001	0	0	0	0	0	0	0	0	0	0	0	0	0	0	0	0	0	0	0	0	0	0	0	0	0	0	0	0	0	0	0	0	0	0	0	0	0	0	0	0	0
g__Methylocystaceae_unclassified	-Inf	0.4675	0.514	no	down	0.0006	0	0.0009	0	0	0	0	0	0	0	0	0	0	0	0	0	0	0	0	0	0	0	0	0	0	0	0	0	0	0	0	0	0	0	0	0	0	0	0	0	0	0	0	0
g__Schlesneria	-Inf	0.4675	0.514	no	down	0.0006	0	0.0009	0	0	0	0	0	0	0	0	0	0	0	0	0	0	0	0	0	0	0	0	0	0	0	0	0	0	0	0	0	0	0	0	0	0	0	0	0	0	0	0	0
g__Oryzihumus	-Inf	0.4675	0.514	no	down	0.0006	0	0.0009	0	0	0	0	0	0	0	0	0	0	0	0	0	0	0	0	0	0	0	0	0	0	0	0	0	0	0	0	0	0	0	0	0	0	0	0	0	0	0	0	0
g__Cnuibacter	-Inf	0.4675	0.514	no	down	0.0006	0	0.0009	0	0	0	0	0	0	0	0	0	0	0	0	0	0	0	0	0	0	0	0	0	0	0	0	0	0	0	0	0	0	0	0	0	0	0	0	0	0	0	0	0
g__Cereibacter	-Inf	0.4675	0.514	no	down	0.0006	0	0.0008	0	0	0	0	0	0	0	0	0	0	0	0	0	0	0	0	0	0	0	0	0	0	0	0	0	0	0	0	0	0	0	0	0	0	0	0	0	0	0	0	0
g__Sva1033_unclassified	-Inf	0.4675	0.514	no	down	0.0005	0	0.0008	0	0	0	0	0	0	0	0	0	0	0	0	0	0	0	0	0	0	0	0	0	0	0	0	0	0	0	0	0	0	0	0	0	0	0	0	0	0	0	0	0
g__U29-B03	-Inf	0.4675	0.514	no	down	0.0005	0	0.0008	0	0	0	0	0	0	0	0	0	0	0	0	0	0	0	0	0	0	0	0	0	0	0	0	0	0	0	0	0	0	0	0	0	0	0	0	0	0	0	0	0
g__Kineosporiaceae_unclassified	-Inf	0.4675	0.514	no	down	0.0005	0	0.0007	0	0	0	0	0	0	0	0	0	0	0	0	0	0	0	0	0	0	0	0	0	0	0	0	0	0	0	0	0	0	0	0	0	0	0	0	0	0	0	0	0
g__Tetrasphaera	-Inf	0.4675	0.514	no	down	0.0005	0	0.0007	0	0	0	0	0	0	0	0	0	0	0	0	0	0	0	0	0	0	0	0	0	0	0	0	0	0	0	0	0	0	0	0	0	0	0	0	0	0	0	0	0
g__Saccharomonospora	-Inf	0.4675	0.514	no	down	0.0005	0	0.0007	0	0	0	0	0	0	0	0	0	0	0	0	0	0	0	0	0	0	0	0	0	0	0	0	0	0	0	0	0	0	0	0	0	0	0	0	0	0	0	0	0
g__CPla-4_termite_group	-Inf	0.4675	0.514	no	down	0.0004	0	0.0007	0	0	0	0	0	0	0	0	0	0	0	0	0	0	0	0	0	0	0	0	0	0	0	0	0	0	0	0	0	0	0	0	0	0	0	0	0	0	0	0	0
g__Flexilinea	-Inf	0.4675	0.514	no	down	0.0004	0	0.0007	0	0	0	0	0	0	0	0	0	0	0	0	0	0	0	0	0	0	0	0	0	0	0	0	0	0	0	0	0	0	0	0	0	0	0	0	0	0	0	0	0
g__Symbiobacteriales_unclassified	-Inf	0.4675	0.514	no	down	0.0004	0	0.0007	0	0	0	0	0	0	0	0	0	0	0	0	0	0	0	0	0	0	0	0	0	0	0	0	0	0	0	0	0	0	0	0	0	0	0	0	0	0	0	0	0
g__Bacteroidaceae_unclassified	-Inf	0.4675	0.514	no	down	0.0004	0	0.0007	0	0	0	0	0	0	0	0	0	0	0	0	0	0	0	0	0	0	0	0	0	0	0	0	0	0	0	0	0	0	0	0	0	0	0	0	0	0	0	0	0
g__Thermobacillus	-Inf	0.4675	0.514	no	down	0.0004	0	0.0006	0	0	0	0	0	0	0	0	0	0	0	0	0	0	0	0	0	0	0	0	0	0	0	0	0	0	0	0	0	0	0	0	0	0	0	0	0	0	0	0	0
g__YT-3	-Inf	0.4675	0.514	no	down	0.0004	0	0.0006	0	0	0	0	0	0	0	0	0	0	0	0	0	0	0	0	0	0	0	0	0	0	0	0	0	0	0	0	0	0	0	0	0	0	0	0	0	0	0	0	0
g__YC-ZSS-LKJ147	-Inf	0.4675	0.514	no	down	0.0004	0	0.0006	0	0	0	0	0	0	0	0	0	0	0	0	0	0	0	0	0	0	0	0	0	0	0	0	0	0	0	0	0	0	0	0	0	0	0	0	0	0	0	0	0
g__UCG-011_unclassified	-Inf	0.4675	0.514	no	down	0.0004	0	0.0006	0	0	0	0	0	0	0	0	0	0	0	0	0	0	0	0	0	0	0	0	0	0	0	0	0	0	0	0	0	0	0	0	0	0	0	0	0	0	0	0	0
g__Gelidibacter	-Inf	0.4675	0.514	no	down	0.0004	0	0.0006	0	0	0	0	0	0	0	0	0	0	0	0	0	0	0	0	0	0	0	0	0	0	0	0	0	0	0	0	0	0	0	0	0	0	0	0	0	0	0	0	0
g__WD2101_soil_group_unclassified	-Inf	0.4675	0.514	no	down	0.0004	0	0.0006	0	0	0	0	0	0	0	0	0	0	0	0	0	0	0	0	0	0	0	0	0	0	0	0	0	0	0	0	0	0	0	0	0	0	0	0	0	0	0	0	0
g__Terriglobus	-Inf	0.4675	0.514	no	down	0.0004	0	0.0006	0	0	0	0	0	0	0	0	0	0	0	0	0	0	0	0	0	0	0	0	0	0	0	0	0	0	0	0	0	0	0	0	0	0	0	0	0	0	0	0	0
g__Kinneretia	-Inf	0.4675	0.514	no	down	0.0004	0	0.0006	0	0	0	0	0	0	0	0	0	0	0	0	0	0	0	0	0	0	0	0	0	0	0	0	0	0	0	0	0	0	0	0	0	0	0	0	0	0	0	0	0
g__Rubrivirga	-Inf	0.4675	0.514	no	down	0.0004	0	0.0006	0	0	0	0	0	0	0	0	0	0	0	0	0	0	0	0	0	0	0	0	0	0	0	0	0	0	0	0	0	0	0	0	0	0	0	0	0	0	0	0	0
g__Azoarcus	-Inf	0.4675	0.514	no	down	0.0003	0	0.0005	0	0	0	0	0	0	0	0	0	0	0	0	0	0	0	0	0	0	0	0	0	0	0	0	0	0	0	0	0	0	0	0	0	0	0	0	0	0	0	0	0
g__Nitratireductor	-Inf	0.4675	0.514	no	down	0.0003	0	0.0005	0	0	0	0	0	0	0	0	0	0	0	0	0	0	0	0	0	0	0	0	0	0	0	0	0	0	0	0	0	0	0	0	0	0	0	0	0	0	0	0	0
g__Stappia	-Inf	0.4675	0.514	no	down	0.0003	0	0.0005	0	0	0	0	0	0	0	0	0	0	0	0	0	0	0	0	0	0	0	0	0	0	0	0	0	0	0	0	0	0	0	0	0	0	0	0	0	0	0	0	0
g__Moryella	-Inf	0.4675	0.514	no	down	0.0003	0	0.0005	0	0	0	0	0	0	0	0	0	0	0	0	0	0	0	0	0	0	0	0	0	0	0	0	0	0	0	0	0	0	0	0	0	0	0	0	0	0	0	0	0
g__Fibrobacteraceae_unclassified	-Inf	0.4675	0.514	no	down	0.0003	0	0.0004	0	0	0	0	0	0	0	0	0	0	0	0	0	0	0	0	0	0	0	0	0	0	0	0	0	0	0	0	0	0	0	0	0	0	0	0	0	0	0	0	0
g__Sulfurovum	-Inf	0.4675	0.514	no	down	0.0003	0	0.0004	0	0	0	0	0	0	0	0	0	0	0	0	0	0	0	0	0	0	0	0	0	0	0	0	0	0	0	0	0	0	0	0	0	0	0	0	0	0	0	0	0
g__Marinilabilia	-Inf	0.4675	0.514	no	down	0.0003	0	0.0004	0	0	0	0	0	0	0	0	0	0	0	0	0	0	0	0	0	0	0	0	0	0	0	0	0	0	0	0	0	0	0	0	0	0	0	0	0	0	0	0	0
g__Oceanisphaera	-Inf	0.4675	0.514	no	down	0.0002	0	0.0004	0	0	0	0	0	0	0	0	0	0	0	0	0	0	0	0	0	0	0	0	0	0	0	0	0	0	0	0	0	0	0	0	0	0	0	0	0	0	0	0	0
g__Desulfocapsaceae_unclassified	-Inf	0.4675	0.514	no	down	0.0002	0	0.0003	0	0	0	0	0	0	0	0	0	0	0	0	0	0	0	0	0	0	0	0	0	0	0	0	0	0	0	0	0	0	0	0	0	0	0	0	0	0	0	0	0
g__Lactobacillales_unclassified	-Inf	0.4675	0.514	no	down	0.0002	0	0.0003	0	0	0	0	0	0	0	0	0	0	0	0	0	0	0	0	0	0	0	0	0	0	0	0	0	0	0	0	0	0	0	0	0	0	0	0	0	0	0	0	0
g__Pseudarthrobacter	-Inf	0.4675	0.514	no	down	0.0002	0	0.0003	0	0	0	0	0	0	0	0	0	0	0	0	0	0	0	0	0	0	0	0	0	0	0	0	0	0	0	0	0	0	0	0	0	0	0	0	0	0	0	0	0
g__Rhizobiaceae_unclassified	-Inf	0.4675	0.514	no	down	0.0002	0	0.0003	0	0	0	0	0	0	0	0	0	0	0	0	0	0	0	0	0	0	0	0	0	0	0	0	0	0	0	0	0	0	0	0	0	0	0	0	0	0	0	0	0
g__V9D2013_group	-Inf	0.4675	0.514	no	down	0.0002	0	0.0003	0	0	0	0	0	0	0	0	0	0	0	0	0	0	0	0	0	0	0	0	0	0	0	0	0	0	0	0	0	0	0	0	0	0	0	0	0	0	0	0	0
g__Bifidobacteriaceae_unclassified	-Inf	0.4675	0.514	no	down	0.0002	0	0.0003	0	0	0	0	0	0	0	0	0	0	0	0	0	0	0	0	0	0	0	0	0	0	0	0	0	0	0	0	0	0	0	0	0	0	0	0	0	0	0	0	0
g__Sva0081_sediment_group	-Inf	0.4675	0.514	no	down	0.0002	0	0.0003	0	0	0	0	0	0	0	0	0	0	0	0	0	0	0	0	0	0	0	0	0	0	0	0	0	0	0	0	0	0	0	0	0	0	0	0	0	0	0	0	0
g__Coriobacteriales_unclassified	-Inf	0.4675	0.514	no	down	0.0002	0	0.0003	0	0	0	0	0	0	0	0	0	0	0	0	0	0	0	0	0	0	0	0	0	0	0	0	0	0	0	0	0	0	0	0	0	0	0	0	0	0	0	0	0
g__Thermostaphylospora	-Inf	0.4675	0.514	no	down	0.0002	0	0.0003	0	0	0	0	0	0	0	0	0	0	0	0	0	0	0	0	0	0	0	0	0	0	0	0	0	0	0	0	0	0	0	0	0	0	0	0	0	0	0	0	0
g__Anaerolineae_unclassified	-Inf	0.4675	0.514	no	down	0.0002	0	0.0003	0	0	0	0	0	0	0	0	0	0	0	0	0	0	0	0	0	0	0	0	0	0	0	0	0	0	0	0	0	0	0	0	0	0	0	0	0	0	0	0	0
g__Eubacteriaceae_unclassified	-Inf	0.4675	0.514	no	down	0.0002	0	0.0002	0	0	0	0	0	0	0	0	0	0	0	0	0	0	0	0	0	0	0	0	0	0	0	0	0	0	0	0	0	0	0	0	0	0	0	0	0	0	0	0	0
g__Candidatus_Xiphinematobacter	-Inf	0.4675	0.514	no	down	0.0002	0	0.0002	0	0	0	0	0	0	0	0	0	0	0	0	0	0	0	0	0	0	0	0	0	0	0	0	0	0	0	0	0	0	0	0	0	0	0	0	0	0	0	0	0
g__Candidatus_Protochlamydia	-Inf	0.4675	0.514	no	down	0.0002	0	0.0002	0	0	0	0	0	0	0	0	0	0	0	0	0	0	0	0	0	0	0	0	0	0	0	0	0	0	0	0	0	0	0	0	0	0	0	0	0	0	0	0	0
g__Demequina	-Inf	0.4675	0.514	no	down	0.0001	0	0.0002	0	0	0	0	0	0	0	0	0	0	0	0	0	0	0	0	0	0	0	0	0	0	0	0	0	0	0	0	0	0	0	0	0	0	0	0	0	0	0	0	0
g__Bacteroides]_pectinophilus_group	-Inf	0.4675	0.514	no	down	0.0001	0	0.0002	0	0	0	0	0	0	0	0	0	0	0	0	0	0	0	0	0	0	0	0	0	0	0	0	0	0	0	0	0	0	0	0	0	0	0	0	0	0	0	0	0
g__Aquamicrobium	-Inf	0.4675	0.514	no	down	0.0001	0	0.0002	0	0	0	0	0	0	0	0	0	0	0	0	0	0	0	0	0	0	0	0	0	0	0	0	0	0	0	0	0	0	0	0	0	0	0	0	0	0	0	0	0
g__Propionimicrobium	-Inf	0.4675	0.514	no	down	0.0001	0	0.0002	0	0	0	0	0	0	0	0	0	0	0	0	0	0	0	0	0	0	0	0	0	0	0	0	0	0	0	0	0	0	0	0	0	0	0	0	0	0	0	0	0
g__Subgroup_23	-Inf	0.4675	0.514	no	down	0.0001	0	0.0002	0	0	0	0	0	0	0	0	0	0	0	0	0	0	0	0	0	0	0	0	0	0	0	0	0	0	0	0	0	0	0	0	0	0	0	0	0	0	0	0	0
g__Puniceicoccaceae_unclassified	-Inf	0.4675	0.514	no	down	0.0001	0	0.0002	0	0	0	0	0	0	0	0	0	0	0	0	0	0	0	0	0	0	0	0	0	0	0	0	0	0	0	0	0	0	0	0	0	0	0	0	0	0	0	0	0
g__Hespellia	-Inf	0.4675	0.514	no	down	0.0001	0	0.0002	0	0	0	0	0	0	0	0	0	0	0	0	0	0	0	0	0	0	0	0	0	0	0	0	0	0	0	0	0	0	0	0	0	0	0	0	0	0	0	0	0
g__Globicatella	-Inf	0.4675	0.514	no	down	0.0001	0	0.0002	0	0	0	0	0	0	0	0	0	0	0	0	0	0	0	0	0	0	0	0	0	0	0	0	0	0	0	0	0	0	0	0	0	0	0	0	0	0	0	0	0
g__Abditibacterium	-Inf	0.4675	0.514	no	down	0.0001	0	0.0002	0	0	0	0	0	0	0	0	0	0	0	0	0	0	0	0	0	0	0	0	0	0	0	0	0	0	0	0	0	0	0	0	0	0	0	0	0	0	0	0	0
g__Armatimonadales_unclassified	-Inf	0.4675	0.514	no	down	0.0001	0	0.0002	0	0	0	0	0	0	0	0	0	0	0	0	0	0	0	0	0	0	0	0	0	0	0	0	0	0	0	0	0	0	0	0	0	0	0	0	0	0	0	0	0
g__Vibrionimonas	-Inf	0.4675	0.514	no	down	0.0001	0	0.0002	0	0	0	0	0	0	0	0	0	0	0	0	0	0	0	0	0	0	0	0	0	0	0	0	0	0	0	0	0	0	0	0	0	0	0	0	0	0	0	0	0
g__Lachnospiraceae_FCS020_group	-Inf	0.4675	0.514	no	down	0.0001	0	0.0002	0	0	0	0	0	0	0	0	0	0	0	0	0	0	0	0	0	0	0	0	0	0	0	0	0	0	0	0	0	0	0	0	0	0	0	0	0	0	0	0	0
g__Milano-WF1B-44_unclassified	-Inf	0.4675	0.514	no	down	0.0001	0	0.0002	0	0	0	0	0	0	0	0	0	0	0	0	0	0	0	0	0	0	0	0	0	0	0	0	0	0	0	0	0	0	0	0	0	0	0	0	0	0	0	0	0
g__Sva0485_unclassified	-Inf	0.4675	0.514	no	down	0.0001	0	0.0001	0	0	0	0	0	0	0	0	0	0	0	0	0	0	0	0	0	0	0	0	0	0	0	0	0	0	0	0	0	0	0	0	0	0	0	0	0	0	0	0	0
g__Conexibacter	-Inf	0.4675	0.514	no	down	0.0001	0	0.0001	0	0	0	0	0	0	0	0	0	0	0	0	0	0	0	0	0	0	0	0	0	0	0	0	0	0	0	0	0	0	0	0	0	0	0	0	0	0	0	0	0
g__OLB8	-Inf	0.4675	0.514	no	down	0.0001	0	0.0001	0	0	0	0	0	0	0	0	0	0	0	0	0	0	0	0	0	0	0	0	0	0	0	0	0	0	0	0	0	0	0	0	0	0	0	0	0	0	0	0	0
g__Alloscardovia	-Inf	0.4675	0.514	no	down	0.0001	0	0.0001	0	0	0	0	0	0	0	0	0	0	0	0	0	0	0	0	0	0	0	0	0	0	0	0	0	0	0	0	0	0	0	0	0	0	0	0	0	0	0	0	0
g__Tessaracoccus	-Inf	0.4675	0.514	no	down	0.0001	0	0.0001	0	0	0	0	0	0	0	0	0	0	0	0	0	0	0	0	0	0	0	0	0	0	0	0	0	0	0	0	0	0	0	0	0	0	0	0	0	0	0	0	0
g__Cellulomonadaceae_unclassified	-Inf	0.4675	0.514	no	down	0.0001	0	0.0001	0	0	0	0	0	0	0	0	0	0	0	0	0	0	0	0	0	0	0	0	0	0	0	0	0	0	0	0	0	0	0	0	0	0	0	0	0	0	0	0	0
g__Lawsonia	-Inf	0.4675	0.514	no	down	0.0001	0	0.0001	0	0	0	0	0	0	0	0	0	0	0	0	0	0	0	0	0	0	0	0	0	0	0	0	0	0	0	0	0	0	0	0	0	0	0	0	0	0	0	0	0
g__Thiogranum	-Inf	0.4675	0.514	no	down	0.0001	0	0.0001	0	0	0	0	0	0	0	0	0	0	0	0	0	0	0	0	0	0	0	0	0	0	0	0	0	0	0	0	0	0	0	0	0	0	0	0	0	0	0	0	0
g__YM_S32_TM7_50_20_unclassified	-Inf	0.4675	0.514	no	down	0.0001	0	0.0001	0	0	0	0	0	0	0	0	0	0	0	0	0	0	0	0	0	0	0	0	0	0	0	0	0	0	0	0	0	0	0	0	0	0	0	0	0	0	0	0	0
g__Timonella	-Inf	0.4675	0.514	no	down	0.0001	0	0.0001	0	0	0	0	0	0	0	0	0	0	0	0	0	0	0	0	0	0	0	0	0	0	0	0	0	0	0	0	0	0	0	0	0	0	0	0	0	0	0	0	0
g__PAUC43f_marine_benthic_group_unclassified	-Inf	0.4675	0.514	no	down	0.0001	0	0.0001	0	0	0	0	0	0	0	0	0	0	0	0	0	0	0	0	0	0	0	0	0	0	0	0	0	0	0	0	0	0	0	0	0	0	0	0	0	0	0	0	0
g__Leisingera	-Inf	0.4675	0.514	no	down	0.0001	0	0.0001	0	0	0	0	0	0	0	0	0	0	0	0	0	0	0	0	0	0	0	0	0	0	0	0	0	0	0	0	0	0	0	0	0	0	0	0	0	0	0	0	0
g__Alysiella	-Inf	0.4675	0.514	no	down	0.0001	0	0.0001	0	0	0	0	0	0	0	0	0	0	0	0	0	0	0	0	0	0	0	0	0	0	0	0	0	0	0	0	0	0	0	0	0	0	0	0	0	0	0	0	0
g__Anaerovoracaceae_unclassified	-Inf	0.4675	0.514	no	down	0.0001	0	0.0001	0	0	0	0	0	0	0	0	0	0	0	0	0	0	0	0	0	0	0	0	0	0	0	0	0	0	0	0	0	0	0	0	0	0	0	0	0	0	0	0	0
g__Erysipelotrichaceae_UCG-008	-Inf	0.4675	0.514	no	down	0.0001	0	0.0001	0	0	0	0	0	0	0	0	0	0	0	0	0	0	0	0	0	0	0	0	0	0	0	0	0	0	0	0	0	0	0	0	0	0	0	0	0	0	0	0	0
g__Sedimentibacter	-Inf	0.4675	0.514	no	down	0.0001	0	0.0001	0	0	0	0	0	0	0	0	0	0	0	0	0	0	0	0	0	0	0	0	0	0	0	0	0	0	0	0	0	0	0	0	0	0	0	0	0	0	0	0	0
g__Paenisporosarcina	-Inf	0.4675	0.514	no	down	0.0001	0	0.0001	0	0	0	0	0	0	0	0	0	0	0	0	0	0	0	0	0	0	0	0	0	0	0	0	0	0	0	0	0	0	0	0	0	0	0	0	0	0	0	0	0
g__Leptolyngbya_Es-Yyy1000	-Inf	0.4675	0.514	no	down	0.0001	0	0.0001	0	0	0	0	0	0	0	0	0	0	0	0	0	0	0	0	0	0	0	0	0	0	0	0	0	0	0	0	0	0	0	0	0	0	0	0	0	0	0	0	0
g__Tropheryma	-Inf	0.4675	0.514	no	down	0.0001	0	0.0001	0	0	0	0	0	0	0	0	0	0	0	0	0	0	0	0	0	0	0	0	0	0	0	0	0	0	0	0	0	0	0	0	0	0	0	0	0	0	0	0	0
g__Sphaerotilus	-Inf	0.4675	0.514	no	down	0	0	0.0001	0	0	0	0	0	0	0	0	0	0	0	0	0	0	0	0	0	0	0	0	0	0	0	0	0	0	0	0	0	0	0	0	0	0	0	0	0	0	0	0	0
g__Verrucomicrobiotaceae_unclassified	-Inf	0.4675	0.514	no	down	0	0	0.0001	0	0	0	0	0	0	0	0	0	0	0	0	0	0	0	0	0	0	0	0	0	0	0	0	0	0	0	0	0	0	0	0	0	0	0	0	0	0	0	0	0
g__Demequinaceae_unclassified	-Inf	0.4675	0.514	no	down	0	0	0.0001	0	0	0	0	0	0	0	0	0	0	0	0	0	0	0	0	0	0	0	0	0	0	0	0	0	0	0	0	0	0	0	0	0	0	0	0	0	0	0	0	0
g__Cytophaga	-Inf	0.4675	0.514	no	down	0	0	0.0001	0	0	0	0	0	0	0	0	0	0	0	0	0	0	0	0	0	0	0	0	0	0	0	0	0	0	0	0	0	0	0	0	0	0	0	0	0	0	0	0	0
g__Wautersiella	-Inf	0.4675	0.514	no	down	0	0	0.0001	0	0	0	0	0	0	0	0	0	0	0	0	0	0	0	0	0	0	0	0	0	0	0	0	0	0	0	0	0	0	0	0	0	0	0	0	0	0	0	0	0
g__Actinophytocola	-Inf	0.4675	0.514	no	down	0	0	0.0001	0	0	0	0	0	0	0	0	0	0	0	0	0	0	0	0	0	0	0	0	0	0	0	0	0	0	0	0	0	0	0	0	0	0	0	0	0	0	0	0	0
g__Irregularibacter	-Inf	0.4675	0.514	no	down	0	0	0.0001	0	0	0	0	0	0	0	0	0	0	0	0	0	0	0	0	0	0	0	0	0	0	0	0	0	0	0	0	0	0	0	0	0	0	0	0	0	0	0	0	0
g__UTCFX1	-Inf	0.4675	0.514	no	down	0	0	0.0001	0	0	0	0	0	0	0	0	0	0	0	0	0	0	0	0	0	0	0	0	0	0	0	0	0	0	0	0	0	0	0	0	0	0	0	0	0	0	0	0	0
g__Geminicoccaceae_unclassified	-Inf	0.4675	0.514	no	down	0	0	0.0001	0	0	0	0	0	0	0	0	0	0	0	0	0	0	0	0	0	0	0	0	0	0	0	0	0	0	0	0	0	0	0	0	0	0	0	0	0	0	0	0	0
g__ODP1230B23.02_unclassified	-Inf	0.4675	0.514	no	down	0	0	0.0001	0	0	0	0	0	0	0	0	0	0	0	0	0	0	0	0	0	0	0	0	0	0	0	0	0	0	0	0	0	0	0	0	0	0	0	0	0	0	0	0	0
g__Mageeibacillus	-Inf	0.4675	0.514	no	down	0	0	0.0001	0	0	0	0	0	0	0	0	0	0	0	0	0	0	0	0	0	0	0	0	0	0	0	0	0	0	0	0	0	0	0	0	0	0	0	0	0	0	0	0	0
g__Thermobifida	-Inf	0.4675	0.514	no	down	0	0	0.0001	0	0	0	0	0	0	0	0	0	0	0	0	0	0	0	0	0	0	0	0	0	0	0	0	0	0	0	0	0	0	0	0	0	0	0	0	0	0	0	0	0
g__Thermotunica	-Inf	0.4675	0.514	no	down	0	0	0.0001	0	0	0	0	0	0	0	0	0	0	0	0	0	0	0	0	0	0	0	0	0	0	0	0	0	0	0	0	0	0	0	0	0	0	0	0	0	0	0	0	0
g__W5053	-Inf	0.4675	0.514	no	down	0	0	0.0001	0	0	0	0	0	0	0	0	0	0	0	0	0	0	0	0	0	0	0	0	0	0	0	0	0	0	0	0	0	0	0	0	0	0	0	0	0	0	0	0	0
g__Candidatus_Rubidus	-Inf	0.4675	0.514	no	down	0	0	0.0001	0	0	0	0	0	0	0	0	0	0	0	0	0	0	0	0	0	0	0	0	0	0	0	0	0	0	0	0	0	0	0	0	0	0	0	0	0	0	0	0	0
g__Thiotrichaceae_unclassified	-Inf	0.4675	0.514	no	down	0	0	0.0001	0	0	0	0	0	0	0	0	0	0	0	0	0	0	0	0	0	0	0	0	0	0	0	0	0	0	0	0	0	0	0	0	0	0	0	0	0	0	0	0	0
g__Actinoallomurus	-Inf	0.4675	0.514	no	down	0	0	0.0001	0	0	0	0	0	0	0	0	0	0	0	0	0	0	0	0	0	0	0	0	0	0	0	0	0	0	0	0	0	0	0	0	0	0	0	0	0	0	0	0	0
g__Terrabacter	-Inf	0.4675	0.514	no	down	0	0	0.0001	0	0	0	0	0	0	0	0	0	0	0	0	0	0	0	0	0	0	0	0	0	0	0	0	0	0	0	0	0	0	0	0	0	0	0	0	0	0	0	0	0
g__Bacteroidetes_BD2-2_unclassified	-Inf	0.4675	0.514	no	down	0	0	0.0001	0	0	0	0	0	0	0	0	0	0	0	0	0	0	0	0	0	0	0	0	0	0	0	0	0	0	0	0	0	0	0	0	0	0	0	0	0	0	0	0	0
g__Desulfobacteraceae_unclassified	-Inf	0.4675	0.514	no	down	0	0	0.0001	0	0	0	0	0	0	0	0	0	0	0	0	0	0	0	0	0	0	0	0	0	0	0	0	0	0	0	0	0	0	0	0	0	0	0	0	0	0	0	0	0
g__Endozoicomonas	-Inf	0.4675	0.514	no	down	0	0	0.0001	0	0	0	0	0	0	0	0	0	0	0	0	0	0	0	0	0	0	0	0	0	0	0	0	0	0	0	0	0	0	0	0	0	0	0	0	0	0	0	0	0
g__Myxococcaceae_unclassified	-Inf	0.4675	0.514	no	down	0	0	0.0001	0	0	0	0	0	0	0	0	0	0	0	0	0	0	0	0	0	0	0	0	0	0	0	0	0	0	0	0	0	0	0	0	0	0	0	0	0	0	0	0	0
g__Pseudanabaena_PCC-7429	-Inf	0.4675	0.514	no	down	0	0	0.0001	0	0	0	0	0	0	0	0	0	0	0	0	0	0	0	0	0	0	0	0	0	0	0	0	0	0	0	0	0	0	0	0	0	0	0	0	0	0	0	0	0
g__Thermocrispum	-Inf	0.4675	0.514	no	down	0	0	0.0001	0	0	0	0	0	0	0	0	0	0	0	0	0	0	0	0	0	0	0	0	0	0	0	0	0	0	0	0	0	0	0	0	0	0	0	0	0	0	0	0	0
g__UCG-001	-Inf	0.4675	0.514	no	down	0	0	0.0001	0	0	0	0	0	0	0	0	0	0	0	0	0	0	0	0	0	0	0	0	0	0	0	0	0	0	0	0	0	0	0	0	0	0	0	0	0	0	0	0	0
g__Sinobacteraceae_unclassified	-Inf	0.4675	0.514	no	down	0	0	0.0001	0	0	0	0	0	0	0	0	0	0	0	0	0	0	0	0	0	0	0	0	0	0	0	0	0	0	0	0	0	0	0	0	0	0	0	0	0	0	0	0	0
g__Candidatus_Moranbacteria_unclassified	-Inf	0.4675	0.514	no	down	0	0	0.0001	0	0	0	0	0	0	0	0	0	0	0	0	0	0	0	0	0	0	0	0	0	0	0	0	0	0	0	0	0	0	0	0	0	0	0	0	0	0	0	0	0
g__Shimwellia	NA	0.4675	0.514	no	no	0	0	0	0	0	0	0	0	0	0	0	0	0	0	0	0	0	0	0	0	0	0	0	0	0	0	0	0	0	0	0	0	0	0	0	0	0	0	0	0	0	0	0	0
g__Thermanaerovibrio	NA	0.4675	0.514	no	no	0	0	0	0	0	0	0	0	0	0	0	0	0	0	0	0	0	0	0	0	0	0	0	0	0	0	0	0	0	0	0	0	0	0	0	0	0	0	0	0	0	0	0	0
g__Polyangiaceae_unclassified	NA	0.4675	0.514	no	no	0	0	0	0	0	0	0	0	0	0	0	0	0	0	0	0	0	0	0	0	0	0	0	0	0	0	0	0	0	0	0	0	0	0	0	0	0	0	0	0	0	0	0	0
g__Euzebyaceae_unclassified	NA	0.4675	0.514	no	no	0	0	0	0	0	0	0	0	0	0	0	0	0	0	0	0	0	0	0	0	0	0	0	0	0	0	0	0	0	0	0	0	0	0	0	0	0	0	0	0	0	0	0	0
g__LCP-80	NA	0.4675	0.514	no	no	0	0	0	0	0	0	0	0	0	0	0	0	0	0	0	0	0	0	0	0	0	0	0	0	0	0	0	0	0	0	0	0	0	0	0	0	0	0	0	0	0	0	0	0
g__MSB-5B2_unclassified	NA	0.4675	0.514	no	no	0	0	0	0	0	0	0	0	0	0	0	0	0	0	0	0	0	0	0	0	0	0	0	0	0	0	0	0	0	0	0	0	0	0	0	0	0	0	0	0	0	0	0	0
g__Subgroup_21_unclassified	NA	0.4675	0.514	no	no	0	0	0	0	0	0	0	0	0	0	0	0	0	0	0	0	0	0	0	0	0	0	0	0	0	0	0	0	0	0	0	0	0	0	0	0	0	0	0	0	0	0	0	0
g__Gallicola	NA	0.4675	0.514	no	no	0	0	0	0	0	0	0	0	0	0	0	0	0	0	0	0	0	0	0	0	0	0	0	0	0	0	0	0	0	0	0	0	0	0	0	0	0	0	0	0	0	0	0	0
g__Propioniciclava	NA	0.4675	0.514	no	no	0	0	0	0	0	0	0	0	0	0	0	0	0	0	0	0	0	0	0	0	0	0	0	0	0	0	0	0	0	0	0	0	0	0	0	0	0	0	0	0	0	0	0	0
g__Daejeonia	NA	0.4675	0.514	no	no	0	0	0	0	0	0	0	0	0	0	0	0	0	0	0	0	0	0	0	0	0	0	0	0	0	0	0	0	0	0	0	0	0	0	0	0	0	0	0	0	0	0	0	0
g__Chryseomicrobium	NA	0.4675	0.514	no	no	0	0	0	0	0	0	0	0	0	0	0	0	0	0	0	0	0	0	0	0	0	0	0	0	0	0	0	0	0	0	0	0	0	0	0	0	0	0	0	0	0	0	0	0
g__Lactivibrio	NA	0.4675	0.514	no	no	0	0	0	0	0	0	0	0	0	0	0	0	0	0	0	0	0	0	0	0	0	0	0	0	0	0	0	0	0	0	0	0	0	0	0	0	0	0	0	0	0	0	0	0
g__Tundrisphaera	NA	0.4675	0.514	no	no	0	0	0	0	0	0	0	0	0	0	0	0	0	0	0	0	0	0	0	0	0	0	0	0	0	0	0	0	0	0	0	0	0	0	0	0	0	0	0	0	0	0	0	0
g__Roseimaritima	NA	0.4675	0.514	no	no	0	0	0	0	0	0	0	0	0	0	0	0	0	0	0	0	0	0	0	0	0	0	0	0	0	0	0	0	0	0	0	0	0	0	0	0	0	0	0	0	0	0	0	0
g__Mycoplana	NA	0.4675	0.514	no	no	0	0	0	0	0	0	0	0	0	0	0	0	0	0	0	0	0	0	0	0	0	0	0	0	0	0	0	0	0	0	0	0	0	0	0	0	0	0	0	0	0	0	0	0
g__Namhaeicola	NA	0.4675	0.514	no	no	0	0	0	0	0	0	0	0	0	0	0	0	0	0	0	0	0	0	0	0	0	0	0	0	0	0	0	0	0	0	0	0	0	0	0	0	0	0	0	0	0	0	0	0
g__Parachlamydia	NA	0.4675	0.514	no	no	0	0	0	0	0	0	0	0	0	0	0	0	0	0	0	0	0	0	0	0	0	0	0	0	0	0	0	0	0	0	0	0	0	0	0	0	0	0	0	0	0	0	0	0
g__Fusibacter	NA	0.4675	0.514	no	no	0	0	0	0	0	0	0	0	0	0	0	0	0	0	0	0	0	0	0	0	0	0	0	0	0	0	0	0	0	0	0	0	0	0	0	0	0	0	0	0	0	0	0	0
g__Pasteurella	NA	0.4675	0.514	no	no	0	0	0	0	0	0	0	0	0	0	0	0	0	0	0	0	0	0	0	0	0	0	0	0	0	0	0	0	0	0	0	0	0	0	0	0	0	0	0	0	0	0	0	0
g__Pelagibius	NA	0.4675	0.514	no	no	0	0	0	0	0	0	0	0	0	0	0	0	0	0	0	0	0	0	0	0	0	0	0	0	0	0	0	0	0	0	0	0	0	0	0	0	0	0	0	0	0	0	0	0
g__Schekmanbacteria_unclassified	NA	0.4675	0.514	no	no	0	0	0	0	0	0	0	0	0	0	0	0	0	0	0	0	0	0	0	0	0	0	0	0	0	0	0	0	0	0	0	0	0	0	0	0	0	0	0	0	0	0	0	0
g__Ciceribacter	NA	0.4675	0.514	no	no	0	0	0	0	0	0	0	0	0	0	0	0	0	0	0	0	0	0	0	0	0	0	0	0	0	0	0	0	0	0	0	0	0	0	0	0	0	0	0	0	0	0	0	0
g__Salinarimonas	NA	0.4675	0.514	no	no	0	0	0	0	0	0	0	0	0	0	0	0	0	0	0	0	0	0	0	0	0	0	0	0	0	0	0	0	0	0	0	0	0	0	0	0	0	0	0	0	0	0	0	0
g__Sporacetigenium	NA	0.4675	0.514	no	no	0	0	0	0	0	0	0	0	0	0	0	0	0	0	0	0	0	0	0	0	0	0	0	0	0	0	0	0	0	0	0	0	0	0	0	0	0	0	0	0	0	0	0	0
g__mle1-27_unclassified	NA	0.4675	0.514	no	no	0	0	0	0	0	0	0	0	0	0	0	0	0	0	0	0	0	0	0	0	0	0	0	0	0	0	0	0	0	0	0	0	0	0	0	0	0	0	0	0	0	0	0	0
g__Sphaerobacter	NA	0.4675	0.514	no	no	0	0	0	0	0	0	0	0	0	0	0	0	0	0	0	0	0	0	0	0	0	0	0	0	0	0	0	0	0	0	0	0	0	0	0	0	0	0	0	0	0	0	0	0
g__Dolosicoccus	NA	0.4675	0.514	no	no	0	0	0	0	0	0	0	0	0	0	0	0	0	0	0	0	0	0	0	0	0	0	0	0	0	0	0	0	0	0	0	0	0	0	0	0	0	0	0	0	0	0	0	0
g__Immundisolibacteraceae_unclassified	NA	0.4675	0.514	no	no	0	0	0	0	0	0	0	0	0	0	0	0	0	0	0	0	0	0	0	0	0	0	0	0	0	0	0	0	0	0	0	0	0	0	0	0	0	0	0	0	0	0	0	0
g__LF045_unclassified	NA	0.4675	0.514	no	no	0	0	0	0	0	0	0	0	0	0	0	0	0	0	0	0	0	0	0	0	0	0	0	0	0	0	0	0	0	0	0	0	0	0	0	0	0	0	0	0	0	0	0	0
g__Ferribacterium	NA	0.4675	0.514	no	no	0	0	0	0	0	0	0	0	0	0	0	0	0	0	0	0	0	0	0	0	0	0	0	0	0	0	0	0	0	0	0	0	0	0	0	0	0	0	0	0	0	0	0	0
g__Tabrizicola	NA	0.4675	0.514	no	no	0	0	0	0	0	0	0	0	0	0	0	0	0	0	0	0	0	0	0	0	0	0	0	0	0	0	0	0	0	0	0	0	0	0	0	0	0	0	0	0	0	0	0	0
g__Suttonella	NA	0.4675	0.514	no	no	0	0	0	0	0	0	0	0	0	0	0	0	0	0	0	0	0	0	0	0	0	0	0	0	0	0	0	0	0	0	0	0	0	0	0	0	0	0	0	0	0	0	0	0
g__Erysipelotrichaceae_UCG-006	NA	0.4675	0.514	no	no	0	0	0	0	0	0	0	0	0	0	0	0	0	0	0	0	0	0	0	0	0	0	0	0	0	0	0	0	0	0	0	0	0	0	0	0	0	0	0	0	0	0	0	0
g__Desulfosporosinus	NA	0.4675	0.514	no	no	0	0	0	0	0	0	0	0	0	0	0	0	0	0	0	0	0	0	0	0	0	0	0	0	0	0	0	0	0	0	0	0	0	0	0	0	0	0	0	0	0	0	0	0
g__Lutimonas	NA	0.4675	0.514	no	no	0	0	0	0	0	0	0	0	0	0	0	0	0	0	0	0	0	0	0	0	0	0	0	0	0	0	0	0	0	0	0	0	0	0	0	0	0	0	0	0	0	0	0	0
g__Virgisporangium	NA	0.4675	0.514	no	no	0	0	0	0	0	0	0	0	0	0	0	0	0	0	0	0	0	0	0	0	0	0	0	0	0	0	0	0	0	0	0	0	0	0	0	0	0	0	0	0	0	0	0	0
g__Dinghuibacter	NA	0.4675	0.514	no	no	0	0	0	0	0	0	0	0	0	0	0	0	0	0	0	0	0	0	0	0	0	0	0	0	0	0	0	0	0	0	0	0	0	0	0	0	0	0	0	0	0	0	0	0
g__Arenibacter	NA	0.4675	0.514	no	no	0	0	0	0	0	0	0	0	0	0	0	0	0	0	0	0	0	0	0	0	0	0	0	0	0	0	0	0	0	0	0	0	0	0	0	0	0	0	0	0	0	0	0	0
g__Parapedobacter	NA	0.4675	0.514	no	no	0	0	0	0	0	0	0	0	0	0	0	0	0	0	0	0	0	0	0	0	0	0	0	0	0	0	0	0	0	0	0	0	0	0	0	0	0	0	0	0	0	0	0	0
g__Bryocella	NA	0.4675	0.514	no	no	0	0	0	0	0	0	0	0	0	0	0	0	0	0	0	0	0	0	0	0	0	0	0	0	0	0	0	0	0	0	0	0	0	0	0	0	0	0	0	0	0	0	0	0
g__Parapusillimonas	NA	0.4675	0.514	no	no	0	0	0	0	0	0	0	0	0	0	0	0	0	0	0	0	0	0	0	0	0	0	0	0	0	0	0	0	0	0	0	0	0	0	0	0	0	0	0	0	0	0	0	0
g__Cephaloticoccus	NA	0.4675	0.514	no	no	0	0	0	0	0	0	0	0	0	0	0	0	0	0	0	0	0	0	0	0	0	0	0	0	0	0	0	0	0	0	0	0	0	0	0	0	0	0	0	0	0	0	0	0
g__Aliivibrio	NA	0.4675	0.514	no	no	0	0	0	0	0	0	0	0	0	0	0	0	0	0	0	0	0	0	0	0	0	0	0	0	0	0	0	0	0	0	0	0	0	0	0	0	0	0	0	0	0	0	0	0
g__Corticibacter	NA	0.4675	0.514	no	no	0	0	0	0	0	0	0	0	0	0	0	0	0	0	0	0	0	0	0	0	0	0	0	0	0	0	0	0	0	0	0	0	0	0	0	0	0	0	0	0	0	0	0	0
g__Desulfoconvexum	NA	0.4675	0.514	no	no	0	0	0	0	0	0	0	0	0	0	0	0	0	0	0	0	0	0	0	0	0	0	0	0	0	0	0	0	0	0	0	0	0	0	0	0	0	0	0	0	0	0	0	0
g__Garicola	NA	0.4675	0.514	no	no	0	0	0	0	0	0	0	0	0	0	0	0	0	0	0	0	0	0	0	0	0	0	0	0	0	0	0	0	0	0	0	0	0	0	0	0	0	0	0	0	0	0	0	0
g__Caldisericum	NA	0.4675	0.514	no	no	0	0	0	0	0	0	0	0	0	0	0	0	0	0	0	0	0	0	0	0	0	0	0	0	0	0	0	0	0	0	0	0	0	0	0	0	0	0	0	0	0	0	0	0
g__Caldimonas	NA	0.4675	0.514	no	no	0	0	0	0	0	0	0	0	0	0	0	0	0	0	0	0	0	0	0	0	0	0	0	0	0	0	0	0	0	0	0	0	0	0	0	0	0	0	0	0	0	0	0	0
g__alphaI_cluster	NA	0.4675	0.514	no	no	0	0	0	0	0	0	0	0	0	0	0	0	0	0	0	0	0	0	0	0	0	0	0	0	0	0	0	0	0	0	0	0	0	0	0	0	0	0	0	0	0	0	0	0
g__1-20_unclassified	NA	0.4675	0.514	no	no	0	0	0	0	0	0	0	0	0	0	0	0	0	0	0	0	0	0	0	0	0	0	0	0	0	0	0	0	0	0	0	0	0	0	0	0	0	0	0	0	0	0	0	0
g__Agreia	NA	0.4675	0.514	no	no	0	0	0	0	0	0	0	0	0	0	0	0	0	0	0	0	0	0	0	0	0	0	0	0	0	0	0	0	0	0	0	0	0	0	0	0	0	0	0	0	0	0	0	0
g__BIyi10	NA	0.4675	0.514	no	no	0	0	0	0	0	0	0	0	0	0	0	0	0	0	0	0	0	0	0	0	0	0	0	0	0	0	0	0	0	0	0	0	0	0	0	0	0	0	0	0	0	0	0	0
g__GOUTA6	NA	0.4675	0.514	no	no	0	0	0	0	0	0	0	0	0	0	0	0	0	0	0	0	0	0	0	0	0	0	0	0	0	0	0	0	0	0	0	0	0	0	0	0	0	0	0	0	0	0	0	0
g__Martelella	NA	0.4675	0.514	no	no	0	0	0	0	0	0	0	0	0	0	0	0	0	0	0	0	0	0	0	0	0	0	0	0	0	0	0	0	0	0	0	0	0	0	0	0	0	0	0	0	0	0	0	0
g__Kordiimonadales_unclassified	NA	0.4675	0.514	no	no	0	0	0	0	0	0	0	0	0	0	0	0	0	0	0	0	0	0	0	0	0	0	0	0	0	0	0	0	0	0	0	0	0	0	0	0	0	0	0	0	0	0	0	0
g__Caenimonas	NA	0.4675	0.514	no	no	0	0	0	0	0	0	0	0	0	0	0	0	0	0	0	0	0	0	0	0	0	0	0	0	0	0	0	0	0	0	0	0	0	0	0	0	0	0	0	0	0	0	0	0
g__Oceanicella	NA	0.4675	0.514	no	no	0	0	0	0	0	0	0	0	0	0	0	0	0	0	0	0	0	0	0	0	0	0	0	0	0	0	0	0	0	0	0	0	0	0	0	0	0	0	0	0	0	0	0	0
g__Pelolinea	NA	0.4675	0.514	no	no	0	0	0	0	0	0	0	0	0	0	0	0	0	0	0	0	0	0	0	0	0	0	0	0	0	0	0	0	0	0	0	0	0	0	0	0	0	0	0	0	0	0	0	0
g__Veillonellales-Selenomonadales_unclassified	NA	0.4675	0.514	no	no	0	0	0	0	0	0	0	0	0	0	0	0	0	0	0	0	0	0	0	0	0	0	0	0	0	0	0	0	0	0	0	0	0	0	0	0	0	0	0	0	0	0	0	0
g__Candidatus_Uhrbacteria_unclassified	NA	0.4675	0.514	no	no	0	0	0	0	0	0	0	0	0	0	0	0	0	0	0	0	0	0	0	0	0	0	0	0	0	0	0	0	0	0	0	0	0	0	0	0	0	0	0	0	0	0	0	0
g__Streptomyces]_thermoautotrophicus	NA	0.4675	0.514	no	no	0	0	0	0	0	0	0	0	0	0	0	0	0	0	0	0	0	0	0	0	0	0	0	0	0	0	0	0	0	0	0	0	0	0	0	0	0	0	0	0	0	0	0	0
g__Margulisbacteria_unclassified	NA	0.4675	0.514	no	no	0	0	0	0	0	0	0	0	0	0	0	0	0	0	0	0	0	0	0	0	0	0	0	0	0	0	0	0	0	0	0	0	0	0	0	0	0	0	0	0	0	0	0	0
g__Candidatus_Methylospira	NA	0.4675	0.514	no	no	0	0	0	0	0	0	0	0	0	0	0	0	0	0	0	0	0	0	0	0	0	0	0	0	0	0	0	0	0	0	0	0	0	0	0	0	0	0	0	0	0	0	0	0
g__Pseudorhodoferax	NA	0.4675	0.514	no	no	0	0	0	0	0	0	0	0	0	0	0	0	0	0	0	0	0	0	0	0	0	0	0	0	0	0	0	0	0	0	0	0	0	0	0	0	0	0	0	0	0	0	0	0
g__oc32	NA	0.4675	0.514	no	no	0	0	0	0	0	0	0	0	0	0	0	0	0	0	0	0	0	0	0	0	0	0	0	0	0	0	0	0	0	0	0	0	0	0	0	0	0	0	0	0	0	0	0	0
g__Alicyclobacillus	NA	0.4675	0.514	no	no	0	0	0	0	0	0	0	0	0	0	0	0	0	0	0	0	0	0	0	0	0	0	0	0	0	0	0	0	0	0	0	0	0	0	0	0	0	0	0	0	0	0	0	0
g__Permianibacter	NA	0.4675	0.514	no	no	0	0	0	0	0	0	0	0	0	0	0	0	0	0	0	0	0	0	0	0	0	0	0	0	0	0	0	0	0	0	0	0	0	0	0	0	0	0	0	0	0	0	0	0
g__Rubrobacteria_unclassified	NA	0.4675	0.514	no	no	0	0	0	0	0	0	0	0	0	0	0	0	0	0	0	0	0	0	0	0	0	0	0	0	0	0	0	0	0	0	0	0	0	0	0	0	0	0	0	0	0	0	0	0
g__Caproiciproducens	NA	0.4675	0.514	no	no	0	0	0	0	0	0	0	0	0	0	0	0	0	0	0	0	0	0	0	0	0	0	0	0	0	0	0	0	0	0	0	0	0	0	0	0	0	0	0	0	0	0	0	0
g__AT-s2-59_unclassified	NA	0.4675	0.514	no	no	0	0	0	0	0	0	0	0	0	0	0	0	0	0	0	0	0	0	0	0	0	0	0	0	0	0	0	0	0	0	0	0	0	0	0	0	0	0	0	0	0	0	0	0
g__Dokdonella	NA	0.4675	0.514	no	no	0	0	0	0	0	0	0	0	0	0	0	0	0	0	0	0	0	0	0	0	0	0	0	0	0	0	0	0	0	0	0	0	0	0	0	0	0	0	0	0	0	0	0	0
g__Ferruginibacter	NA	0.4675	0.514	no	no	0	0	0	0	0	0	0	0	0	0	0	0	0	0	0	0	0	0	0	0	0	0	0	0	0	0	0	0	0	0	0	0	0	0	0	0	0	0	0	0	0	0	0	0
g__Falsirhodobacter	NA	0.4675	0.514	no	no	0	0	0	0	0	0	0	0	0	0	0	0	0	0	0	0	0	0	0	0	0	0	0	0	0	0	0	0	0	0	0	0	0	0	0	0	0	0	0	0	0	0	0	0
g__Porticoccus	NA	0.4675	0.514	no	no	0	0	0	0	0	0	0	0	0	0	0	0	0	0	0	0	0	0	0	0	0	0	0	0	0	0	0	0	0	0	0	0	0	0	0	0	0	0	0	0	0	0	0	0
g__Desulfatiglans	NA	0.4675	0.514	no	no	0	0	0	0	0	0	0	0	0	0	0	0	0	0	0	0	0	0	0	0	0	0	0	0	0	0	0	0	0	0	0	0	0	0	0	0	0	0	0	0	0	0	0	0
g__EPR3968-O8a-Bc78_unclassified	NA	0.4675	0.514	no	no	0	0	0	0	0	0	0	0	0	0	0	0	0	0	0	0	0	0	0	0	0	0	0	0	0	0	0	0	0	0	0	0	0	0	0	0	0	0	0	0	0	0	0	0
g__Nitriliruptoraceae_unclassified	NA	0.4675	0.514	no	no	0	0	0	0	0	0	0	0	0	0	0	0	0	0	0	0	0	0	0	0	0	0	0	0	0	0	0	0	0	0	0	0	0	0	0	0	0	0	0	0	0	0	0	0
g__Metakosakonia	NA	0.4675	0.514	no	no	0	0	0	0	0	0	0	0	0	0	0	0	0	0	0	0	0	0	0	0	0	0	0	0	0	0	0	0	0	0	0	0	0	0	0	0	0	0	0	0	0	0	0	0
g__Agaribacterium	NA	0.4675	0.514	no	no	0	0	0	0	0	0	0	0	0	0	0	0	0	0	0	0	0	0	0	0	0	0	0	0	0	0	0	0	0	0	0	0	0	0	0	0	0	0	0	0	0	0	0	0
g__Desulfosarcinaceae_unclassified	NA	0.4675	0.514	no	no	0	0	0	0	0	0	0	0	0	0	0	0	0	0	0	0	0	0	0	0	0	0	0	0	0	0	0	0	0	0	0	0	0	0	0	0	0	0	0	0	0	0	0	0
g__S-70_unclassified	NA	0.4675	0.514	no	no	0	0	0	0	0	0	0	0	0	0	0	0	0	0	0	0	0	0	0	0	0	0	0	0	0	0	0	0	0	0	0	0	0	0	0	0	0	0	0	0	0	0	0	0
g__Rubinisphaeraceae_unclassified	NA	0.4675	0.514	no	no	0	0	0	0	0	0	0	0	0	0	0	0	0	0	0	0	0	0	0	0	0	0	0	0	0	0	0	0	0	0	0	0	0	0	0	0	0	0	0	0	0	0	0	0
g__Hassallia	NA	0.4675	0.514	no	no	0	0	0	0	0	0	0	0	0	0	0	0	0	0	0	0	0	0	0	0	0	0	0	0	0	0	0	0	0	0	0	0	0	0	0	0	0	0	0	0	0	0	0	0
g__Succinivibrionaceae_unclassified	NA	0.4675	0.514	no	no	0	0	0	0	0	0	0	0	0	0	0	0	0	0	0	0	0	0	0	0	0	0	0	0	0	0	0	0	0	0	0	0	0	0	0	0	0	0	0	0	0	0	0	0
g__Coprothermobacter	NA	0.4675	0.514	no	no	0	0	0	0	0	0	0	0	0	0	0	0	0	0	0	0	0	0	0	0	0	0	0	0	0	0	0	0	0	0	0	0	0	0	0	0	0	0	0	0	0	0	0	0
g__Luteibacter	NA	0.4675	0.514	no	no	0	0	0	0	0	0	0	0	0	0	0	0	0	0	0	0	0	0	0	0	0	0	0	0	0	0	0	0	0	0	0	0	0	0	0	0	0	0	0	0	0	0	0	0
g__Thermogutta	NA	0.4675	0.514	no	no	0	0	0	0	0	0	0	0	0	0	0	0	0	0	0	0	0	0	0	0	0	0	0	0	0	0	0	0	0	0	0	0	0	0	0	0	0	0	0	0	0	0	0	0
g__Roseicyclus	NA	0.4675	0.514	no	no	0	0	0	0	0	0	0	0	0	0	0	0	0	0	0	0	0	0	0	0	0	0	0	0	0	0	0	0	0	0	0	0	0	0	0	0	0	0	0	0	0	0	0	0
g__Alsobacter	NA	0.4675	0.514	no	no	0	0	0	0	0	0	0	0	0	0	0	0	0	0	0	0	0	0	0	0	0	0	0	0	0	0	0	0	0	0	0	0	0	0	0	0	0	0	0	0	0	0	0	0
g__Prolixibacter	NA	0.4675	0.514	no	no	0	0	0	0	0	0	0	0	0	0	0	0	0	0	0	0	0	0	0	0	0	0	0	0	0	0	0	0	0	0	0	0	0	0	0	0	0	0	0	0	0	0	0	0
g__Sedimenticola	NA	0.4675	0.514	no	no	0	0	0	0	0	0	0	0	0	0	0	0	0	0	0	0	0	0	0	0	0	0	0	0	0	0	0	0	0	0	0	0	0	0	0	0	0	0	0	0	0	0	0	0
g__Subgroup_22_unclassified	NA	0.4675	0.514	no	no	0	0	0	0	0	0	0	0	0	0	0	0	0	0	0	0	0	0	0	0	0	0	0	0	0	0	0	0	0	0	0	0	0	0	0	0	0	0	0	0	0	0	0	0
g__Subgroup_26_unclassified	NA	0.4675	0.514	no	no	0	0	0	0	0	0	0	0	0	0	0	0	0	0	0	0	0	0	0	0	0	0	0	0	0	0	0	0	0	0	0	0	0	0	0	0	0	0	0	0	0	0	0	0
g__Schwartzia	NA	0.4675	0.514	no	no	0	0	0	0	0	0	0	0	0	0	0	0	0	0	0	0	0	0	0	0	0	0	0	0	0	0	0	0	0	0	0	0	0	0	0	0	0	0	0	0	0	0	0	0
g__Amphiplicatus	NA	0.4675	0.514	no	no	0	0	0	0	0	0	0	0	0	0	0	0	0	0	0	0	0	0	0	0	0	0	0	0	0	0	0	0	0	0	0	0	0	0	0	0	0	0	0	0	0	0	0	0
g__Halothiobacillus	NA	0.4675	0.514	no	no	0	0	0	0	0	0	0	0	0	0	0	0	0	0	0	0	0	0	0	0	0	0	0	0	0	0	0	0	0	0	0	0	0	0	0	0	0	0	0	0	0	0	0	0
g__Plastorhodobacter	NA	0.4675	0.514	no	no	0	0	0	0	0	0	0	0	0	0	0	0	0	0	0	0	0	0	0	0	0	0	0	0	0	0	0	0	0	0	0	0	0	0	0	0	0	0	0	0	0	0	0	0
g__Roseococcus	NA	0.4675	0.514	no	no	0	0	0	0	0	0	0	0	0	0	0	0	0	0	0	0	0	0	0	0	0	0	0	0	0	0	0	0	0	0	0	0	0	0	0	0	0	0	0	0	0	0	0	0
g__Planktomarina	NA	0.4675	0.514	no	no	0	0	0	0	0	0	0	0	0	0	0	0	0	0	0	0	0	0	0	0	0	0	0	0	0	0	0	0	0	0	0	0	0	0	0	0	0	0	0	0	0	0	0	0
g__Candidatus_Megaira	NA	0.4675	0.514	no	no	0	0	0	0	0	0	0	0	0	0	0	0	0	0	0	0	0	0	0	0	0	0	0	0	0	0	0	0	0	0	0	0	0	0	0	0	0	0	0	0	0	0	0	0
g__Antarcticicola	NA	0.4675	0.514	no	no	0	0	0	0	0	0	0	0	0	0	0	0	0	0	0	0	0	0	0	0	0	0	0	0	0	0	0	0	0	0	0	0	0	0	0	0	0	0	0	0	0	0	0	0
g__CCM19a_unclassified	NA	0.4675	0.514	no	no	0	0	0	0	0	0	0	0	0	0	0	0	0	0	0	0	0	0	0	0	0	0	0	0	0	0	0	0	0	0	0	0	0	0	0	0	0	0	0	0	0	0	0	0
g__Zoogloea	NA	0.4675	0.514	no	no	0	0	0	0	0	0	0	0	0	0	0	0	0	0	0	0	0	0	0	0	0	0	0	0	0	0	0	0	0	0	0	0	0	0	0	0	0	0	0	0	0	0	0	0
g__Azotobacter	NA	0.4675	0.514	no	no	0	0	0	0	0	0	0	0	0	0	0	0	0	0	0	0	0	0	0	0	0	0	0	0	0	0	0	0	0	0	0	0	0	0	0	0	0	0	0	0	0	0	0	0
g__Ehrlichia	NA	0.4675	0.514	no	no	0	0	0	0	0	0	0	0	0	0	0	0	0	0	0	0	0	0	0	0	0	0	0	0	0	0	0	0	0	0	0	0	0	0	0	0	0	0	0	0	0	0	0	0
g__Novibacillus	NA	0.4675	0.514	no	no	0	0	0	0	0	0	0	0	0	0	0	0	0	0	0	0	0	0	0	0	0	0	0	0	0	0	0	0	0	0	0	0	0	0	0	0	0	0	0	0	0	0	0	0
g__Nitriliruptor	NA	0.4675	0.514	no	no	0	0	0	0	0	0	0	0	0	0	0	0	0	0	0	0	0	0	0	0	0	0	0	0	0	0	0	0	0	0	0	0	0	0	0	0	0	0	0	0	0	0	0	0
g__Candidatus_Anammoximicrobium	NA	0.4675	0.514	no	no	0	0	0	0	0	0	0	0	0	0	0	0	0	0	0	0	0	0	0	0	0	0	0	0	0	0	0	0	0	0	0	0	0	0	0	0	0	0	0	0	0	0	0	0
g__Verruc-01	NA	0.4675	0.514	no	no	0	0	0	0	0	0	0	0	0	0	0	0	0	0	0	0	0	0	0	0	0	0	0	0	0	0	0	0	0	0	0	0	0	0	0	0	0	0	0	0	0	0	0	0
g__Anaerosporobacter	NA	0.4675	0.514	no	no	0	0	0	0	0	0	0	0	0	0	0	0	0	0	0	0	0	0	0	0	0	0	0	0	0	0	0	0	0	0	0	0	0	0	0	0	0	0	0	0	0	0	0	0
g__Synechococcus	NA	0.4675	0.514	no	no	0	0	0	0	0	0	0	0	0	0	0	0	0	0	0	0	0	0	0	0	0	0	0	0	0	0	0	0	0	0	0	0	0	0	0	0	0	0	0	0	0	0	0	0
g__Sorangium	NA	0.4675	0.514	no	no	0	0	0	0	0	0	0	0	0	0	0	0	0	0	0	0	0	0	0	0	0	0	0	0	0	0	0	0	0	0	0	0	0	0	0	0	0	0	0	0	0	0	0	0
g__Berkelbacteria_unclassified	NA	0.4675	0.514	no	no	0	0	0	0	0	0	0	0	0	0	0	0	0	0	0	0	0	0	0	0	0	0	0	0	0	0	0	0	0	0	0	0	0	0	0	0	0	0	0	0	0	0	0	0
g__Rhizobacter	NA	0.4675	0.514	no	no	0	0	0	0	0	0	0	0	0	0	0	0	0	0	0	0	0	0	0	0	0	0	0	0	0	0	0	0	0	0	0	0	0	0	0	0	0	0	0	0	0	0	0	0
g__Dojkabacteria_unclassified	NA	0.4675	0.514	no	no	0	0	0	0	0	0	0	0	0	0	0	0	0	0	0	0	0	0	0	0	0	0	0	0	0	0	0	0	0	0	0	0	0	0	0	0	0	0	0	0	0	0	0	0
g__Christensenella	NA	0.4675	0.514	no	no	0	0	0	0	0	0	0	0	0	0	0	0	0	0	0	0	0	0	0	0	0	0	0	0	0	0	0	0	0	0	0	0	0	0	0	0	0	0	0	0	0	0	0	0
g__Methylocapsa	NA	0.4675	0.514	no	no	0	0	0	0	0	0	0	0	0	0	0	0	0	0	0	0	0	0	0	0	0	0	0	0	0	0	0	0	0	0	0	0	0	0	0	0	0	0	0	0	0	0	0	0
g__Sphingobacteriia_unclassified	NA	0.4675	0.514	no	no	0	0	0	0	0	0	0	0	0	0	0	0	0	0	0	0	0	0	0	0	0	0	0	0	0	0	0	0	0	0	0	0	0	0	0	0	0	0	0	0	0	0	0	0
g__LS-NOB	NA	0.4675	0.514	no	no	0	0	0	0	0	0	0	0	0	0	0	0	0	0	0	0	0	0	0	0	0	0	0	0	0	0	0	0	0	0	0	0	0	0	0	0	0	0	0	0	0	0	0	0
g__Candidatus_Tenderia	NA	0.4675	0.514	no	no	0	0	0	0	0	0	0	0	0	0	0	0	0	0	0	0	0	0	0	0	0	0	0	0	0	0	0	0	0	0	0	0	0	0	0	0	0	0	0	0	0	0	0	0
g__Maribius	NA	0.4675	0.514	no	no	0	0	0	0	0	0	0	0	0	0	0	0	0	0	0	0	0	0	0	0	0	0	0	0	0	0	0	0	0	0	0	0	0	0	0	0	0	0	0	0	0	0	0	0
g__Zavarzinella	NA	0.4675	0.514	no	no	0	0	0	0	0	0	0	0	0	0	0	0	0	0	0	0	0	0	0	0	0	0	0	0	0	0	0	0	0	0	0	0	0	0	0	0	0	0	0	0	0	0	0	0
g__Sinomonas	NA	0.4675	0.514	no	no	0	0	0	0	0	0	0	0	0	0	0	0	0	0	0	0	0	0	0	0	0	0	0	0	0	0	0	0	0	0	0	0	0	0	0	0	0	0	0	0	0	0	0	0
g__Desulfuromonadaceae_unclassified	NA	0.4675	0.514	no	no	0	0	0	0	0	0	0	0	0	0	0	0	0	0	0	0	0	0	0	0	0	0	0	0	0	0	0	0	0	0	0	0	0	0	0	0	0	0	0	0	0	0	0	0
g__Pseudaminobacter	NA	0.4675	0.514	no	no	0	0	0	0	0	0	0	0	0	0	0	0	0	0	0	0	0	0	0	0	0	0	0	0	0	0	0	0	0	0	0	0	0	0	0	0	0	0	0	0	0	0	0	0
g__Racemicystis	NA	0.4675	0.514	no	no	0	0	0	0	0	0	0	0	0	0	0	0	0	0	0	0	0	0	0	0	0	0	0	0	0	0	0	0	0	0	0	0	0	0	0	0	0	0	0	0	0	0	0	0
g__Ilumatobacteraceae_unclassified	NA	0.4675	0.514	no	no	0	0	0	0	0	0	0	0	0	0	0	0	0	0	0	0	0	0	0	0	0	0	0	0	0	0	0	0	0	0	0	0	0	0	0	0	0	0	0	0	0	0	0	0
g__Kouleothrix	NA	0.4675	0.514	no	no	0	0	0	0	0	0	0	0	0	0	0	0	0	0	0	0	0	0	0	0	0	0	0	0	0	0	0	0	0	0	0	0	0	0	0	0	0	0	0	0	0	0	0	0
g__HglApr721_unclassified	NA	0.4675	0.514	no	no	0	0	0	0	0	0	0	0	0	0	0	0	0	0	0	0	0	0	0	0	0	0	0	0	0	0	0	0	0	0	0	0	0	0	0	0	0	0	0	0	0	0	0	0
g__Hungateiclostridium	NA	0.4675	0.514	no	no	0	0	0	0	0	0	0	0	0	0	0	0	0	0	0	0	0	0	0	0	0	0	0	0	0	0	0	0	0	0	0	0	0	0	0	0	0	0	0	0	0	0	0	0
g__Zavarziniales_unclassified	NA	0.4675	0.514	no	no	0	0	0	0	0	0	0	0	0	0	0	0	0	0	0	0	0	0	0	0	0	0	0	0	0	0	0	0	0	0	0	0	0	0	0	0	0	0	0	0	0	0	0	0
g__1013-28-CG33_unclassified	NA	0.4675	0.514	no	no	0	0	0	0	0	0	0	0	0	0	0	0	0	0	0	0	0	0	0	0	0	0	0	0	0	0	0	0	0	0	0	0	0	0	0	0	0	0	0	0	0	0	0	0
g__JGI_0000069-P22_unclassified	NA	0.4675	0.514	no	no	0	0	0	0	0	0	0	0	0	0	0	0	0	0	0	0	0	0	0	0	0	0	0	0	0	0	0	0	0	0	0	0	0	0	0	0	0	0	0	0	0	0	0	0
g__Nannocystaceae_unclassified	NA	0.4675	0.514	no	no	0	0	0	0	0	0	0	0	0	0	0	0	0	0	0	0	0	0	0	0	0	0	0	0	0	0	0	0	0	0	0	0	0	0	0	0	0	0	0	0	0	0	0	0
g__Clostridium_sensu_stricto_9	NA	0.4675	0.514	no	no	0	0	0	0	0	0	0	0	0	0	0	0	0	0	0	0	0	0	0	0	0	0	0	0	0	0	0	0	0	0	0	0	0	0	0	0	0	0	0	0	0	0	0	0
g__BD7-11_unclassified	NA	0.4675	0.514	no	no	0	0	0	0	0	0	0	0	0	0	0	0	0	0	0	0	0	0	0	0	0	0	0	0	0	0	0	0	0	0	0	0	0	0	0	0	0	0	0	0	0	0	0	0
g__Chroococcidiopsis_PCC_7203	NA	0.4675	0.514	no	no	0	0	0	0	0	0	0	0	0	0	0	0	0	0	0	0	0	0	0	0	0	0	0	0	0	0	0	0	0	0	0	0	0	0	0	0	0	0	0	0	0	0	0	0
g__OLB14_unclassified	NA	0.4675	0.514	no	no	0	0	0	0	0	0	0	0	0	0	0	0	0	0	0	0	0	0	0	0	0	0	0	0	0	0	0	0	0	0	0	0	0	0	0	0	0	0	0	0	0	0	0	0
g__NKB15_unclassified	NA	0.4675	0.514	no	no	0	0	0	0	0	0	0	0	0	0	0	0	0	0	0	0	0	0	0	0	0	0	0	0	0	0	0	0	0	0	0	0	0	0	0	0	0	0	0	0	0	0	0	0
g__KD3-93_unclassified	NA	0.4675	0.514	no	no	0	0	0	0	0	0	0	0	0	0	0	0	0	0	0	0	0	0	0	0	0	0	0	0	0	0	0	0	0	0	0	0	0	0	0	0	0	0	0	0	0	0	0	0
g__Sporichthya	NA	0.4675	0.514	no	no	0	0	0	0	0	0	0	0	0	0	0	0	0	0	0	0	0	0	0	0	0	0	0	0	0	0	0	0	0	0	0	0	0	0	0	0	0	0	0	0	0	0	0	0
g__Thioalkalispira-Sulfurivermis	NA	0.4675	0.514	no	no	0	0	0	0	0	0	0	0	0	0	0	0	0	0	0	0	0	0	0	0	0	0	0	0	0	0	0	0	0	0	0	0	0	0	0	0	0	0	0	0	0	0	0	0
g__Eel-36e1D6_unclassified	NA	0.4675	0.514	no	no	0	0	0	0	0	0	0	0	0	0	0	0	0	0	0	0	0	0	0	0	0	0	0	0	0	0	0	0	0	0	0	0	0	0	0	0	0	0	0	0	0	0	0	0
g__Hungateiclostridiaceae_unclassified	NA	0.4675	0.514	no	no	0	0	0	0	0	0	0	0	0	0	0	0	0	0	0	0	0	0	0	0	0	0	0	0	0	0	0	0	0	0	0	0	0	0	0	0	0	0	0	0	0	0	0	0
g__Streptacidiphilus	NA	0.4675	0.514	no	no	0	0	0	0	0	0	0	0	0	0	0	0	0	0	0	0	0	0	0	0	0	0	0	0	0	0	0	0	0	0	0	0	0	0	0	0	0	0	0	0	0	0	0	0
g__Thermovenabulales_unclassified	NA	0.4675	0.514	no	no	0	0	0	0	0	0	0	0	0	0	0	0	0	0	0	0	0	0	0	0	0	0	0	0	0	0	0	0	0	0	0	0	0	0	0	0	0	0	0	0	0	0	0	0
g__Catenulispora	NA	0.4675	0.514	no	no	0	0	0	0	0	0	0	0	0	0	0	0	0	0	0	0	0	0	0	0	0	0	0	0	0	0	0	0	0	0	0	0	0	0	0	0	0	0	0	0	0	0	0	0
g__Pontibacterium	NA	0.4675	0.514	no	no	0	0	0	0	0	0	0	0	0	0	0	0	0	0	0	0	0	0	0	0	0	0	0	0	0	0	0	0	0	0	0	0	0	0	0	0	0	0	0	0	0	0	0	0
g__Gordonibacter	NA	0.4675	0.514	no	no	0	0	0	0	0	0	0	0	0	0	0	0	0	0	0	0	0	0	0	0	0	0	0	0	0	0	0	0	0	0	0	0	0	0	0	0	0	0	0	0	0	0	0	0
g__Nitrospirales_unclassified	NA	0.4675	0.514	no	no	0	0	0	0	0	0	0	0	0	0	0	0	0	0	0	0	0	0	0	0	0	0	0	0	0	0	0	0	0	0	0	0	0	0	0	0	0	0	0	0	0	0	0	0
g__Jannaschia	NA	0.4675	0.514	no	no	0	0	0	0	0	0	0	0	0	0	0	0	0	0	0	0	0	0	0	0	0	0	0	0	0	0	0	0	0	0	0	0	0	0	0	0	0	0	0	0	0	0	0	0
g__Pleurocapsa_PCC-7319	NA	0.4675	0.514	no	no	0	0	0	0	0	0	0	0	0	0	0	0	0	0	0	0	0	0	0	0	0	0	0	0	0	0	0	0	0	0	0	0	0	0	0	0	0	0	0	0	0	0	0	0
g__Spirochaetaceae_unclassified	NA	0.4675	0.514	no	no	0	0	0	0	0	0	0	0	0	0	0	0	0	0	0	0	0	0	0	0	0	0	0	0	0	0	0	0	0	0	0	0	0	0	0	0	0	0	0	0	0	0	0	0
g__Nitrosomonadaceae_unclassified	NA	0.4675	0.514	no	no	0	0	0	0	0	0	0	0	0	0	0	0	0	0	0	0	0	0	0	0	0	0	0	0	0	0	0	0	0	0	0	0	0	0	0	0	0	0	0	0	0	0	0	0
g__Alteromonadales_unclassified	NA	0.4675	0.514	no	no	0	0	0	0	0	0	0	0	0	0	0	0	0	0	0	0	0	0	0	0	0	0	0	0	0	0	0	0	0	0	0	0	0	0	0	0	0	0	0	0	0	0	0	0
g__Amoebophilaceae_unclassified	NA	0.4675	0.514	no	no	0	0	0	0	0	0	0	0	0	0	0	0	0	0	0	0	0	0	0	0	0	0	0	0	0	0	0	0	0	0	0	0	0	0	0	0	0	0	0	0	0	0	0	0
g__Defluviimonas	NA	0.4675	0.514	no	no	0	0	0	0	0	0	0	0	0	0	0	0	0	0	0	0	0	0	0	0	0	0	0	0	0	0	0	0	0	0	0	0	0	0	0	0	0	0	0	0	0	0	0	0
g__Microbulbifer	NA	0.4675	0.514	no	no	0	0	0	0	0	0	0	0	0	0	0	0	0	0	0	0	0	0	0	0	0	0	0	0	0	0	0	0	0	0	0	0	0	0	0	0	0	0	0	0	0	0	0	0
g__OM182_clade_unclassified	NA	0.4675	0.514	no	no	0	0	0	0	0	0	0	0	0	0	0	0	0	0	0	0	0	0	0	0	0	0	0	0	0	0	0	0	0	0	0	0	0	0	0	0	0	0	0	0	0	0	0	0
g__PAUC26f_unclassified	NA	0.4675	0.514	no	no	0	0	0	0	0	0	0	0	0	0	0	0	0	0	0	0	0	0	0	0	0	0	0	0	0	0	0	0	0	0	0	0	0	0	0	0	0	0	0	0	0	0	0	0
g__Deferribacterota_unclassified	NA	0.4675	0.514	no	no	0	0	0	0	0	0	0	0	0	0	0	0	0	0	0	0	0	0	0	0	0	0	0	0	0	0	0	0	0	0	0	0	0	0	0	0	0	0	0	0	0	0	0	0
g__possible_genus_04	NA	0.4675	0.514	no	no	0	0	0	0	0	0	0	0	0	0	0	0	0	0	0	0	0	0	0	0	0	0	0	0	0	0	0	0	0	0	0	0	0	0	0	0	0	0	0	0	0	0	0	0
g__AT-s3-28_unclassified	NA	0.4675	0.514	no	no	0	0	0	0	0	0	0	0	0	0	0	0	0	0	0	0	0	0	0	0	0	0	0	0	0	0	0	0	0	0	0	0	0	0	0	0	0	0	0	0	0	0	0	0
g__Epsilonproteobacteria_unclassified	NA	0.4675	0.514	no	no	0	0	0	0	0	0	0	0	0	0	0	0	0	0	0	0	0	0	0	0	0	0	0	0	0	0	0	0	0	0	0	0	0	0	0	0	0	0	0	0	0	0	0	0
g__Pir2_lineage	NA	0.4675	0.514	no	no	0	0	0	0	0	0	0	0	0	0	0	0	0	0	0	0	0	0	0	0	0	0	0	0	0	0	0	0	0	0	0	0	0	0	0	0	0	0	0	0	0	0	0	0
g__UBA12411_unclassified	NA	0.4675	0.514	no	no	0	0	0	0	0	0	0	0	0	0	0	0	0	0	0	0	0	0	0	0	0	0	0	0	0	0	0	0	0	0	0	0	0	0	0	0	0	0	0	0	0	0	0	0
g__Victivallaceae_unclassified	NA	0.4675	0.514	no	no	0	0	0	0	0	0	0	0	0	0	0	0	0	0	0	0	0	0	0	0	0	0	0	0	0	0	0	0	0	0	0	0	0	0	0	0	0	0	0	0	0	0	0	0
g__Haloactinobacterium	NA	0.4675	0.514	no	no	0	0	0	0	0	0	0	0	0	0	0	0	0	0	0	0	0	0	0	0	0	0	0	0	0	0	0	0	0	0	0	0	0	0	0	0	0	0	0	0	0	0	0	0
g__Ectothiorhodospiraceae_unclassified	NA	0.4675	0.514	no	no	0	0	0	0	0	0	0	0	0	0	0	0	0	0	0	0	0	0	0	0	0	0	0	0	0	0	0	0	0	0	0	0	0	0	0	0	0	0	0	0	0	0	0	0
g__NS3a_marine_group	NA	0.4675	0.514	no	no	0	0	0	0	0	0	0	0	0	0	0	0	0	0	0	0	0	0	0	0	0	0	0	0	0	0	0	0	0	0	0	0	0	0	0	0	0	0	0	0	0	0	0	0
g__Chlamydiaceae_unclassified	NA	0.4675	0.514	no	no	0	0	0	0	0	0	0	0	0	0	0	0	0	0	0	0	0	0	0	0	0	0	0	0	0	0	0	0	0	0	0	0	0	0	0	0	0	0	0	0	0	0	0	0
g__Slackia	1.58	0.4689	0.5152	no	up	0.0002	0.0003	0.0001	0	0	0	0	0	0	0	0	0	0	0	0	0	0	0	0	0	0	0	0	0	0	0	0.003531	0	0	0	0	0	0	0	0	0	0	0	0	0	0	0	0	0
g__Anaerotruncus	-1.02	0.4722	0.5184	no	down	0.0062	0.0037	0.0075	0.011155	0.011892	0	0.011101	0	0	0	0.006486	0.005042	0	0	0	0.017099	0	0.004549	0	0	0.010749	0	0.00348	0.021012	0.0142	0.009388	0	0.010038	0	0	0	0	0.014024	0	0.019579	0	0	0.008119	0.010255	0.005759	0	0	0.005476	0.004693
g__Ruminococcus]_gnavus_group	-0.21	0.4738	0.5198	no	down	0.0501	0.0454	0.0526	0.114034	0.023785	0.02834	0.115772	0.020598	0.063017	0.014797	0.019459	0.241996	0	0.09531	0	0.028937	0.067608	0.125847	0.054502	0	0.102885	0.059839	0.090476	0.015009	0	0.112653	0.098879	0.04517	0.025611	0	0.020528	0.30026	0.012466	0	0.109315	0	0.031467	0	0.071783	0.185732	0	0.073922	0	0.012515
g__Tannerella	-3.95	0.4767	0.5226	no	down	0.0042	0.0004	0.0062	0.002479	0	0	0	0	0	0	0	0	0	0	0.00948	0.006577	0	0	0	0	0	0	0	0	0	0	0	0	0	0	0	0	0	0	0.003263	0	0.004495	0	0	0	0	0	0	0
g__Friedmanniella	-4.09	0.4865	0.5326	no	down	0.0012	0.0001	0.0017	0	0	0	0	0	0	0	0	0	0	0	0	0	0	0	0	0	0	0	0	0	0	0	0	0	0	0	0	0	0	0	0	0	0	0	0	0	0	0	0	0
g__Candidatus_Alysiosphaera	-Inf	0.4865	0.5326	no	down	0.0007	0	0.001	0	0	0	0	0	0	0	0	0	0	0	0	0	0	0	0	0	0	0	0	0	0	0	0	0	0	0	0	0	0	0	0	0	0	0	0	0	0	0	0	0
g__Insolitispirillum	1	0.4897	0.5357	no	up	0.0003	0.0004	0.0002	0	0	0	0	0	0	0	0	0	0	0	0.00316	0.009207	0	0	0	0	0	0	0	0	0	0	0	0	0	0	0	0	0	0.005429	0	0	0	0	0	0	0	0	0	0
g__Thauera	-1	0.4908	0.5362	no	down	0.0002	0.0001	0.0002	0	0	0	0	0	0	0	0	0	0.004955	0	0	0	0	0	0	0	0	0	0	0	0	0	0	0	0	0	0	0	0	0	0	0	0	0	0	0	0	0	0	0
g__Azospirillales_unclassified	-Inf	0.4908	0.5362	no	down	0.0001	0	0.0001	0	0	0	0	0	0	0	0	0	0	0	0	0	0	0	0	0	0	0	0	0	0	0	0	0	0	0	0	0	0	0	0	0	0	0	0	0.00288	0	0	0	0
g__Phocea	1	0.4931	0.5383	no	up	0.0001	0.0002	0.0001	0	0	0	0	0	0	0	0	0	0.004955	0	0	0	0	0.004549	0	0	0	0	0	0	0	0	0	0	0	0	0	0	0	0	0	0	0.005994	0	0	0	0	0	0	0.003129
g__Rubrobacter	-2.18	0.4952	0.5387	no	down	0.005	0.0015	0.0068	0	0	0	0	0	0	0	0	0.146206	0	0	0	0	0	0	0	0	0	0	0	0	0	0	0	0	0	0	0	0	0	0	0	0	0	0	0	0	0	0	0	0
g__Terrimonas	-1	0.4952	0.5387	no	down	0.0009	0.0005	0.001	0	0	0	0	0	0	0	0	0	0	0	0	0	0	0	0	0	0	0	0	0	0	0	0	0	0	0	0	0	0	0	0	0	0	0	0	0	0	0	0	0
g__S085_unclassified	-1	0.4952	0.5387	no	down	0.0002	0.0001	0.0002	0	0	0	0	0	0	0	0	0	0	0.004846	0	0	0	0	0	0	0	0	0	0	0	0	0	0	0	0	0	0	0	0	0	0	0	0	0	0	0	0	0	0
g__Anaerofilum	0	0.4952	0.5387	no	no	0.0001	0.0001	0.0001	0	0	0	0	0	0	0	0	0	0	0	0	0	0	0	0	0	0	0	0	0	0	0	0	0	0	0	0	0	0	0	0	0	0	0	0	0	0	0	0	0
g__Aquicella	-Inf	0.4952	0.5387	no	down	0.0001	0	0.0001	0	0	0	0	0	0	0	0	0	0	0	0	0	0	0	0	0	0	0	0	0	0	0	0	0	0	0	0	0	0	0	0.003263	0	0	0	0	0	0	0	0	0
g__Vampirovibrio	3.39	0.4995	0.5422	no	up	0.0009	0.0021	0.0002	0	0	0	0	0	0	0	0	0	0	0	0	0	0	0	0	0	0	0	0	0	0	0	0	0	0	0.197198	0	0	0	0	0	0	0	0	0	0	0	0	0	0
g__OPB41_unclassified	0	0.4995	0.5422	no	no	0.0001	0.0001	0.0001	0	0	0	0	0	0	0	0	0	0	0	0	0	0	0	0	0	0	0	0	0	0	0	0	0	0	0	0	0	0	0	0	0	0	0	0	0	0	0	0	0
g__Papillibacter	0	0.4995	0.5422	no	no	0.0001	0.0001	0.0001	0	0	0	0	0	0	0	0	0	0	0	0	0	0	0	0	0	0	0.00561	0	0	0	0	0	0	0	0	0	0	0	0	0	0	0	0	0	0	0	0	0	0
g__Latescibacterota_unclassified	1.22	0.5021	0.5447	no	up	0.0026	0.0042	0.0018	0	0	0	0	0	0	0	0	0	0	0	0	0	0	0	0	0	0	0	0	0	0	0	0	0	0	0	0	0	0	0	0.352417	0	0	0	0	0	0	0	0	0
g__Burkholderiaceae_unclassified	1.58	0.5035	0.5458	no	up	0.0001	0.0003	0.0001	0	0	0	0	0	0	0	0	0	0	0	0	0	0	0	0	0	0	0	0	0	0	0	0	0	0	0	0	0	0	0	0	0	0	0	0	0	0	0	0	0
g__Erwinia	0.36	0.5134	0.5545	no	up	0.0008	0.0009	0.0007	0	0	0	0	0	0	0	0	0	0	0	0	0	0	0	0	0	0	0	0	0	0	0	0	0	0	0	0	0	0	0	0	0	0	0	0	0	0	0.046767	0	0
g__bacteriap25_unclassified	3.17	0.5134	0.5545	no	up	0.0004	0.0009	0.0001	0	0	0	0	0	0	0	0	0	0	0	0	0	0	0	0	0	0	0	0	0	0.082046	0	0	0	0	0	0	0	0	0	0	0	0	0	0	0	0	0	0	0
g__Leptolyngbya_PCC-6306	1.58	0.5134	0.5545	no	up	0.0003	0.0006	0.0002	0	0	0	0	0	0	0	0	0	0	0	0	0	0	0	0	0	0	0	0	0	0	0	0	0	0	0	0	0	0	0	0	0.016176	0	0.036535	0	0	0	0	0	0
g__Porphyromonadaceae_unclassified	-1	0.5134	0.5545	no	down	0.0003	0.0002	0.0004	0	0	0	0	0	0	0	0	0	0	0	0	0	0.009658	0	0	0	0	0	0	0	0	0	0	0	0	0.00939	0	0	0	0	0	0	0	0	0	0	0	0	0	0
g__Peptostreptococcaceae_unclassified	1.58	0.5134	0.5545	no	up	0.0001	0.0003	0.0001	0	0	0	0	0	0	0	0	0	0	0	0	0	0	0	0	0	0	0	0	0	0	0	0	0	0	0	0	0	0	0	0	0.017973	0	0.006089	0	0	0	0	0	0
g__Veillonellaceae_unclassified	1.2	0.5137	0.5545	no	up	0.0014	0.0023	0.001	0	0	0	0	0	0	0	0.186485	0	0	0	0	0.009207	0	0	0	0	0	0	0	0	0	0	0	0	0	0	0	0	0	0	0	0	0	0	0	0	0	0.003017	0	0.006257
g__Acetatifactor	0.82	0.5159	0.5565	no	up	0.0016	0.0023	0.0013	0.002479	0.005946	0	0	0.005885	0	0	0.00973	0.013444	0	0	0	0	0	0	0	0	0.009214	0	0	0.006003	0	0	0.01236	0.006692	0	0	0	0	0	0	0.008158	0	0.005994	0	0	0	0	0	0.003651	0
g__Stomatobaculum	-0.7	0.5211	0.5617	no	down	0.0099	0.007	0.0114	0	0	0	0	0	0	0	0	0	0	0	0.01422	0.010522	0	0	0	0	0	0	0	0	0	0	0	0	0	0	0	0	0	0	0	0	0	0	0	0	0	0	0	0
g__Rhodopseudomonas	-1.46	0.533	0.5741	no	down	0.0009	0.0004	0.0011	0	0	0	0	0	0	0	0	0	0	0	0	0.006577	0	0	0	0	0	0	0	0	0	0.014082	0	0	0	0	0	0	0	0	0	0	0	0	0	0	0.012014	0	0	0
g__Lysobacter	1.32	0.5335	0.5743	no	up	0.0033	0.0055	0.0022	0	0	0	0	0	0	0	0	0	0	0.01777	0	0	0	0	0	0	0	0	0	0	0	0	0.007063	0	0	0	0	0	0	0	0	0	0	0	0	0	0	0	0	0
g__Family_XIII_AD3011_group	1.92	0.5434	0.5845	no	up	0.0038	0.0072	0.0019	0	0.029731	0	0	0	0	0	0.003243	0	0	0	0	0	0	0	0	0	0	0	0	0	0	0	0.026485	0	0	0	0.01737	0	0.015582	0	0	0.025163	0	0.032475	0.239275	0.00288	0	0	0	0
g__Virgibacillus	-3.17	0.5764	0.6193	no	down	0.0019	0.0003	0.0027	0	0	0	0	0	0.024095	0	0	0	0	0	0	0	0	0	0	0	0	0	0	0	0	0	0	0	0	0	0	0	0	0	0	0	0	0	0	0	0	0	0	0
g__Firmicutes_unclassified	-0.55	0.5766	0.6193	no	down	0.0684	0.0525	0.0768	0.040903	0.134782	0.061682	0	0.02354	0.075991	0	0.048648	0.026888	0	0.069464	0.045821	0.046036	0.030584	0.021227	0.003759	0	0.018427	0.041139	0.00522	0.063037	0.094669	0.029728	0	0.058554	0.022598	0.041318	0.015791	0.044106	0.034281	0.036649	0.011421	0.048528	0.020978	0.062921	0.013673	0	0.034325	0.004526	0.47094	0.03598
g__Frankiales_unclassified	-3.22	0.5901	0.6334	no	down	0.0064	0.001	0.0093	0	0	0	0	0	0	0	0	0	0	0	0	0	0	0	0	0	0	0	0	0	0	0	0	0	0	0	0	0	0	0	0	0	0	0	0	0	0	0	0	0
g__Rhizobiales_unclassified	0.64	0.5977	0.6411	no	up	0.0066	0.0086	0.0055	0	0	0	0	0	0	0	0	0	0	0	0	0.005261	0	0	0	0	0	0	0	0	0	0	0	0	0	0	0	0.167942	0	0	0	0	0	0	0	0	0	0.003017	0	0.004693
g__Thermoanaerobacterium	5.37	0.5981	0.6411	no	up	0.0119	0.033	0.0008	0	0	0	0	0	0	0	0	0.099151	0	0	0	0	0	0	0	0	0	0	0	0	0	0	0	0	0	0	0	0	0	0	0	0	0	0	0	0	0	0	0	0
g__Intestinibacter	7.12	0.5989	0.6415	no	up	0.0195	0.0556	0.0004	0	0	0	0	0	0	0	0	0	0	0	0	0	0	0	0	0	0	0	0	0	0	0	0	0	0	0	0	0	0	0	0	0	0	0	0	0	0	0	0	0
g__Pseudoxanthomonas	-1.18	0.6007	0.643	no	down	0.0042	0.0023	0.0052	0	0	0	0	0	0	0	0	0	0	0	0	0	0	0.004549	0	0	0	0	0	0	0	0	0	0	0	0	0	0	0	0.002715	0	0	0	0	0	0	0	0	0	0
g__F0332	1.32	0.6054	0.6476	no	up	0.0006	0.001	0.0004	0	0	0	0	0	0	0	0	0	0.027254	0	0	0.003946	0	0	0	0	0	0	0	0	0	0	0	0	0	0	0	0	0	0	0	0	0	0	0	0	0	0	0	0
g__A2	5.85	0.6186	0.6612	no	up	0.0041	0.0115	0.0002	0	0	0	0	0	0	0	0	0	0	0	0	0	0.003219	0	0	0	0	1.08458	0	0	0	0.003129	0	0	0	0	0	0	0	0	0	0	0	0	0	0	0	0	0	0
g__Chroococcidiopsis_SAG_2023	-0.7	0.6219	0.6643	no	down	0.0022	0.0016	0.0026	0	0	0	0	0	0	0	0	0	0	0	0.0079	0.018414	0	0	0	0	0	0	0	0	0	0	0	0	0	0	0	0	0	0	0	0	0	0	0	0	0	0	0.125949	0
g__Rickettsiaceae_unclassified	-2.26	0.6276	0.6694	no	down	0.0017	0.0005	0.0024	0	0	0	0	0	0	0	0	0	0	0	0	0	0	0	0	0	0	0	0	0	0	0	0	0	0	0	0	0.008482	0	0	0	0	0	0	0	0	0	0	0	0
g__Mediterraneibacter	1.58	0.6276	0.6694	no	up	0.0002	0.0003	0.0001	0	0.013875	0	0	0	0	0	0	0	0	0	0	0	0	0	0	0	0	0	0	0	0	0	0	0	0	0	0	0	0	0	0	0	0	0	0	0	0	0	0	0
g__Eubacterium]_nodatum_group	-2.06	0.6297	0.6712	no	down	0.0095	0.0031	0.0129	0	0.023785	0	0	0.01177	0.140861	0	0	0	0	0	0	0.010522	0	0	0	0	0	0	0	0	0.007889	0	0	0	0	0.013147	0	0	0	0	0	0	0	0	0	0	0	0	0	0
g__Mobilicoccus	2.91	0.6413	0.6761	no	up	0.0013	0.003	0.0004	0	0	0	0	0	0	0	0	0	0	0	0	0	0	0	0	0	0	0	0	0	0	0	0	0	0	0	0	0	0	0	0	0	0	0	0	0	0	0	0	0
g__Geobacteraceae_unclassified	Inf	0.6413	0.6761	no	up	0.0012	0.0033	0	0	0	0	0	0	0	0	0	0	0	0	0	0	0	0	0	0	0	0	0	0	0	0	0	0	0	0	0	0	0	0	0	0	0	0	0	0	0	0	0	0
g__Agromyces	2.58	0.6413	0.6761	no	up	0.0008	0.0018	0.0003	0	0	0	0	0	0	0	0	0.169734	0	0	0	0	0	0	0	0	0	0	0	0	0	0	0	0	0	0	0	0	0	0	0	0	0	0	0	0	0	0	0	0
g__Roseobacter_clade_CHAB-I-5_lineage	2	0.6413	0.6761	no	up	0.0006	0.0012	0.0003	0	0	0	0	0	0	0	0	0	0	0	0	0	0	0	0	0	0	0	0	0	0	0	0	0	0	0	0	0	0	0	0	0	0	0	0	0	0	0	0	0
g__Gracilibacillus	Inf	0.6413	0.6761	no	up	0.0005	0.0013	0	0	0	0.121697	0	0	0	0	0	0	0	0	0	0	0	0	0	0	0	0	0	0	0	0	0	0	0	0	0	0	0	0	0	0	0	0	0	0	0	0	0	0
g__Mucilaginibacter	1.58	0.6413	0.6761	no	up	0.0002	0.0003	0.0001	0	0	0	0	0	0	0	0	0	0	0	0	0	0	0	0	0	0	0	0	0	0	0	0	0	0	0	0	0	0	0	0	0	0	0	0	0	0	0	0	0
g__Pelosinus	Inf	0.6413	0.6761	no	up	0.0001	0.0004	0	0	0	0	0	0	0	0	0	0	0	0	0	0	0	0	0	0	0	0	0	0	0	0	0	0	0	0	0	0	0	0	0	0	0	0	0	0	0	0	0	0
g__Kluyvera	Inf	0.6413	0.6761	no	up	0.0001	0.0001	0	0	0	0	0	0	0	0	0	0	0	0	0	0	0	0	0	0	0	0	0	0	0	0	0	0	0	0	0	0.011875	0	0	0	0	0	0	0	0	0	0	0	0
g__Rhodocytophaga	Inf	0.6413	0.6761	no	up	0.0001	0.0001	0	0	0	0	0	0	0	0	0	0	0	0	0	0	0	0	0	0	0	0	0	0	0	0	0	0	0	0	0	0	0	0	0	0	0	0	0	0	0	0	0	0
g__UBA12409_unclassified	Inf	0.6413	0.6761	no	up	0	0.0001	0	0	0	0	0	0	0	0	0	0	0	0	0	0	0	0	0	0	0	0	0	0	0	0	0	0	0	0	0	0	0	0	0	0	0	0	0	0	0	0	0	0
g__Nordella	Inf	0.6413	0.6761	no	up	0	0.0001	0	0	0	0	0	0	0	0	0	0	0	0	0	0	0	0	0	0	0	0	0	0	0	0	0	0	0	0	0	0	0	0	0	0	0	0	0	0	0	0	0	0
g__Saccharopolyspora	Inf	0.6413	0.6761	no	up	0	0.0001	0	0	0	0	0	0	0	0	0	0	0	0	0	0	0	0	0	0	0	0	0	0	0	0	0	0	0	0	0	0	0	0	0	0	0	0	0	0	0	0	0	0
g__Oxalobacter	Inf	0.6413	0.6761	no	up	0	0.0001	0	0	0	0	0	0	0	0	0	0	0	0	0	0	0	0	0	0	0	0	0	0	0	0	0	0	0	0	0	0	0	0	0	0	0	0	0	0	0	0	0	0
g__Maritalea	Inf	0.6413	0.6761	no	up	0	0.0001	0	0	0	0	0	0	0	0	0	0	0	0	0	0.005261	0	0	0	0	0	0	0	0	0	0	0	0	0	0	0	0	0	0	0	0	0	0	0	0	0	0	0	0
g__GAL15_unclassified	NA	0.6413	0.6761	no	no	0	0	0	0	0	0	0	0	0	0	0	0	0	0	0	0	0	0	0	0	0	0	0.00348	0	0	0	0	0	0	0	0	0	0	0	0	0	0	0	0	0	0	0	0	0
g__Desulfobacterota_unclassified	NA	0.6413	0.6761	no	no	0	0	0	0	0	0	0	0	0	0	0	0	0	0.003231	0	0	0	0	0	0	0	0	0	0	0	0	0	0	0	0	0	0	0	0	0	0	0	0	0	0	0	0	0	0
g__Sellimonas	0	0.6453	0.6796	no	no	0.0003	0.0003	0.0003	0	0	0	0	0	0	0	0	0	0	0	0	0	0	0	0	0	0	0	0.01044	0	0	0	0	0	0	0	0	0	0	0	0	0	0	0	0	0	0	0	0	0
g__TSAC18_unclassified	-3.32	0.6491	0.6796	no	down	0.0007	0.0001	0.001	0	0	0	0	0	0	0	0	0	0	0	0	0	0	0	0	0	0	0	0	0	0	0	0	0	0	0	0	0	0	0	0	0	0	0	0	0	0	0	0	0
g__Siphonobacter	0.58	0.6491	0.6796	no	up	0.0005	0.0006	0.0004	0	0	0	0	0	0	0	0	0	0	0	0	0	0	0	0	0	0	0	0	0	0	0	0	0	0	0	0	0	0	0	0	0	0	0	0	0	0	0.060345	0	0
g__Larkinella	-Inf	0.6491	0.6796	no	down	0.0005	0	0.0007	0	0	0	0	0	0	0	0	0	0	0	0	0	0	0	0	0	0	0	0	0	0	0	0	0	0	0	0	0	0	0	0	0	0	0	0	0	0	0	0	0
g__Yonghaparkia	-1.32	0.6491	0.6796	no	down	0.0004	0.0002	0.0005	0	0	0	0	0	0	0	0	0	0	0	0	0	0	0	0	0	0	0	0	0	0	0	0	0	0	0	0	0	0	0	0	0	0	0	0	0	0	0	0	0
g__Lysinimonas	-2.58	0.6491	0.6796	no	down	0.0004	0.0001	0.0006	0	0	0	0	0	0	0	0	0	0	0	0	0	0	0	0	0	0	0	0	0	0	0	0	0	0	0	0	0	0	0	0	0	0	0	0	0	0	0	0	0
g__Glucerabacter	-Inf	0.6491	0.6796	no	down	0.0003	0	0.0004	0	0	0	0	0	0	0	0	0	0	0	0	0	0	0	0	0	0	0	0	0	0	0	0	0	0	0	0	0	0	0	0	0	0	0	0	0	0	0	0	0
g__Adlercreutzia	0	0.6491	0.6796	no	no	0.0001	0.0001	0.0001	0	0	0	0	0	0	0	0	0	0	0	0	0	0	0	0	0	0	0	0	0	0	0	0	0	0	0	0	0	0	0	0	0	0	0	0	0	0	0	0	0
g__Roseimicrobium	NA	0.6491	0.6796	no	no	0	0	0	0	0	0	0	0	0	0	0	0	0	0	0	0	0	0	0	0	0	0	0	0	0	0	0	0	0	0	0	0	0	0	0	0	0	0	0	0	0	0	0	0
g__SJA-28_unclassified	NA	0.6491	0.6796	no	no	0	0	0	0	0	0	0	0	0	0	0	0	0	0	0	0	0	0	0	0	0	0	0	0	0	0	0	0	0	0	0	0	0	0	0	0	0	0	0	0	0	0	0	0
g__Anaerolineaceae_unclassified	1	0.6694	0.7004	no	up	0.0006	0.0008	0.0004	0	0.039642	0	0	0.019126	0	0	0	0	0	0	0	0	0	0	0	0	0	0	0	0	0	0	0	0	0	0	0	0	0	0	0	0	0	0	0	0	0	0	0	0
g__Qipengyuania	-Inf	0.678	0.7065	no	down	0.0041	0	0.0063	0	0	0	0	0	0	0	0	0	0	0	0	0	0	0	0	0.0043	0	0	0	0	0	0	0	0	0	0	0	0	0	0	0	0	0	0	0	0	0	0	0	0
g__Erysipelatoclostridiaceae_unclassified	-Inf	0.678	0.7065	no	down	0.0002	0	0.0003	0	0	0	0	0	0	0	0	0	0	0	0	0	0	0	0	0	0	0	0	0	0	0	0	0	0	0	0	0	0	0	0	0	0	0	0	0	0	0.003017	0	0
g__Porphyrobacter	-1	0.678	0.7065	no	down	0.0001	0.0001	0.0002	0	0	0	0	0	0	0	0	0	0	0	0	0	0	0	0	0	0	0	0	0	0	0	0	0	0	0	0	0	0	0	0	0	0	0	0	0	0	0	0	0
g__Anaerobiospirillum	-Inf	0.678	0.7065	no	down	0.0001	0	0.0001	0	0	0	0	0	0	0	0	0	0	0	0	0	0	0	0	0	0	0	0	0	0	0	0	0	0	0	0	0	0	0	0	0	0	0	0	0	0	0	0	0
g__Micropepsaceae_unclassified	-Inf	0.678	0.7065	no	down	0.0001	0	0.0001	0	0	0	0	0	0	0	0	0	0	0	0	0	0	0	0	0	0	0	0	0	0	0	0	0	0	0	0	0	0	0	0	0	0	0	0	0	0	0	0	0
g__Rs-E47_termite_group_unclassified	-Inf	0.678	0.7065	no	down	0.0001	0	0.0001	0	0	0	0	0	0	0	0	0	0	0	0	0	0	0	0	0	0	0	0	0	0	0	0	0	0	0	0	0	0	0	0	0	0	0	0	0	0	0	0	0
g__Flavobacteriaceae_unclassified	0	0.6836	0.7119	no	no	0.0001	0.0001	0.0001	0.006197	0	0	0	0	0	0	0	0	0	0	0	0	0	0	0	0	0	0	0	0	0	0	0	0	0	0	0	0	0	0	0	0	0	0	0	0	0	0	0	0
g__Pseudoflavonifractor	0.07	0.6852	0.7131	no	up	0.0019	0.002	0.0019	0	0	0	0	0	0	0	0	0	0	0.025847	0	0	0	0	0	0	0	0	0	0.019511	0	0	0	0	0	0	0	0	0	0	0	0	0	0	0	0	0	0	0	0
g__Acidibacter	1.18	0.6893	0.7159	no	up	0.0031	0.005	0.0022	0	0	0.036676	0	0.005885	0	0	0	0.042013	0	0	0	0	0	0	0	0	0	0	0	0	0	0	0	0	0	0	0	0	0	0	0	0	0.02847	0	0	0	0	0.254956	0	0
g__Yimella	-3.7	0.6893	0.7159	no	down	0.0009	0.0001	0.0013	0	0	0	0	0	0	0	0	0	0	0	0	0	0	0	0	0	0	0	0	0	0	0	0	0	0	0	0	0	0	0	0	0	0	0	0	0	0	0	0	0
g__Cetobacterium	0	0.6893	0.7159	no	no	0.0001	0.0001	0.0001	0	0	0	0	0	0	0	0	0	0	0	0	0	0	0	0	0	0	0	0	0	0	0	0	0	0	0	0	0	0.006233	0	0	0	0	0	0	0	0	0	0	0
g__Ornithinimicrobium	2.87	0.695	0.7194	no	up	0.0028	0.0066	0.0009	0	0	0	0	0	0	0	0	0	0	0	0	0	0	0	0	0	0	0	0	0	0	0	0	0	0	0.629155	0	0	0	0	0	0	0	0	0	0	0	0	0	0
g__Lysinibacillus	2.72	0.695	0.7194	no	up	0.0015	0.0033	0.0005	0	0	0	0	0	0	0	0	0	0	0	0	0	0	0	0	0	0	0	0	0	0	0	0	0	0	0	0	0	0	0	0	0	0	0	0	0	0	0	0	0
g__Planococcaceae_unclassified	1.32	0.695	0.7194	no	up	0.0006	0.001	0.0004	0	0	0	0	0	0	0	0	0	0	0	0	0	0	0	0	0	0	0	0	0	0	0	0	0	0	0	0	0	0	0	0	0	0	0	0	0	0	0	0	0
g__Rhodocyclaceae_unclassified	0	0.695	0.7194	no	no	0.0001	0.0001	0.0001	0	0	0	0	0	0	0	0	0	0	0	0	0	0	0	0	0	0	0	0	0	0	0	0	0	0	0	0	0	0	0	0	0	0	0	0	0	0	0	0	0
g__LWQ8_unclassified	0	0.695	0.7194	no	no	0.0001	0.0001	0.0001	0	0	0	0	0	0	0	0	0	0	0	0	0	0	0	0	0	0	0	0	0	0	0	0	0	0	0	0	0	0	0	0	0	0	0	0	0	0	0	0	0
g__Clostridium_sensu_stricto_10	-4.6	0.705	0.7292	no	down	0.0049	0.0003	0.0073	0	0	0	0	0	0	0	0.014595	0	0	0	0	0	0	0	0	0	0	0	0	0	0	0	0	0	0	0	0	0	0	0	0	0	0	0	0	0	0	0	0	0
g__Peptoclostridium	0.17	0.7153	0.7394	no	up	0.0008	0.0009	0.0008	0	0	0	0	0	0.014827	0	0	0	0	0	0	0	0	0	0	0	0	0	0.01044	0	0	0	0	0	0	0	0	0.015267	0	0	0	0	0	0	0	0	0	0	0	0
g__Enhydrobacter	-1.08	0.7346	0.7588	no	down	0.1259	0.0728	0.1539	0	0	0	0	0	0	0	0	0	0	0	0.0158	0.005261	0.254334	0	0	0.014333	0	0.01683	0	0	0	0	0.045908	0	0.027117	5.13654	0	0.11705	0	0	0	0	0	0	0	0	0.008581	0.018103	0.240946	0
g__Staphylococcaceae_unclassified	1.92	0.7446	0.7686	no	up	0.0308	0.0593	0.0157	0.012395	0	0	0	0	0	0	0.017838	0	0	0.20516	0	0.009207	0	0	0	0	0.01382	0	0	0.024014	0	0	0.695683	0.026767	0	0	0	0	0	0	0.008158	0	0	0	0	0	0	0.01056	0.007301	0.012515
g__Comamonas	0.86	0.7478	0.7714	no	up	0.1042	0.1478	0.0812	0	0.005946	0	0	0	0	0	0	0	1.87062	0	0	0.013153	0.012878	0	0.016914	0.083134	0.015356	0.549769	10.664	0.022513	0	0	0	0.015057	0	0.011268	0	0.006786	0.060771	0.036649	0	0	0	0	0	0	0	0	0.1296	0
g__Bdellovibrio	-1.66	0.7624	0.7859	no	down	0.0193	0.008	0.0252	0.230546	0	0	0	0	0	0	0	0	0	0	0	0	0	0	0.054502	0.0086	0	0	0	0	0	0	0	0	0	0	0	0	0	0	0	0	0	0	0.023928	0	0.072082	0	0	0
g__Thermicanus	7.23	0.7717	0.795	no	up	0.0421	0.1204	0.0008	0	0	0	0	0	0	0	0	0	0	0	0	0	0	0	0	0	0	0	0	0	0	0	0	0	0	0	0	0	0	0	0	0	0	0	0	0	0	0	0	0
g__Pseudocitrobacter	2.81	0.7802	0.8032	no	up	0.0006	0.0014	0.0002	0	0	0	0	0	0	0	0	0	0	0	0	0	0	0	0	0	0	0	0	0.067539	0	0	0	0.063573	0	0	0	0	0	0	0	0	0	0	0	0	0	0	0	0
g__Steroidobacteraceae_unclassified	3.62	0.7831	0.8057	no	up	0.0015	0.0037	0.0003	0	0	0	0	0	0	0	0	0	0	0.006462	0	0	0	0	0	0	0	0.01122	0	0	0	0	0.335482	0	0	0	0	0	0	0	0	0	0	0	0	0	0	0	0	0
g__Defluviitaleaceae_UCG-011	-1	0.8121	0.8349	no	down	0.0002	0.0001	0.0002	0	0	0	0	0	0	0	0	0	0	0	0	0	0	0	0	0	0	0	0	0	0	0	0	0	0	0	0	0	0	0	0	0	0	0	0	0	0	0	0	0
g__Luteitalea	5.04	0.8266	0.8493	no	up	0.0012	0.0033	0.0001	0	0.013875	0	0	0	0	0.022195	0	0	0	0	0	0	0.27526	0	0	0	0	0	0	0	0	0	0	0	0	0	0	0	0	0	0	0	0	0	0	0	0	0	0	0
g__Cloacibacterium	3.17	0.8333	0.8556	no	up	0.0064	0.0153	0.0017	0	0	0	0	0	0	0	0	0	0	0	0	0	0	0	0	0.067367	0	0	0	0	0	0	0	0	0	0	0	0	0	0	0	0	0	0	0	0	0	0	0	0
g__Vagococcus	0.85	0.8394	0.8613	no	up	0.0006	0.0009	0.0005	0	0	0	0	0	0	0	0	0	0	0	0	0	0	0	0	0	0	0	0	0	0	0	0	0	0	0	0	0	0	0	0	0	0	0	0	0	0	0	0	0
g__Chroococcidiopsaceae_unclassified	-1.62	0.8523	0.8737	no	down	0.0062	0.0026	0.008	0	0	0	0	0	0	0	0	0	0	0	0	0	0	0	0	0	0	0	0	0	0	0	0	0	0	0	0	0	0	0	0	0	0	0	0	0	0	0	0	0
g__Clostridia_unclassified	-1.19	0.8527	0.8737	no	down	0.0013	0.0007	0.0016	0	0	0	0	0	0	0	0	0	0	0	0	0	0	0	0	0	0	0	0	0	0	0.010952	0	0	0	0	0	0	0	0	0.004895	0	0	0	0	0	0	0	0	0
g__Xanthobacteraceae_unclassified	-0.34	0.8553	0.8758	no	down	0.0035	0.003	0.0038	0.008676	0	0.038343	0	0	0	0	0	0	0	0.004846	0	0	0	0	0	0	0	0	0	0	0	0	0	0	0	0	0	0.111961	0	0	0	0	0.013486	0	0	0	0	0	0	0
g__Subgroup_25_unclassified	4.7	0.8609	0.881	no	up	0.001	0.0026	0.0001	0	0	0	0	0	0	0	0	0	0	0	0	0	0	0	0	0	0	0	0	0	0	0	0	0	0	0	0	0	0	0	0	0	0	0.004059	0	0	0	0	0	0
g__Mucispirillum	0.05	0.8647	0.8843	no	up	0.0095	0.0097	0.0094	0.004958	0.015857	0	0	0	0	0	0.008108	0.005042	0.014866	0	0	0.015784	0	0	0	0.007167	0	0	0.019139	0.003002	0	0	0.021188	0.010038	0	0.013147	0.011054	0.023749	0.014024	0.021718	0	0.016176	0	0.032475	0.022218	0.010078	0.006865	0.067888	0.010952	0
g__RB41	-3.46	0.8781	0.8974	no	down	0.0015	0.0002	0.0022	0	0	0	0	0	0	0	0	0	0	0	0	0	0	0	0	0	0	0	0	0	0	0	0.010594	0	0	0	0	0	0.007791	0	0	0.003595	0	0	0	0	0	0	0	0
g__Marinobacter	-0.13	0.8861	0.905	no	down	0.0033	0.0031	0.0034	0	0	0	0	0	0.020388	0	0	0	0	0	0	0	0.183507	0	0	0	0	0	0	0	0	0	0	0	0	0	0	0	0	0	0	0	0	0	0	0	0	0	0	0
g__Alistipes	0.51	0.8919	0.9103	no	up	0.0305	0.0379	0.0266	0.080567	0.017839	0.02834	0.095155	0.005885	0	0.022195	0.136215	0.060499	0.034687	0	0.00632	0.027621	0	0.01213	0	0	0.084458	0.00935	0.071337	0.109564	0.105713	0.018776	0.014126	0.102051	0	0	0	0.22053	0.009349	0.080085	0.132156	0.088069	0.112383	0.079159	0	0	0.202516	0.013578	0.02738	0.098553
g__Jeotgalicoccus	-4.38	0.8968	0.9147	no	down	0.0098	0.0007	0.0146	0	0	0	0	0	0	0	0	0	0	0	0.0079	0	0	0.003032	0	0	0	0	0	0.004503	0	0	0	0	0	0	0	0	0	0	0	0.003595	0	0	0	0	0	0	0	0
g__Nocardioides	-3.36	0.8981	0.9149	no	down	0.005	0.0007	0.0072	0	0	0	0	0	0	0	0	0	0	0	0	0	0	0	0	0	0	0	0	0	0	0	0.008828	0	0	0	0	0	0	0	0	0	0	0.006089	0.005127	0	0	0	0	0
g__Gaiellales_unclassified	1.54	0.8982	0.9149	no	up	0.0097	0.0169	0.0058	0	0	0	0	0	0	0	0	0	0	0.009693	0	0	1.56464	0	0	0	0	0	0	0	0	0	0	0	0	0	0	0	0	0	0	0	0	0	0	0	0	0	0	0
g__Acidobacteriota_unclassified	2.5	0.9067	0.9229	no	up	0.0075	0.0164	0.0029	0.009916	0	0	0	0	0	0	0	0	0	0	0	0	0	0	0	0	0	0	0	0	0	0	0	0	0	0	0	0	0	0	0.014684	0	0	0	0	0	0	0	0	0
g__Rothia	-0.28	0.9193	0.9351	no	down	1.0551	0.9243	1.1241	0.029748	0.03766	0.438443	0.011101	0.020598	0	0.109497	0.925941	0.035291	0.044598	2.1986	1.08074	1.23244	0.004829	0.022743	2.01846	0	0.036854	0.00935	0	0.08705	8.25037	0.619592	0.280745	0.043497	3.1652	0	0.006316	0.010178	0.063888	12.0697	0.026105	0.046731	0.068928	0	0.010255	0.010078	0.089244	0.003017	0.020079	8.30817
g__Butyricimonas	5.88	0.9507	0.9664	no	up	0.0147	0.0412	0.0007	0	0	0	0	0	0	0	0.003243	0	0	0	0	0.002631	0.009658	0	0	0	0	3.26496	0	0	0	0	0	0	0.010546	0	0	0	0	0	0	0	0	0	0	0	0	0	0	0
g__Eubacterium]_brachy_group	-2.19	0.9548	0.9693	no	down	0.0023	0.0007	0.0032	0	0	0	0	0	0	0	0	0	0	0	0	0	0.011268	0	0	0	0	0	0	0	0	0	0	0	0	0	0	0.008482	0	0	0	0	0	0	0	0	0	0	0	0
g__Curtobacterium	0	0.9548	0.9693	no	no	0.0006	0.0006	0.0006	0	0	0	0	0	0	0	0	0	0	0	0	0	0	0	0	0	0	0	0	0	0	0	0	0	0	0	0	0	0	0	0	0	0	0	0	0	0	0	0	0
g__Kineococcus	0	0.9576	0.9699	no	no	0.0002	0.0002	0.0002	0	0	0	0	0	0	0	0	0	0	0	0	0	0	0	0	0	0	0	0	0	0	0	0	0	0	0	0	0	0	0	0	0	0	0	0	0	0	0	0	0
g__Candidatus_Caldatribacterium	-Inf	0.9576	0.9699	no	down	0.0001	0	0.0002	0	0.003964	0	0	0	0	0	0	0	0	0	0	0	0	0	0	0	0	0	0	0	0	0	0	0	0	0	0	0	0	0	0	0	0	0	0	0	0	0	0	0
g__Rathayibacter	-0.49	0.9598	0.9699	no	down	0.0028	0.0022	0.0031	0	0	0	0	0	0	0	0	0	0	0	0	0	0	0	0	0	0	0	0	0	0	0	0	0	0	0	0	0	0	0	0	0	0	0	0	0	0	0	0	0
g__Family_XIII_UCG-001	-1	0.9598	0.9699	no	down	0.0002	0.0001	0.0002	0	0	0	0	0	0	0	0	0	0	0	0	0	0	0	0	0	0	0	0	0.004503	0	0	0	0	0	0	0	0	0	0	0	0	0	0	0	0	0	0	0	0
g__Caldilineaceae_unclassified	0	0.9598	0.9699	no	no	0.0001	0.0001	0.0001	0.006197	0	0	0	0	0	0	0	0	0	0	0	0	0	0	0	0	0	0	0	0	0	0	0	0	0	0	0	0	0	0	0	0	0	0	0	0	0	0	0	0
g__Paludicola	0	0.9598	0.9699	no	no	0.0001	0.0001	0.0001	0	0	0	0	0	0	0	0	0	0	0	0	0	0	0	0	0	0	0	0	0	0	0	0	0	0	0	0	0	0	0	0	0	0	0	0	0.004319	0	0	0	0
g__Coriobacteriales_Incertae_Sedis_unclassified	0	0.9598	0.9699	no	no	0.0001	0.0001	0.0001	0	0	0	0	0	0	0	0	0	0	0	0	0	0	0	0	0	0	0	0	0	0	0	0	0	0	0	0	0	0	0	0	0	0	0	0	0	0	0	0	0
g__Microvirga	-Inf	0.9647	0.9703	no	down	0.0011	0	0.0016	0	0	0	0	0	0	0	0	0	0	0	0	0	0	0	0	0	0	0	0	0.004503	0	0	0	0	0	0	0	0	0	0	0	0	0	0	0	0	0	0	0	0
g__Cnuella	-Inf	0.9647	0.9703	no	down	0.0007	0	0.0011	0	0	0	0	0	0	0	0	0	0	0	0	0	0	0	0	0	0	0	0	0	0	0	0	0	0	0	0	0	0	0	0	0	0	0	0	0	0	0	0	0
g__Aminicenantales_unclassified	0	0.9647	0.9703	no	no	0.0001	0.0001	0.0001	0	0.007928	0	0	0	0	0	0	0	0	0	0	0	0	0	0	0	0	0	0	0	0	0	0	0	0	0	0	0	0	0	0	0	0	0	0	0	0	0	0	0
g__Xanthomonadaceae_unclassified	0	0.9647	0.9703	no	no	0.0001	0.0001	0.0001	0	0	0	0	0	0	0	0	0	0	0	0	0	0	0	0	0	0	0	0	0	0	0	0	0	0	0	0	0	0	0	0	0	0	0	0	0.005759	0	0	0	0
g__Alicycliphilus	0	0.9647	0.9703	no	no	0.0001	0.0001	0.0001	0	0	0	0	0	0	0	0	0	0	0	0	0	0	0	0	0	0	0	0.00522	0	0	0	0	0	0	0	0	0	0	0	0	0	0	0	0	0	0	0	0	0
g__Syntrophobacteraceae_unclassified	NA	0.9647	0.9703	no	no	0	0	0	0	0	0	0	0	0	0	0	0	0	0	0	0	0	0	0	0	0	0	0.00348	0	0	0	0	0	0	0	0	0	0	0	0	0	0	0	0	0	0	0	0	0
g__Planomicrobium	0.93	0.9648	0.9703	no	up	0.0014	0.0021	0.0011	0	0	0	0	0	0	0	0	0.164692	0	0	0	0	0	0	0	0	0	0	0	0	0	0	0	0	0	0	0	0	0	0	0	0	0	0	0	0	0	0	0	0
g__Romboutsia	0.02	0.9652	0.9703	no	up	0.0432	0.0435	0.043	0.013634	0.011892	0.02834	0	0.030896	0.087111	0	0	0	0.024776	0	0.01264	0.013153	2.16345	0.025776	0.09209	0	0	0.039269	0.057417	0.031518	0.009467	0.006259	0	0.010038	0	0.035683	0.033161	0.028838	0.02649	0	0.006526	0	0.046452	0	0.006836	0.020157	0	0	0.041983	0.025029
g__Limnobacter	0	0.967	0.9714	no	no	0.0002	0.0002	0.0002	0	0	0	0	0	0	0	0	0	0	0	0	0	0	0	0	0	0	0	0	0	0	0	0	0	0	0	0	0	0	0	0	0	0	0	0	0	0	0	0	0
g__Gaiella	4.86	0.9717	0.973	no	up	0.001	0.0029	0.0001	0	0	0	0	0	0	0	0	0	0	0	0	0	0	0	0	0	0	0	0	0	0	0	0	0	0	0	0	0	0	0	0	0	0	0	0	0	0	0	0	0
g__Comamonadaceae_unclassified	4.09	0.9717	0.973	no	up	0.0006	0.0017	0.0001	0	0	0	0	0	0	0	0	0	0	0	0	0	0	0	0	0	0	0	0	0	0	0	0	0	0	0	0	0	0	0	0	0	0	0	0	0	0	0	0	0
g__Empedobacter	1	0.9717	0.973	no	up	0.0001	0.0002	0.0001	0	0	0	0	0	0	0	0	0	0	0	0	0	0	0	0	0	0	0	0	0	0	0	0	0	0	0	0	0	0	0	0	0	0	0	0	0	0	0	0	0
g__Dechloromonas	Inf	0.9717	0.973	no	up	0.0001	0.0001	0	0	0	0	0	0.008828	0	0	0	0	0	0	0	0	0	0	0	0	0	0	0	0	0	0	0	0	0	0	0	0	0	0	0	0	0	0	0	0	0	0	0	0
g__Eubacterium]_oxidoreducens_group	Inf	0.9717	0.973	no	up	0.0001	0.0001	0	0	0	0	0	0	0	0	0	0	0	0	0	0	0	0	0	0	0	0	0	0	0	0	0	0	0	0	0	0	0.010908	0	0	0	0	0	0	0	0	0	0	0
g__Pyramidobacter	-0.22	0.9907	0.9913	no	down	0.0007	0.0006	0.0007	0	0	0	0.003172	0	0	0	0	0	0	0	0	0	0	0	0	0	0	0	0	0	0	0	0	0	0	0	0.007896	0	0.004675	0	0.009789	0.008987	0	0	0.006836	0	0	0	0	0
g__Haemophilus	0.47	0.9949	0.9949	no	up	7.1348	8.7136	6.3016	0	0.406327	0	2.095	0.135356	87.317	0.010358	0.382701	0.892362	0.654097	0.019385	7.09749	7.23549	0	0.153139	0.154109	0.161968	89.4995	0	0	0.334694	0.138847	2.95089	0.593273	0.157259	20.4104	0.016903	0.044215	0	41.3089	0.549734	0.562889	0.057515	0.016483	0.079159	0.297385	0.234684	0.236841	0.420903	1.07696	0.630426
[truncated: 234 more columns]
